# Supplementary material for: An empirical assessment of a single family‐wide hybrid capture locus set at multiple evolutionary timescales in Asteraceae
Source: Appl Plant Sci. 2019 Oct 25;7(10):e11295. doi: 10.1002/aps3.11295 (PMC6814182; doi:10.1002/aps3.11295)
Supplement: Supplementary file 1 — APPENDIX S1. Sequence Read Archive and National Center for Biotechology Information sample accession numbers or reference for data accessibility. [file APS3-7-e11295-s001.xlsx]

## Sheet: Metadata sheet Appendix S1
Jones et al.—Applications in Plant Sciences 2019 7(10)—Data Supplement S1 DOI:10.1002/aps3.11295
Appendix S1. Sequence Read Archive and NCBI sample accession numbers or reference for data accessibility. Hyb-Seq lab steps for all samples including concentrations of libraries, numbers of reads after sequencing, number of reads mapping to targets according to HybPiper and plastome according to HybPhyloMaker, and percentage of the plastome recovered. The lab name for each sample is also provided.
Data for all 112 samples on sheet labeled "Data". The information below gives the column name in sheet "Data" and an explanation of the information (Description)
Columns A to K are colored according to column "group", see explanation below.
Columns U, W, X, Y, AA and AB are color coded according to respective values, see explanations under the respective column names below.
Mean values for quantitative columns are given in the row highlighted in purple (below all other data)
Column name in sheet "Data"	Description
Sample	Sample name
SRA SPUID under bioproject PRJNA516161 or embargoed and name of upcoming manuscript	SRA SPUID: ID name of NCBI accession for raw read data. Or where not available details of upcoming manuscript authors (in prep or in press)
Lab	Name of lab group where this sample was processed (initials of researcher, institution): Berlin (KEJ, Berlin Botanic Garden, Germany) Memphis (JRM, CMS, RT, LW, University of Memphis, Tennessee USA) Prague (TF, RES, Charles University, Prague Czech Republic)
NCBI BioSample	NCBI accession number for raw read data
group	Samples were classified into lab treatment groups to demonstrate # reads mapped to targets and off-target plastome for samples in the different groups and regression models to test whether genome size and sample spike affect # reads mapped to targets and off-target plastome when the group is taken into account. See Table 3 and Appendix S17 shows boxplots results of regression analyses. Columns A-…
Probe_kit_version_.1.3.	Version number of the MyBaits COS Compositae/Asteraceae1kv1 (1, 2 or 3)
Sequencing_method	HiSeq_3000 = Illumina HiSeq 3000 (2x100 cycles) NextSeq = Nextseq (v2 mid output 300 cycles) MiSeq = MiSeq v 2 300 HiSeq_2000 = Illumina HiSeq 2000 HiSeq_2500 = HiSeq 2500 High Output mode
Library_prep_kit	Truseq = Illumina TruSeq DNA library prep kit (Illumina, Inc. ® San Diego CA, USA) NEB Ultra I = New England BioLabs Ultra (NEB Ipswich, MA USA) NEB Ultra II = New England BioLabs Ultra II (NEB Ipswich, MA USA)
incubation_time	Hybrid capture incubation period time at 65⁰C (MyBaits COS Compositae/Asteraceae1kv1)
NPCRcycleshybridcapture	Number of PCR cycles for amplification of hybrid capture reactions (MyBaits COS Compositae/Asteraceae1kv1)
hybrid_capture_pool	Number of libraries included in the hybrid capture pool (equimolar pooling strategy)
DNAshearing	DNA shearing approaches: Qsonica: model Q700 (Newtown, CT, USA), settings: 7 min, with 10 seconds of sonication followed by 10 seconds without sonication (pulsing), 20% amplitude Covaris_1: Model S220 (Focused-ultrasonicator Covaris inc., Germany), settings: 5% Duty, 5 Intensity, 200 Cycles/burst, 55 sec Covaris_2: Model M220 (Covaris Ltd. United Kingdom), settings: 20% duty, 50 peak power, 200 c…
Extraction_method	Invitek = Invisorb Spin Plant Mini Kit (Santa Clara USA) Sorbitol = Štorchová et al., 2000, Taxon 49: 79-84. QIAgen DNeasy = DNeasy Plant Mini Kit Qiagen (Düsseldorf, Germany and Barcelona, Spain) Nucleospin = NucleoSpin Plant II Macherey & Nagel GmbH (Germany) Omega = E.Z.N.A (R) Plant DNA kit https://www.omegabiotek.com/product/e-z-n-a-plant-dna-kit/ (Omega Bio-tek Norcross, GA, USA)
Sample_info	Type of leaf material (herbarium specimen, silica dried or fresh leaf material)
sample_spike	Whether the enriched library was "spiked" with unenriched library (40:60 or 33:66 unenriched to enriched library)
Genome_size_.1C_value_pg.	Genome size estimation according to reference provided under column "Reference for genome sizes"
Qubit_genomic	Genomic DNA concentration (ng/ul); not available for Stokesia laevis
n_on_sequencing_run	Number of libraries pooled for a sequencing lane; not available for Stokesia laevis
Genus/species level	Name of sample group at the genus or species level (see Table 1)
Tribe	Name of sample group at the tribe level (see Table 1)
N_seq_reads	Number of reads after cleaning (see Fig. 1) (coloured according to value relative to other samples (red = low, yellow = middle, green = high)
N_seq_reads_1000s	Number of reads after cleaning divided by 1000 (see Fig. 1)
Hybpiper_Nr_mappedreads	Number of reads mapping to references (using the samtools flagstat command with the .bam file resulting from HybPiper runs; samtools V. 1.3.1). Reference: Li H.*, Handsaker B.*, Wysoker A., Fennell T., Ruan J., Homer N., Marth G., Abecasis G., Durbin R. and 1000 Genome Project Data Processing Subgroup (2009) The Sequence alignment/map (SAM) format and SAMtools. Bioinformatics, 25, 2078-9. (colour…
Hybpiper_Nr_mappedreads_1000	Number of reads mapping to references divided by 1000
Hybpiper_perc_mappedreads	Percentage of all sequenced reads that were mapped to references in HybPiper (coloured according to value relative to other samples (red = low, yellow = middle, green = high)
Hybpiper_genes_mapped	Number of genes mapped to in HybPiper (coloured according to value relative to other samples (red = low, yellow = middle, green = high)
Hybpiper_genes_seqs	Number of genes with sequences according to HybPiper
Hybpiper_COS_25pct	Number of genes mapped to, with >25% of the target length in HybPiper (coloured according to value relative to other samples (red = low, yellow = middle, green = high)
Hybpiper_COS_50pct	Number of genes mapped to, with >50% of the target length in HybPiper (coloured according to value relative to other samples (red = low, yellow = middle, green = high)
Hybpiper_COS_75pct	Number of genes mapped to, with >75% of the target length in HybPiper (coloured according to value relative to other samples (red = low, yellow = middle, green = high)
Paralogs	Number of loci that are potentially paralogous according to HybPiper
CP_Nr_reads	Number of reads mapping to reference plastome of Helianthus anuus in HybPhyloMaker
CP_Percmapped	Percentage of all sequenced reads that were mapped to the plastome in HybPhyloMaker
per_coveredplastome	Percentage of reference Helianthus anuus plastome captured (>4 x coverage)
per_missingplastome	Percentage of reference Helianthus anuus plastome missing (<4 x coverage)
Qubit_library_before_pool	Library concentration (pre-hybrid capture; ng/ul) prior to equimolar pooling before hybrid capture; not available for Stokesia laevis
Qubit_hyb_pool	Concentration (ng/ul) of pool of libraries for hybrid capture; not available for Stokesia laevis
Reference for genome sizes	Reference used for the genome size
Hybphylo_NrCOSgenes	Number of COS genes captured with <70% missing data following mapping and assembly in HybPhyloMaker (coloured according to value relative to other samples (red = low, yellow = middle, green = high)

## Sheet: Data
Jones et al.—Applications in Plant Sciences 2019 7(10)—Data Supplement S1
Sample	SRA SPUID and bioproject number, reference or embargoed and author name upcoming manuscript	NCBI BioSample accession numbers	Lab	group	Probe_kit_version_.1.3.	Sequencing_method	Library_prep_kit	incubation_time	NPCRcycles_hybcap	hybrid_capture_pool	DNAshearing	Extraction_method	Sample_info	sample_spike	Genome_size_.1C_value_pg.	Qubit_genomic	n_on_sequencing_run	Genus/species level	Tribe	N_seq_reads	N_seq_reads_1000s	Hybpiper_Nr_mappedreads	Hybpiper_Nr_mappedreads_1000	Hybpiper_perc_mappedreads	Hybpiper_genes_mapped	Hybpiper_genes_seqs	Hybpiper_genes25	Hybpiper_genes50	Hybpiper_genes75	Paralogs	CP_Nr_reads	CP_Percmapped_	per_coveredplastome	per_missingplastome	Qubit_library_before_pool	Qubit_hyb_pool	Reference for genome sizes	Hybphylo_COS_recovered
Carthamus_tinctorius	Mandel et al. (2019)	—	Memphis	1	1	HiSeq_2000	TruSeq	36	16	1	Covaris_1	QiaDneasy	Fresh	no	1.4	19.86	18	NA	Cardueae	15530264	15530.3	592765	592.765	40.03	996	857	849	757	567	48	2687128	17.3	98.56	1.44	9.7		http://data.kew.org/cvalues/	879
Centrapalus_pauciflorus	Mandel et al. (2019)	—	Memphis	1	1	HiSeq_2000	TruSeq	36	16	1	Covaris_1	QiaDneasy	Fresh	no	1.53	19.86	18	NA	Vernonieae	10803527	10803.5	233111	233.111	2.46	1013	821	802	685	461	69	1299104	12.02	98.81	1.19	17.7		https://getd.libs.uga.edu/pdfs/staton_spencer_e_201405_phd.pdf (3000 Mbp)	877
Pseudognaphalium_obtusifolium	Mandel et al. (2019)	—	Memphis	1	1	HiSeq_2000	TruSeq	36	16	1	Covaris_1	QiaDneasy	silica_dried	no	1.54	2.5	18	NA	Gnaphalieae	20036352	20036.4	212101	212.101	1.23	1041	745	735	616	408	80	301180	1.5	100	0	12.3		https://getd.libs.uga.edu/pdfs/staton_spencer_e_201405_phd.pdf (3000 Mbp)	904
Taraxacum_kok-saghyz	Mandel et al. (2019)	—	Memphis	1	1	HiSeq_2000	TruSeq	36	16	1	Covaris_1	QiaDneasy	Fresh	no	1.58	33.14	18	NA	Cichorieae	16251978	16252	172857	172.857	20.25	1040	942	938	849	581	164	2034823	12.52	97.98	2.02	11.5		Average for Taraxacum from http://data.kew.org/cvalues/	974
Phoebanthus_tenuifolius	Mandel et al. (2019)	—	Memphis	1	1	HiSeq_2000	TruSeq	36	16	1	Covaris_1	QiaDneasy	Fresh	no	2.045	37	18	NA	Helianthieae	14368298	14368.3	299534	299.534	2.21	1061	946	936	810	546	163	459818	3.2	99.99	0.01	14.9		https://getd.libs.uga.edu/pdfs/staton_spencer_e_201405_phd.pdf (4000 Mbp)	1051
Helianthus_annuus	Mandel et al. (2019)	—	Memphis	1	1	HiSeq_2000	TruSeq	36	16	1	Covaris_1	QiaDneasy	Fresh	no	2.43	19.86	18	Helianthus	Helianthieae	20912603	20912.6	593947	593.947	3.29	1061	1039	1033	924	646	261	555505	2.66	100	0	12.9		http://data.kew.org/cvalues/	1057
Helianthus_verticillatus	Mandel et al. (2019)	—	Memphis	1	1	HiSeq_2000	TruSeq	36	16	1	Covaris_1	QiaDneasy	Fresh	no	3.68	19.86	18	Helianthus	Helianthieae	10329011	10329	250507	250.507	2.56	1059	907	893	770	505	248	252208	2.44	99.99	0.01	15		https://getd.libs.uga.edu/pdfs/staton_spencer_e_201405_phd.pdf (2000 Mbp)	1051
Helianthus_porteri	Mandel et al. (2019)	—	Memphis	1	1	HiSeq_2000	TruSeq	36	16	1	Covaris_1	QiaDneasy	Fresh	no	4.17	19.86	18	Helianthus	Helianthieae	16838686	16838.7	545276	545.276	3.46	1060	1026	1019	902	622	244	1276023	7.58	99.98	0.02	16.9		Average of Helianthus in this study	1055
Helianthus_argophyllus	Mandel et al. (2019)	—	Memphis	1	1	HiSeq_2000	TruSeq	36	16	1	Covaris_1	QiaDneasy	Fresh	no	4.43	19.86	18	Helianthus	Helianthieae	19125002	19125	598272	598.272	3.6	1061	1032	1025	919	624	251	568395	2.97	100	0	13.4		http://data.kew.org/cvalues/	1055
Chresta_angustifolia	Embargoed: Siniscalchi et al. in prep	—	Memphis	2	2	HiSeq_2500	NEB_Next_Ultra_II	36	16	4	Qsonica	Omega	silica_dried	no	1.11	4.41	24	Chresta	Vernonieae	9445682	9445.68	1867663	1867.66	20.34	1046	954	947	852	633	253	152746	1.62	97.71	2.29	28.6		Average for Vernonia taken from here: https://www.tandfonline.com/doi/pdf/10.1080/11263504.2015.1115436?needAccess=true	861
Chresta_harleyi	Embargoed: Siniscalchi et al. in prep	—	Memphis	2	2	HiSeq_2500	NEB_Next_Ultra_II	36	16	4	Qsonica	Omega	silica_dried	no	1.11	28	24	Chresta	Vernonieae	30901056	30901.1	4001221	4001.22	13.58	1048	957	951	883	690	301	556965	1.8	98.5	1.5	15.9		Average for Vernonia taken from here: https://www.tandfonline.com/doi/pdf/10.1080/11263504.2015.1115436?needAccess=true	944
Stokesia laevis	Mandel et al. (2019)	—	Memphis	2	2	HiSeq_2500	NEB_Next_Ultra_II	36	16	4	Qsonica	NA	Herbarium	no	16.25	NA	NA	NA	Vernonieae	11719917	11719.9	362713	362.713	1.92	1033	859	840	717	504	179	154614	1.32	97.55	2.45	NA	NA	http://www.etnobiofic.cat/gsad_v2/ and Barb et al. 2008	971
Allocephalus_gamolepis	Mandel et al. (2019)	—	Memphis	2	2	HiSeq_2500	NEB_Next_Ultra_II	36	16	4	Qsonica	Omega	silica_dried	yes	1.11	8.88	24	NA	Vernonieae	20522681	20522.7	377648	377.648	19.16	1046	974	965	865	650	290	1013669	4.94	98.41	1.59	36.5		Average for Vernonia taken from here: https://www.tandfonline.com/doi/pdf/10.1080/11263504.2015.1115436?needAccess=true	955
Lepidaploa_opposita	Embargoed: Siniscalchi et al. in prep	—	Memphis	2	2	HiSeq_2500	NEB_Next_Ultra_II	36	16	4	Qsonica	Omega	silica_dried	yes	1.22	19.3	24	NA	Vernonieae	19598548	19598.5	3621796	3621.8	19.36	1050	976	964	882	663	277	389718	1.99	98.48	1.52	28.8		Average for 2x Lessingianthus from here: https://link.springer.com/content/pdf/10.1007%2Fs10265-012-0539-x.pdf	945
Moquinia_racemosa	Mandel et al. (2019)	—	Memphis	2	2	HiSeq_2500	NEB_Next_Ultra_II	36	16	4	Qsonica	Omega	silica_dried	yes	2.11	9	24	NA	Moquinieae	17053794	17053.8	4387566	4387.57	26.97	1057	1014	1009	941	711	403	241425	1.42	98.69	1.31	34.3		Average for Vernonieae tribe sampled so far: http://www.etnobiofic.cat/gsad_v2/#	1007
Pseudostifftia_kingii	Mandel et al. (2019)	—	Memphis	2	2	HiSeq_2500	NEB_Next_Ultra_II	36	16	4	Qsonica	Omega	silica_dried	yes	2.11	40.6	24	NA	Moquinieae	15560771	15560.8	3234085	3234.09	21.77	1052	1015	1012	937	720	391	139664	0.9	98.88	1.12	44.2		Average for Vernonieae tribe sampled so far: http://www.etnobiofic.cat/gsad_v2/#	1008
Lychnophora_hatschbachii	Embargoed: Siniscalchi et al. in prep	—	Memphis	2	2	HiSeq_2500	NEB_Next_Ultra_II	36	16	4	Qsonica	Omega	silica_dried	yes	2.11	15.6	24	Lychnophora	Vernonieae	11812153	11812.2	1618636	1618.64	14.34	1044	989	981	896	661	327	45210	0.38	95.95	4.05	32.9		Average for tribe sampled so far: http://www.etnobiofic.cat/gsad_v2/#	974
Lychnophora_brunioides	Embargoed: Siniscalchi et al. in prep	—	Memphis	2	2	HiSeq_2500	NEB_Next_Ultra_II	36	16	4	Qsonica	Omega	silica_dried	yes	2.11	43.4	24	Lychnophora	Vernonieae	16104410	16104.4	2859210	2859.21	18.54	1047	1000	993	892	664	328	97659	0.61	96.81	3.18	25.2		Average for tribe sampled so far: http://www.etnobiofic.cat/gsad_v2/#	981
Lychnophora_santosii	Embargoed: Siniscalchi et al. in prep	—	Memphis	2	2	HiSeq_2500	NEB_Next_Ultra_II	36	16	4	Qsonica	Omega	silica_dried	yes	2.11	42	24	Lychnophora	Vernonieae	18808155	18808.2	3034894	3034.89	16.93	1047	996	990	906	676	350	133212	0.71	97.59	2.41	38.1		Average for tribe sampled so far: http://www.etnobiofic.cat/gsad_v2/#	978
Lychnophora_morii	Embargoed: Siniscalchi et al. in prep	—	Memphis	2	2	HiSeq_2500	NEB_Next_Ultra_II	36	16	4	Qsonica	Omega	silica_dried	yes	2.11	40.1	24	Lychnophora	Vernonieae	12900604	12900.6	2482487	2482.49	20.05	1044	1000	994	904	680	343	108649	0.84	97.95	2.05	33.3		Average for tribe sampled so far: http://www.etnobiofic.cat/gsad_v2/#	976
Lychnophora_haplopappa	Embargoed: Siniscalchi et al. in prep	—	Memphis	2	2	HiSeq_2500	NEB_Next_Ultra_II	36	16	4	Qsonica	Omega	silica_dried	yes	2.11	9.58	24	Lychnophora	Vernonieae	14771677	14771.7	2886293	2886.29	20.38	1044	994	987	907	692	368	69017	0.47	97.54	2.46	39.7		Average for tribe sampled so far: http://www.etnobiofic.cat/gsad_v2/#	974
Lychnophora_granmogolensis	Embargoed: Siniscalchi et al. in prep	—	Memphis	2	2	HiSeq_2500	NEB_Next_Ultra_II	36	16	4	Qsonica	Omega	silica_dried	yes	2.11	31.3	24	Lychnophora	Vernonieae	15217421	15217.4	3324940	3324.94	22.72	1048	992	987	910	695	384	85892	0.56	97.87	2.13	27.6		Average for tribe sampled so far: http://www.etnobiofic.cat/gsad_v2/#	976
Stilpnopappus_tomentosus	Embargoed: Siniscalchi et al. in prep	—	Memphis	2	2	HiSeq_2500	NEB_Next_Ultra_II	36	16	4	Qsonica	Omega	silica_dried	yes	2.11	43.9	24	NA	Vernonieae	9125660	9125.66	850903	850.903	9.74	1038	941	931	815	574	197	153171	1.68	98.21	1.79	28.9		Average for tribe sampled so far: http://www.etnobiofic.cat/gsad_v2/#	918
Hololepis_pedunculata	Embargoed: Siniscalchi et al. in prep	—	Memphis	2	2	HiSeq_2500	NEB_Next_Ultra_II	36	16	4	Qsonica	Omega	silica_dried	yes	2.11	36.6	24	NA	Vernonieae	19753507	19753.5	2850559	2850.56	15.07	1051	997	990	905	685	362	395975	2	98.3	1.7	27.1		Average for tribe sampled so far: http://www.etnobiofic.cat/gsad_v2/#	971
Minasia_pereirae	Mandel et al. (2019)	—	Memphis	2	2	HiSeq_2500	NEB_Next_Ultra_II	36	16	4	Qsonica	Omega	silica_dried	yes	2.11	5.33	24	NA	Vernonieae	17578301	17578.3	4088480	4088.48	24.22	1045	995	988	903	685	353	230649	1.31	97.63	2.37	37		Average for tribe sampled so far: http://www.etnobiofic.cat/gsad_v2/#	977
Piptolepis_ericoides	Mandel et al. (2019)	—	Memphis	2	2	HiSeq_2500	NEB_Next_Ultra_II	36	16	4	Qsonica	Omega	silica_dried	yes	2.11	11.6	24	NA	Vernonieae	12803524	12803.5	2276955	2276.95	18.51	1043	994	987	906	691	351	36841	0.29	96.92	3.08	36.7		Average for tribe sampled so far: http://www.etnobiofic.cat/gsad_v2/#	972
Chronopappus_bifrons	Mandel et al. (2019)	—	Memphis	2	2	HiSeq_2500	NEB_Next_Ultra_II	36	16	4	Qsonica	Omega	silica_dried	yes	2.11	29.7	24	NA	Vernonieae	16950575	16950.6	3367417	3367.42	20.36	1051	997	990	918	704	381	106075	0.63	97.9	2.1	26.5		Average for tribe sampled so far: http://www.etnobiofic.cat/gsad_v2/#	978
Paralychnophora_harleyi	Mandel et al. (2019)	—	Memphis	2	2	HiSeq_2500	NEB_Next_Ultra_II	36	16	4	Qsonica	Omega	silica_dried	yes	2.11	19.4	24	NA	Vernonieae	20155854	20155.9	4929257	4929.26	25.46	1048	1003	996	913	708	362	172848	0.86	98.19	1.81	24.7		Average for tribe sampled so far: http://www.etnobiofic.cat/gsad_v2/#	978
Cousinia_macroptera	Cousinia_macroptera_COS_6	SAMN10983400	Memphis	3	3	HiSeq_3000	NEB_Next_Ultra_II	36	16	4	Qsonica	QiaDneasy	Herbarium	no	1.61	13.7	96	Cousinia	Cardueae	4111418	4111.42	2578901	2578.9	64.13	1048	1016	1010	904	682	150	8740	0.21	21.77	78.08	31.2		average for Cardueae taken from here https://www.tandfonline.com/doi/pdf/10.1080/00087114.2013.829690	993
Cousinia_albertoregelia	Cousinia_albertoregelia_COS_5	SAMN10983399	Memphis	3	3	HiSeq_3000	NEB_Next_Ultra_II	36	16	4	Qsonica	QiaDneasy	Herbarium	no	1.61	15.5	96	Cousinia	Cardueae	4477320	4477.32	2838137	2838.14	64.87	1038	1004	997	895	688	150	12056	0.27	35.28	64.72	29.8		average for Cardueae taken from here https://www.tandfonline.com/doi/pdf/10.1080/00087114.2013.829690	986
Cousinia_spyriginii	Cousinia_spryginii_COS_8	SAMN10983402	Memphis	3	3	HiSeq_3000	NEB_Next_Ultra_II	36	16	4	Qsonica	QiaDneasy	Herbarium	no	1.61	16.5	96	Cousinia	Cardueae	5577782	5577.78	3633277	3633.28	66.53	1043	1008	1000	900	689	152	18489	0.33	62.92	37.01	29.2		average for Cardueae taken from here https://www.tandfonline.com/doi/pdf/10.1080/00087114.2013.829690	988
Cousinia_strobilocephala	Cousinia_spryginii_COS_9	SAMN10983403	Memphis	3	3	HiSeq_3000	NEB_Next_Ultra_II	36	16	4	Qsonica	QiaDneasy	Herbarium	no	1.61	12.8	96	Cousinia	Cardueae	6862473	6862.47	4272723	4272.72	63.62	1047	1019	1012	903	696	162	17661	0.26	63.38	36.62	34.9		average for Cardueae taken from here https://www.tandfonline.com/doi/pdf/10.1080/00087114.2013.829690	993
Cousinia_pusilla	Cousinia_pusilla_COS_7	SAMN10983401	Memphis	3	3	HiSeq_3000	NEB_Next_Ultra_II	36	16	4	Qsonica	QiaDneasy	Herbarium	no	1.61	16.4	96	Cousinia	Cardueae	6063510	6063.51	5938153	5938.15	66.51	1045	1014	1009	907	698	175	13327	0.22	44.08	55.92	32.2		average for Cardueae taken from here https://www.tandfonline.com/doi/pdf/10.1080/00087114.2013.829690	995
Lactuca_palmensis	Lactuca_palmensis_COS_11	SAMN10983405	Berlin	4	3	NextSeq	NEB_Next_Ultra_II	27	16	3	Covaris_1	QiaDneasy	Herbarium	no	1.03	3.09	20	Lactuca	Cichorieae	2569453	2569.45	1189103	1189.1	50.33	1059	1026	1016	864	592	210	24077	0.94	36.39	63.61	49.7		http://data.kew.org/cvalues/	1052
Lactuca_serriola	Lactuca_serriola_COS_14	SAMN10983408	Berlin	4	3	NextSeq	NEB_Next_Ultra_II	27	16	3	Covaris_1	QiaDneasy	Herbarium	no	1.85	3.29	20	Lactuca	Cichorieae	1287003	1287	517975	517.975	42.98	1059	1013	1001	860	587	200	12080	0.94	20.87	79.13	13.9		http://data.kew.org/cvalues/	1054
Lactuca_perennis	Lactuca_perennis_COS_12	SAMN10983406	Berlin	4	3	NextSeq	NEB_Next_Ultra_II	27	16	3	Covaris_1	QiaDneasy	Herbarium	no	2.76	12.8	20	Lactuca	Cichorieae	1440467	1440.47	794741	794.741	57.95	1058	1025	1023	928	663	292	27017	1.88	50.78	49.22	51		http://data.kew.org/cvalues/	1055
Lactuca_orientalis	Lactuca_orientalis_COS_10	SAMN10983404	Berlin	4	3	NextSeq	NEB_Next_Ultra_II	27	16	3	Covaris_1	QiaDneasy	Herbarium	no	3.44	9.57	20	Lactuca	Cichorieae	2802177	2802.18	1724409	1724.41	63.98	1060	1055	1051	948	666	356	11401	0.41	30.15	69.85	34.7		Lactuca average http://data.kew.org/cvalues/	1056
Lactuca_quercina	Lactuca_quercina_COS_13	SAMN10983407	Berlin	4	3	NextSeq	NEB_Next_Ultra_II	27	16	3	Covaris_1	QiaDneasy	Herbarium	no	4.36	15.8	20	Lactuca	Cichorieae	958906	958.906	433311	433.311	47.81	1058	1044	1040	946	667	310	7418	0.77	26	73.86	59		http://data.kew.org/cvalues/	1053
Lactuca_tatarica	Lactuca_tatarica_COS_15	SAMN10983409	Berlin	4	3	NextSeq	NEB_Next_Ultra_II	27	16	3	Covaris_1	Nucleospin	Herbarium	no	4.61	18.2	20	Lactuca	Cichorieae	871120	871.12	406963	406.963	48.86	1056	1021	1014	905	633	283	3301	0.38	13.38	86.62	15		http://data.kew.org/cvalues/	1053
Vernonia_gigantea	Mandel et al. (2019)	—	Memphis	5	2	MiSeq	NEB_Next_Ultra I	36	16	1	Covaris_1	Omega	silica_dried	no	1.11	19.86	17	NA	Vernonieae	2416730	2416.73	515560	515.56	21.74	1019	761	752	672	469	186	125949	5.23	99.4	0.6	14.62		Average for genus taken from here: https://www.tandfonline.com/doi/pdf/10.1080/11263504.2015.1115436?needAccess=true	852
Vernoniastrum_ambiguum	Mandel et al. (2019)	—	Memphis	5	2	MiSeq	NEB_Next_Ultra I	36	16	1	Covaris_1	Omega	silica_dried	no	1.11	13.1	24	NA	Vernonieae	1702422	1702.42	391659	391.659	23.18	1029	962	958	883	664	249	301947	17.75	98.71	1.29	20.6		Average for Vernonia taken from here: https://www.tandfonline.com/doi/pdf/10.1080/11263504.2015.1115436?needAccess=true	943
Vernonia_missurica	Mandel et al. (2019)	—	Memphis	5	2	MiSeq	NEB_Next_Ultra I	36	16	1	Covaris_1	Omega	silica_dried	no	1.11	19.86	24	NA	Vernonieae	1036047	1036.05	530482	530.482	52.39	1022	959	952	879	672	344	11833	1.15	97.78	2.22	2.69		Average for genus taken from here: https://www.tandfonline.com/doi/pdf/10.1080/11263504.2015.1115436?needAccess=true	931
Werneria_aretioides	Mandel et al. (2019)	—	Memphis	5	2	MiSeq	NEB_Next_Ultra I	36	16	1	Covaris_1	Omega	silica_dried	no	1.51	3.64	24	NA	Senecioneae	429697	429.697	66950	66.95	15.87	933	305	296	250	157	75	10397	2.42	93.84	6.16	5.58		Senecioneae average: http://www.etnobiofic.cat/gsad_v2/#5	707
Xenophyllum_lycopodioides	Mandel et al. (2019)	—	Memphis	5	2	MiSeq	NEB_Next_Ultra I	36	16	1	Covaris_1	Omega	silica_dried	no	1.51	11.4	24	NA	Senecioneae	558382	558.382	117873	117.873	21.29	991	510	503	439	301	161	10760	1.93	92.36	7.64	7.05		Senecioneae average: http://www.etnobiofic.cat/gsad_v2/#5	809
Vernonanthura_patens	Mandel et al. (2019)	—	Memphis	5	2	MiSeq	NEB_Next_Ultra I	36	16	1	Covaris_1	QiaDneasy	silica_dried	no	1.54	19.86	24	NA	Vernonieae	1024004	1024	90898	90.898	9.28	1003	566	552	464	304	121	12233	1.2	97.85	2.15	4.9		Average for genus taken from here: https://www.tandfonline.com/doi/pdf/10.1080/11263504.2015.1115436?needAccess=true	854
Tragopogon_dubius	Mandel et al. (2019)	—	Memphis	5	2	MiSeq	NEB_Next_Ultra I	36	16	1	Covaris_1	QiaDneasy	silica_dried	no	2.78	71.6	24	NA	Cichorieae	918504	918.504	433311	433.311	47.81	1019	789	783	716	496	164	120631	13.17	98.5	1.5	7.89		Urfus et al. unpublished data	933
Tithonia_rotundifolia	Mandel et al. (2019)	—	Memphis	5	2	MiSeq	NEB_Next_Ultra I	36	16	1	Covaris_1	QiaDneasy	Fresh	no	4.5	150	24	NA	Helianthieae	335958	335.958	54092	54.092	17.33	1018	396	386	324	213	66	5906	1.76	82	18	4.46		Average for Helianthieae http://www.etnobiofic.cat/gsad_v2/#5	895
Verbesina_alternifolia	Mandel et al. (2019)	—	Memphis	5	2	MiSeq	NEB_Next_Ultra I	36	16	1	Covaris_1	QiaDneasy	Fresh	no	4.5	19.86	24	NA	Helianthieae	656740	656.74	165863	165.863	26.71	1046	776	766	668	444	191	9776	1.49	95.4	4.6	2.84		Average for Helianthieae http://www.etnobiofic.cat/gsad_v2/#5	991
Lipochaeta_subcordata	Mandel et al. (2019)	—	Memphis	5	2	MiSeq	NEB_Next_Ultra I	36	16	1	Covaris_1	QiaDneasy	NA	no	4.5	50	24	Lipochaeta	Helianthieae	70008	70.008	30810	30.81	46.73	875	282	271	211	126	22	978	1.41	11.33	88.67	5.18		Average for Helianthieae http://www.etnobiofic.cat/gsad_v2/#5	756
Lipochaeta_micrantha	Mandel et al. (2019)	—	Memphis	5	2	MiSeq	NEB_Next_Ultra I	36	16	1	Covaris_1	QiaDneasy	NA	no	4.5	50	24	Lipochaeta	Helianthieae	1089204	1089.2	736955	736.955	71.08	1052	1028	1021	920	658	362	9834	0.91	50.57	49.49	8.13		Average for Helianthieae http://www.etnobiofic.cat/gsad_v2/#5	1031
Wollastonia_biflora	Embargoed: Siniscalchi et al. in prep	—	Memphis	5	2	MiSeq	NEB_Next_Ultra I	36	16	1	Covaris_1	QiaDneasy	silica_dried	no	4.5	50	24	Lipochaeta (now in Wollastonia)	Helianthieae	126542	126.542	71360	71.36	59.52	995	605	586	472	304	84	1816	1.45	15.96	84.04	10.7		Average for Helianthieae http://www.etnobiofic.cat/gsad_v2/#5	937
Montanoa_tomentosa	Mandel et al. (2019)	—	Memphis	5	2	MiSeq	NEB_Next_Ultra I	36	16	1	Covaris_1	QiaDneasy	silica_dried	no	4.5	46	24	NA	Helianthieae	543386	543.386	161847	161.847	30.04	1044	770	763	680	475	222	3019	0.56	23.49	76.51	7.07		Average for Helianthieae http://www.etnobiofic.cat/gsad_v2/#5	994
Gamochaetopsis_alpina	Mandel et al. (2019)	—	Memphis	6	2	MiSeq	NEB_Next_Ultra_II	36	16	1	Covaris_1	Omega	Herbarium	no	0.61	27	15	NA	Gnaphalieae	631456	631.456	69168	69.168	11.3	934	391	381	283	171	72	55643	8.81	96.84	3.16	6.02		Average for Gnaphalieae http://www.etnobiofic.cat/gsad_v2/#5	720
Luciliocline_subspicata	Mandel et al. (2019)	—	Memphis	6	2	MiSeq	NEB_Next_Ultra_II	36	16	1	Covaris_1	Omega	Herbarium	no	0.61	2	15	NA	Gnaphalieae	197062	197.062	57140	57.14	29.95	920	399	386	301	178	79	3951	2.008	45.74	54.26	1.3		average for Gnaphalieae http://www.etnobiofic.cat/gsad_v2/#5	755
Facelis_lasiocarpa	Mandel et al. (2019)	—	Memphis	6	2	MiSeq	NEB_Next_Ultra_II	36	16	1	Covaris_1	Omega	Herbarium	no	0.61	6.3	15	NA	Gnaphalieae	873878	873.878	134670	134.67	15.77	991	646	628	522	336	190	101454	11.6	96.56	3.44	4.88		Average for Gnaphalieae http://www.etnobiofic.cat/gsad_v2/#5	848
Disparago_sp.	Mandel et al. (2019)	—	Memphis	6	2	MiSeq	NEB_Next_Ultra_II	36	16	1	Covaris_1	Omega	silica_dried	no	0.61	6.6	24	NA	Gnaphalieae	628724	628.724	172819	172.819	28.95	986	773	762	669	453	131	6110	0.97	52.75	47.25	5.07		Average for Gnaphalieae http://www.etnobiofic.cat/gsad_v2/#5	885
Cynara_cardunculus	Mandel et al. (2019)	—	Memphis	6	2	MiSeq	NEB_Next_Ultra_II	36	16	1	Covaris_1	Omega	Fresh	no	1.1	19.86	24	NA	Cardueae	846061	846.061	170829	170.829	20.78	1012	770	760	670	504	85	76614	9.055	98.36	1.64	18.3		http://data.kew.org/cvalues/	902
Chresta_plantaginifolia	Embargoed: Siniscalchi et al. in prep	—	Memphis	6	2	MiSeq	NEB_Next_Ultra_II	36	16	4	Covaris_1	QiaDneasy	silica_dried	no	1.11	19.86	24	Chresta	Vernonieae	632766	632.766	105971	105.971	17.35	1003	745	730	614	429	166	3941	0.62	31.09	68.91	14.62		Average for Vernonia taken from here: https://www.tandfonline.com/doi/pdf/10.1080/11263504.2015.1115436?needAccess=true	894
Chresta_curumbensis	Embargoed: Siniscalchi et al. in prep	—	Memphis	6	2	MiSeq	NEB_Next_Ultra_II	36	16	4	Covaris_1	QiaDneasy	silica_dried	no	1.11	19.86	24	Chresta	Vernonieae	481397	481.397	134123	134.123	28.58	995	773	763	675	479	210	5601	1.16	42.25	57.72	14.62		Average for Vernonia taken from here: https://www.tandfonline.com/doi/pdf/10.1080/11263504.2015.1115436?needAccess=true	896
Chresta_pacourinoides	Embargoed: Siniscalchi et al. in prep	—	Memphis	6	2	MiSeq	NEB_Next_Ultra_II	36	16	4	Covaris_1	Omega	silica_dried	no	1.11	19.86	24	Chresta	Vernonieae	807290	807.29	408868	408.868	51.33	1011	928	919	804	568	208	12472	1.55	80.31	19.67	14.62		Average for Vernonia taken from here: https://www.tandfonline.com/doi/pdf/10.1080/11263504.2015.1115436?needAccess=true	863
Chresta_sphaerocephala	Embargoed: Siniscalchi et al. in prep	—	Memphis	6	2	MiSeq	NEB_Next_Ultra_II	36	16	4	Covaris_1	QiaDneasy	silica_dried	no	1.11	19.86	24	Chresta	Vernonieae	878058	878.058	228202	228.202	26.42	1008	898	888	802	594	260	10678	1.22	74.07	25.93	14.62		Average for Vernonia taken from here: https://www.tandfonline.com/doi/pdf/10.1080/11263504.2015.1115436?needAccess=true	941
Senecio_flavus	Mandel et al. (2019)	—	Memphis	6	2	MiSeq	NEB_Next_Ultra_II	36	16	1	Covaris_1	Omega	silica_dried	no	1.38	19.86	24	Senecio	Senecioneae	3214752	3214.75	78584	78.584	2.53	994	900	892	811	619	368	260168	8.091	97.46	2.54	8.64		Bennett MD, Smith JB. 1976. Nuclear DNA amounts in angiosperms. Philosophical Transactions of the Royal Society of London Series B-Biological Sciences 274: 227-274.	897
Lipochaeta_lobata	Mandel et al. (2019)	—	Memphis	6	2	MiSeq	NEB_Next_Ultra_II	36	16	1	Covaris_1	QiaDneasy	NA	no	4.5	50	11	NA	Helianthieae	499843	499.843	330483	330.483	71.15	1053	923	908	765	511	360	4854	0.97	23.49	76.69	60		average for Helianthieae http://www.etnobiofic.cat/gsad_v2/#5	1031
Senecio_canescens	Culcitum_canescens_COS_32	SAMN10983436	Prague	7	2	MiSeq	NEB_Next_Ultra I	26	12	24	Covaris_2	Omega	silica_dried	no	1.04	12.9	24	Senecio	Senecioneae	592290	592.29	394619	394.619	68.01	998	895	886	816	602	372	317	0.05	2.23	97.77		1.97	Senecio average http://www.etnobiofic.cat/gsad_v2/#5	903
Sonchus_pinnatus	Sonchus_pinnatus_COS_38	SAMN10983420	Prague	7	2	MiSeq	NEB_Next_Ultra I	26	12	24	Covaris_2	Sorbitol	silica_dried	no	1.49	12.59	24	Sonchus	Cichorieae	1812062	1812.06	580264	580.264	33.12	1050	1032	1029	946	679	288	18484	1.021	94.38	5.64		4.17	average for Sonchus from http://data.kew.org/cvalues/	1038
Sonchus_radicatus	Sonchus_radicatus_COS_39	SAMN10983421	Prague	7	2	MiSeq	NEB_Next_Ultra I	26	12	24	Covaris_2	Sorbitol	Herbarium	no	1.5	12.59	24	Sonchus	Cichorieae	575124	575.124	219959	219.959	39.94	1046	1002	1002	913	667	216	10266	1.78	87.21	12.79		2.53	Urfus et al. unpublished data	1032
Sonchus_tuberifer	Sonchus_tuberifer_COS_40	SAMN10983422	Prague	7	2	MiSeq	NEB_Next_Ultra I	26	12	24	Covaris_2	Sorbitol	silica_dried	no	1.64	12.59	24	Sonchus	Cichorieae	2103570	2103.57	760252	760.252	37.29	1050	1015	1012	922	691	292	61262	2.91	97.78	2.22		4.17	Urfus et al. unpublished data	1034
Sonchus_ustulatus_subsp_maderensis	Sonchus_ustulatus_COS_41	SAMN10983423	Prague	7	2	MiSeq	NEB_Next_Ultra I	26	12	24	Covaris_2	Sorbitol	silica_dried	no	2.035	12.59	24	Sonchus	Cichorieae	957226	957.226	292055	292.055	31.69	1051	1033	1033	948	670	249	24200	2.53	97.22	2.78		1.6	Urfus et al. unpublished data	1026
Syncarpha_sp.	Embargoed: Siniscalchi et al. in prep	—	Memphis	8	3	MiSeq	NEB_Next_Ultra_II	36	16	1	Covaris_1	QiaDneasy	silica_dried	no	0.61	11.3	24	NA	Gnaphalieae	363022	363.022	56825	56.825	16.44	943	492	484	396	253	53	1669	0.46	11.88	88.12	3.36		Average for Gnaphalieae http://www.etnobiofic.cat/gsad_v2/#5	779
Oedera_squarrosa	Mandel et al. (2019)	—	Memphis	8	3	MiSeq	NEB_Next_Ultra_II	36	16	4	Covaris_1	Omega	silica_dried	no	0.61	42.9	23	NA	Gnaphalieae	406972	406.972	10822	10.822	27.54	994	789	767	623	399	87	9350	2.3	51.91	48.09	2.21		Average for Gnaphalieae http://www.etnobiofic.cat/gsad_v2/#5	861
Leontodon_tingitanus	Mandel et al. (2019)	—	Memphis	8	3	MiSeq	NEB_Next_Ultra_II	36	16	4	Covaris_1	QiaDneasy	Herbarium	no	1.15	32.2	24	NA	Cichorieae	894696	894.696	385130	385.13	43.96	1055	1023	1021	916	649	268	22895	2.56	91.72	8.28	35.5		average for Leontodon from http://data.kew.org/cvalues/	1030
Echinops_strigosus	Mandel et al. (2019)	—	Memphis	8	3	MiSeq	NEB_Next_Ultra_II	36	16	4	Covaris_1	Omega	silica_dried	no	1.25	19.86	24	NA	Cardueae	1161919	1161.92	683898	683.898	59.87	1032	982	971	887	676	166	5915	0.51	36.16	63.84	1.99		http://data.kew.org/cvalues/	960
Brachyglottis_repanda	Mandel et al. (2019)	—	Memphis	8	3	MiSeq	NEB_Next_Ultra_II	36	16	4	Covaris_1	Omega	silica_dried	no	1.51	2.43	24	NA	Senecioneae	907407	907.407	94303	94.303	10.55	1033	599	574	437	252	74	11085	1.22	83.25	16.75	7.44		Senecioneae average: http://www.etnobiofic.cat/gsad_v2/#5	944
Antennaria_geyeri	Mandel et al. (2019)	—	Memphis	8	3	MiSeq	NEB_Next_Ultra_II	36	16	4	Covaris_1	Omega	Herbarium	no	1.61	7.3	28	Antennaria	Gnaphalieae	1200297	1200.3	358556	358.556	30.38	1024	859	855	771	431	154	16001	1.33	74.83	25.17	7.3		Pladias.cz (Antennaria dioica)	921
Antennaria_flagellaris	Mandel et al. (2019)	—	Memphis	8	3	MiSeq	NEB_Next_Ultra_II	36	16	4	Covaris_1	Omega	Herbarium	no	1.61	6.68	28	Antennaria	Gnaphalieae	1639907	1639.91	499562	499.562	30.75	1019	881	858	682	492	200	27593	1.68	88.21	11.79	6.68		Pladias.cz (Antennaria dioica)	927
Antennaria_anaphaloides	Mandel et al. (2019)	—	Memphis	8	3	MiSeq	NEB_Next_Ultra_II	36	16	4	Covaris_1	Omega	Herbarium	no	1.61	13.8	28	Antennaria	Gnaphalieae	2033774	2033.77	717712	717.712	35.78	1023	945	929	787	529	247	33734	1.66	91.87	8.13	13.8		Pladias.cz (Antennaria dioica)	942
Antennaria_corymbosa	Mandel et al. (2019)	—	Memphis	8	3	MiSeq	NEB_Next_Ultra_II	36	16	1	Covaris_1	Omega	Herbarium	no	1.61	40.7	17	Antennaria	Gnaphalieae	1787536	1787.54	615096	615.096	35.26	1011	918	899	748	532	303	32658	0.019048	88.49	11.51	32.2		Pladias.cz (Antennaria dioica)	918
Gundelia_tournefortii	Mandel et al. (2019)	—	Memphis	8	3	MiSeq	NEB_Next_Ultra I*	36	16	3	Covaris_1	QiaDneasy	Fresh	no	3.24	15	22	NA	Cichorieae	916186	916.186	258419	258.419	29.88	1036	866	853	746	531	153	13737	1.5	81.04	18.96	13.7		Average for Cichorieae taken from here https://www.tandfonline.com/doi/pdf/10.1080/00087114.2013.829690	982
Nabalus_albus	Mandel et al. (2019)	—	Memphis	8	3	MiSeq	NEB_Next_Ultra_II	36	16	3	Covaris_1	QiaDneasy	silica_dried	no	3.24	0.5	22	NA	Cichorieae	934224	934.224	496856	496.856	3.24	1054	954	944	852	610	212	11527	1.23	81.2	18.8	31		Average for Cichorieae taken from here https://www.tandfonline.com/doi/pdf/10.1080/00087114.2013.829690	1030
Rojasianthe_superba (not included in splash-zone alignments due to poor capture in HybPiper <300 targets with sequences)	Mandel et al. (2019)	—	Memphis	8	3	MiSeq	NEB_Next_Ultra_II	36	16	4	Covaris_1	QiaDneasy	silica_dried	no	4.5	59	24	NA	Helianthieae	146491	146.491	58673	58.673	40.84	1051	298	288	219	127	32	3947	2.69	42.71	57.29	23.1		Average for Helianthieae http://www.etnobiofic.cat/gsad_v2/#5	973
Senecio_nivalis	Senecio_nivalis_COS_35	SAMN10983439	Prague	9	3	MiSeq	NEB_Next_Ultra I	26	12	24	Covaris_2	Invitek	silica_dried	no	1.04	12.9	24	Senecio	Senecioneae	618104	618.104	389263	389.263	68.01	992	872	863	788	593	367	4812	0.78	24.48	75.52		1.97	Senecio average http://www.etnobiofic.cat/gsad_v2/#5	904
Senecio_involucratus	Senecio_involucratus_COS_33	SAMN10983437	Prague	9	3	MiSeq	NEB_Next_Ultra I	26	12	24	Covaris_2	Invitek	silica_dried	no	1.04	12.9	24	Senecio	Senecioneae	465393	465.393	289498	289.498	64.66	998	877	869	803	600	381	3707	0.8	22.65	77.08		1.97	Senecio average http://www.etnobiofic.cat/gsad_v2/#5	897
Senecio_patens	Senecio_patens_COS_36	SAMN10983440	Prague	9	3	MiSeq	NEB_Next_Ultra I	26	12	24	Covaris_2	Invitek	silica_dried	no	1.04	12.9	24	Senecio	Senecioneae	591936	591.936	422397	422.397	30	994	882	873	808	600	405	4910	0.84	24.55	75.45		1.97	Senecio average http://www.etnobiofic.cat/gsad_v2/#5	907
Senecio_lingulatus	Senecio_lingulatus_COS_34	SAMN10983438	Prague	9	3	MiSeq	NEB_Next_Ultra I	26	12	24	Covaris_2	Invitek	silica_dried	no	1.04	12.9	24	Senecio	Senecioneae	517816	517.816	313144	313.144	62.13	993	902	895	830	605	380	5247	1.021	28.76	71.24		1.97	Senecio average http://www.etnobiofic.cat/gsad_v2/#5	904
Senecio_subinvolucratus	Senecio_subinvolucratus_COS_37	SAMN10983441	Prague	9	3	MiSeq	NEB_Next_Ultra I	26	12	24	Covaris_2	Invitek	silica_dried	no	1.04	12.9	24	Senecio	Senecioneae	539227	539.227	333972	333.972	63.58	994	895	884	800	620	361	3485	0.65	20.26	79.46		1.97	Senecio average http://www.etnobiofic.cat/gsad_v2/#5	893
Hieracium_alpinum_HA85x1	Embargoed: Mráz et al. In prep	—	Prague	9	3	MiSeq	NEB_Next_Ultra I	26	12	24	Covaris_2	Sorbitol	silica_dried	no	3.95	9.67	24	Hieracium_alpinum	Cichorieae	428317	428.317	290303	290.303	68.79	1050	1004	1001	901	613	289	5147	1.2	10.5	89.5		1.79	Chrtek J, Jr, Zahradnicek J, Krak K, Fehrer J. 2009. Genome size in Hieracium subgenus Hieracium (Asteraceae) is strongly correlated with major phylogenetic groups. Annals of Botany 104: 161-178.	1024
Hieracium_alpinum_HA2x2	Embargoed: Mráz et al. In prep	—	Prague	9	3	MiSeq	NEB_Next_Ultra I	26	12	24	Covaris_2	Sorbitol	silica_dried	no	3.95	9.67	24	Hieracium_alpinum	Cichorieae	424825	424.825	284977	284.977	68.11	1049	999	996	892	625	275	2773	0.65	7.28	91.84		1.79	Chrtek J, Jr, Zahradnicek J, Krak K, Fehrer J. 2009. Genome size in Hieracium subgenus Hieracium (Asteraceae) is strongly correlated with major phylogenetic groups. Annals of Botany 104: 161-178.	1024
Hieracium_alpinum_HA31x4	Embargoed: Mráz et al. In prep	—	Prague	9	3	MiSeq	NEB_Next_Ultra I	26	12	24	Covaris_2	Sorbitol	silica_dried	no	3.95	9.67	24	Hieracium_alpinum	Cichorieae	624623	624.623	426273	426.273	69.23	1051	1013	1010	915	632	308	2382	0.38	8.16	94.03		1.79	Chrtek J, Jr, Zahradnicek J, Krak K, Fehrer J. 2009. Genome size in Hieracium subgenus Hieracium (Asteraceae) is strongly correlated with major phylogenetic groups. Annals of Botany 104: 161-178.	1024
Hieracium_alpinum_HA10x5	Embargoed: Mráz et al. In prep	—	Prague	9	3	MiSeq	NEB_Next_Ultra I	26	12	24	Covaris_2	Sorbitol	silica_dried	no	3.95	9.67	24	Hieracium_alpinum	Cichorieae	594555	594.555	418522	418.522	71.54	1048	1032	1030	925	637	315	2917	0.49	4.2	92.72		1.79	Chrtek J, Jr, Zahradnicek J, Krak K, Fehrer J. 2009. Genome size in Hieracium subgenus Hieracium (Asteraceae) is strongly correlated with major phylogenetic groups. Annals of Botany 104: 161-178.	1025
Hieracium_alpinum_HA59x4	Embargoed: Mráz et al. In prep	—	Prague	9	3	MiSeq	NEB_Next_Ultra I	26	12	24	Covaris_2	Sorbitol	silica_dried	no	3.95	9.67	24	Hieracium_alpinum	Cichorieae	550664	550.664	368180	368.18	57.9	1048	1015	1011	913	637	297	1502	0.27	5.97	95.99		1.79	Chrtek J, Jr, Zahradnicek J, Krak K, Fehrer J. 2009. Genome size in Hieracium subgenus Hieracium (Asteraceae) is strongly correlated with major phylogenetic groups. Annals of Botany 104: 161-178.	1023
Hieracium_alpinum_HA93x10	Embargoed: Mráz et al. In prep	—	Prague	9	3	MiSeq	NEB_Next_Ultra I	26	12	24	Covaris_2	Sorbitol	silica_dried	no	3.95	9.67	24	Hieracium_alpinum	Cichorieae	679650	679.65	455660	455.66	68.04	1048	1022	1020	931	646	314	5324	0.78	12.18	87.82		1.79	Chrtek J, Jr, Zahradnicek J, Krak K, Fehrer J. 2009. Genome size in Hieracium subgenus Hieracium (Asteraceae) is strongly correlated with major phylogenetic groups. Annals of Botany 104: 161-178.	1028
Carlina_vulgaris_CV39x3321	Carlina_vulgaris_CV39x3321 _COS_2	SAMN10983425	Prague	9	3	MiSeq	NEB_Next_Ultra I	26	12	24	Covaris_2	Sorbitol	silica_dried	no	4.05	12.9	24	Carlina_vulgaris	Cardueae	241811	241.811	275441	275.441	61.56	969	422	415	351	237	143	3866	1.6	12.81	87.19		3.46	average for Carlina http://data.kew.org/cvalues/	863
Carlina_vulgaris_CV40x3289	Carlina_vulgaris_CV40x3289 _COS_3	SAMN10983426	Prague	9	3	MiSeq	NEB_Next_Ultra I	26	12	24	Covaris_2	Sorbitol	silica_dried	no	4.05	12.9	24	Carlina_vulgaris	Cardueae	194249	194.249	189362	189.362	51.81	978	865	847	712	501	116	2195	1.13	11.98	88.02		0.84	average for Carlina http://data.kew.org/cvalues/	875
Carlina_vulgaris_CV2	Carlina_vulgaris_CV2 _COS_1	SAMN10983424	Prague	9	3	MiSeq	NEB_Next_Ultra I	26	12	24	Covaris_2	Sorbitol	silica_dried	no	4.05	12.9	24	Carlina_vulgaris	Cardueae	741168	741.168	396405	396.405	52.81	989	901	888	784	573	143	5751	0.78	30.54	69.46		3.46	average for Carlina http://data.kew.org/cvalues/	914
Carlina_vulgaris_CV59	Carlina_vulgaris_CV59 _COS_4	SAMN10983429	Prague	9	3	MiSeq	NEB_Next_Ultra I	26	12	24	Covaris_2	Sorbitol	silica_dried	no	4.05	12.9	24	Carlina_vulgaris	Cardueae	582374	582.374	325273	325.273	53.45	993	936	918	805	599	150	10601	1.82	44.2	55.8		3.46	average for Carlina http://data.kew.org/cvalues/	912
Carlina_vulgaris_CV42x3191	Carlina_vulgaris_CV42x3191 _COS_4	SAMN10983427	Prague	9	3	MiSeq	NEB_Next_Ultra I	26	12	24	Covaris_2	Sorbitol	silica_dried	no	4.05	12.9	24	Carlina_vulgaris	Cardueae	702575	702.575	699115	699.115	54.85	990	941	928	813	606	166	9216	1.31	61.29	38.71		3.46	average for Carlina http://data.kew.org/cvalues/	914
Carlina_vulgaris_CV55	Carlina_vulgaris_CV55 _COS_5	SAMN10983428	Prague	9	3	MiSeq	NEB_Next_Ultra I	26	12	24	Covaris_2	Sorbitol	silica_dried	no	4.05	12.9	24	Carlina_vulgaris	Cardueae	622404	622.404	623959	623.959	49.72	983	928	914	814	611	161	14994	2.41	78.53	21.47		3.46	average for Carlina http://data.kew.org/cvalues/	911
Pericallis_lanata	Pericallis_lanata_COS_18	SAMN10983432	Prague	9	3	MiSeq	NEB_Next_Ultra I	26	12	24	Covaris_2	Sorbitol	Herbarium	yes	0.57	13.33	24	Pericallis	Senecioneae	1702046	1702.05	881318	881.318	52.72	996	925	919	831	609	382	38768	0.0232152	95.83	4.17		5	http://data.kew.org/cvalues/	910
Pericallis_webbii	Pericallis_webbii_COS_21	SAMN10983435	Prague	9	3	MiSeq	NEB_Next_Ultra I	26	12	24	None_fragmented	Sorbitol	silica_dried	yes	0.57	13.33	24	Pericallis	Senecioneae	1289386	1289.39	702158	702.158	55.15	1010	929	920	807	576	337	3044	0.00264268	69.14	30.86		5	http://data.kew.org/cvalues/	907
Pericallis_papyracea	Pericallis_papyracea_COS_20	SAMN10983434	Prague	9	3	MiSeq	NEB_Next_Ultra I	26	12	24	None_fragmented	Sorbitol	Herbarium	yes	0.6	13.33	24	Pericallis	Senecioneae	1178871	1178.87	614587	614.587	53.28	1002	911	901	797	554	297	5582	0.00439058	33.75	66.25		5	http://data.kew.org/cvalues/	903
Pericallis_murrayi	Pericallis_murrayi_COS_19	SAMN10983433	Prague	9	3	MiSeq	NEB_Next_Ultra I	26	12	24	Covaris_2	Sorbitol	Herbarium	yes	0.625	13.33	24	Pericallis	Senecioneae	1365719	1365.72	661382	661.382	49.56	999	920	913	829	596	374	5702	0.0042772	73.5	26.5		5	Average for Pericallis	908
Pericallis_aurita	Pericallis_aurita_COS_16	SAMN10983430	Prague	9	3	MiSeq	NEB_Next_Ultra I	26	12	24	Covaris_2	Sorbitol	silica_dried	yes	0.625	13.33	24	Pericallis	Senecioneae	1679887	1679.89	883493	883.493	55.15	1003	931	922	832	603	368	29456	0.0179415	95.63	4.37		5	Average for Pericallis	907
Pericallis_echinata	Pericallis_echinata_COS_17	SAMN10983431	Prague	9	3	MiSeq	NEB_Next_Ultra I	26	12	24	Covaris_2	Sorbitol	Herbarium	yes	0.73	13.33	24	Pericallis	Senecioneae	1354869	1354.87	662847	662.847	50.04	1005	914	906	816	586	341	26952	0.020369	94.99	5.01		5	http://data.kew.org/cvalues/	899
Picris_amalecitana_IZx3x6	Picris_amalecitana_COS_22	SAMN10983410	Prague	9	3	MiSeq	NEB_Next_Ultra I	26	12	18	Covaris_2	QiaDneasy	silica_dried	yes	1	13.35	18	Picris	Cichorieae	1613825	1613.83	872378	872.378	55.82	1052	1031	1023	907	645	277	57695	3.576	97.07	2.93		5.14	Urfus et al. unpublished data	1026
Picris_hieracioides_subsp_hieracioides_PESK	Picris_hieracioides_PESK _COS_24	SAMN10983412	Prague	9	3	MiSeq	NEB_Next_Ultra I	26	12	18	Covaris_2	QiaDneasy	silica_dried	yes	1.13	13.53	18	Picris	Cichorieae	2274595	2274.59	2242764	2242.76	57.32	1039	1023	1019	912	657	284	101638	4.472	96.64	2.36		5.14	Urfus et al. unpublished data	1032
Picris_olympica_UDx9	Picris_olympica_COS_31	SAMN10983419	Prague	9	3	MiSeq	NEB_Next_Ultra I	26	12	18	Covaris_2	QiaDneasy	silica_dried	yes	1.14	13.33	18	Picris	Cichorieae	1382420	1382.42	716401	716.401	53.24	1052	1029	1018	912	643	263	54803	3.966	97.31	2.69		5.14	Urfus et al. unpublished data	1029
Picris_hieracioides_subsp_hieracioides_CZx1x3	Picris_hieracioides_CZx1x3 _COS_23	SAMN10983411	Prague	9	3	MiSeq	NEB_Next_Ultra I	26	12	18	Covaris_2	QiaDneasy	silica_dried	yes	1.25	13.63	18	Picris	Cichorieae	1611087	1611.09	1579765	1579.77	49.22	1040	1028	1022	915	643	269	70011	4.349	97.48	2.5		5.15	Urfus et al. unpublished data	1030
Picris_japonica_JPx106x1	Picris_japonica_COS_29	SAMN10983417	Prague	9	3	MiSeq	NEB_Next_Ultra I	26	12	18	Covaris_2	QiaDneasy	silica_dried	yes	1.35	11.48	18	Picris	Cichorieae	2511388	2511.39	1434316	1434.32	57.88	1055	1033	1025	925	667	275	31310	1.247	96.23	3.77		5.14	Urfus et al. unpublished data	1032
Picris_nuristanica_NURx7	Picris_nuristanica_COS_30	SAMN10983418	Prague	9	3	MiSeq	NEB_Next_Ultra I	26	12	18	Covaris_2	QiaDneasy	silica_dried	yes	1.39	10.98	18	Picris	Cichorieae	1690784	1690.78	883793	883.793	54.1	1055	1031	1023	910	645	258	32237	1.907	95.83	4.17		5.14	Urfus et al. unpublished data	1028
Picris_hieracioides_ subsp._umbellata_MADx4	Picris_hieracioides_MADx4 _COS_28	SAMN10983416	Prague	9	3	MiSeq	NEB_Next_Ultra I	26	12	18	Covaris_2	QiaDneasy	silica_dried	yes	1.5	15.75	18	Picris	Cichorieae	2475796	2475.8	2427454	2427.45	30.55	1040	1033	1028	940	684	302	37821	1.528	97.47	2.53		6.29	Urfus et al. unpublished data	1031
Picris_hieracioides_subsp._hispidissima_PAKx2	Picris_hieracioides_PAKx2 _COS_27	SAMN10983415	Prague	9	3	MiSeq	NEB_Next_Ultra I	26	12	18	Covaris_2	QiaDneasy	silica_dried	yes	1.54	13.3	18	Picris	Cichorieae	1394265	1394.27	1353200	1353.2	42.77	1043	1031	1026	907	641	268	35809	2.57	94.89	5.11		5.14	http://data.kew.org/cvalues/CvalServlet?generatedby=CoreFields&querytype=-1&txtEmail=k.jones%40bgbm.org&selectfamilytype=pubFam&chkGenus=on&chkSpecies=on&cmbFourcSelect=0&chkOrigReference=on&cmbPrimeOrAllData=0&txtFamily=&qryfamilytype=pubFam&txtGenus=picris&txtSpecies=&txtAuthority=&txtFromFourc=&txtToFourc=&txtFromChromosome=&txtToChromosome=&cmbEstimationMethod=0&txtFromPloidy=&txtToPloidy=&rd…	1035
Picris_hieracioides_subsp._hispidissima_LOVx1	Picris_hieracioides_LOVx1 _COS_26	SAMN10983414	Prague	9	3	MiSeq	NEB_Next_Ultra I	26	12	18	Covaris_2	QiaDneasy	silica_dried	yes	1.55	12.81	18	Picris	Cichorieae	1329501	1329.5	1271709	1271.71	50.27	1038	1029	1024	907	632	260	33459	2.518	96.63	3.37		4.71	Urfus et al. unpublished data	1034
MEANS																				5.04471e+06	5044.71	1.03285e+06	1032.85	37.2407	1025.57	892.402	883.634	786.42	563.732	241.393	142840	2.30519	69.6279	30.3584				953.955
