# Supplementary material for: An empirical assessment of a single family‐wide hybrid capture locus set at multiple evolutionary timescales in Asteraceae
Source: Appl Plant Sci. 2019 Oct 25;7(10):e11295. doi: 10.1002/aps3.11295 (PMC6814182; doi:10.1002/aps3.11295)
Supplement: Supplementary file 3 — APPENDIX S3. Comparison of HybPiper and HybPhyloMaker mapping results to the conserved orthologous set target references across all samples in Appendix 1. [file APS3-7-e11295-s003.xlsx]

## Sheet: Metadata file
Jones et al.—Applications in Plant Sciences 2019 7(10)—Data Supplement S3 DOI
Appendix S3. Comparison of HybPiper and HybPhyloMaker mapping results to the conserved orthologous set target references across all samples in Appendix 1.
The next sheet (Data_Appendix_S3) provides the results of mapping to COS reference loci in HybPhyloMaker (left of the black line) and in HybPiper (right of the black line).
Samples that recovered more COS loci in HybPhyloMaker compared to HybPiper are indicated in bold and italics.
For HybPhyloMaker, three reference sequences (lettuce only, sunflower only and safflower+lettuce combined reference referred to in the table) were created using Geneious 6.1.5 from the reference EST sequences of the Asteraceae COS loci and mapping was performed three times for all samples, using the different pseudoreferences in HybPhyloMaker. Reference sequences for HybPhyloMaker and scripts for…
Column name	Description
lettuce only reference	Pseudo-reference used in HybPhyloMaker of reference lettuce ESTs
sunflower only reference	Pseudo-reference used in HybPhyloMaker of reference sunflower ESTs
safflower+lettuce combined reference	Pseudo-reference used in HybPhyloMaker of reference safflower and lettuce ESTs
Combined HybPhyloMaker mapping	Combined results of mapping to all three references (above 3) in HybPhyloMaker see https://github.com/tomas-fer/Asteraceae
N. mapped reads	Number of reads mapping to pseudoreference in HybPhyloMaker
Percentage of mapped reads	Percentage of reads mapping to pseudoreference in HybPhyloMaker
N. genes recovered (<70% missing)	Number of target COS target genes recovered with >30% of target length missing in HybPhyloMaker
Genes With Seqs	Number of target COS target genes recovered with sequences according to HybPiper
N. genes recovered (75% missing)	Number of target COS target genes recovered with sequences >25% of the target length in HybPiper
N. genes recovered (50% missing)	Number of target COS target genes recovered with sequences >50% of the target length in HybPiper
N. genes recovered (25% missing)	Number of target COS target genes recovered with sequences >75% of the target length in HybPiper
N. genes recovered at >150%	Number of target COS target genes recovered with sequences >150% of the target length in HybPiper

## Sheet: Data_Appendix_S3
Jones et al.—Applications in Plant Sciences 2019 7(10)—Data Supplement S3 DOI: 10.1002/aps3.11295
			HybPhyloMaker											HybPiper
			lettuce only reference			sunflower only reference			safflower+lettuce combined reference			Combined HybPhyloMaker mapping		Reference file containing all references (lettuce, sunflower and safflower)
Genus/tribe and sample ID	Genus	species	N. mapped reads	Percentage of mapped reads	N. genes recovered (<70% missing)	N. mapped reads	Percentage of mapped reads	N. genes recovered (<70% missing)	N. mapped reads	Percentage of mapped reads	N. genes recovered (<70% missing)	N.genesrecovered (<70% missing)		Genes With Seqs	N. genes recovered (<75% missing)	N. genes recovered (<50% missing)	N. genes recovered (<25% missing)	N. genes recovered at >150%
Carlina
2	Carlina	vulgaris	240 110	32.4	773	188 159	25.39	707	256 626	34.63	816	914		901	888	784	573	11
39x3321	Carlina	vulgaris	89 381	36.96	722	50 399	20.85	648	87 422	36.16	763	863		422	415	351	237	5
40x3289	Carlina	vulgaris	62 731	32.29	731	51 728	26.64	667	67 434	34.73	769	875		865	847	712	501	9
42x3191	Carlina	vulgaris	244 468	34.8	774	199 367	28.38	704	262 604	37.39	807	914		941	928	813	606	8
55	Carlina	vulgaris	190 033	30.53	770	151 522	24.35	709	202 423	32.53	805	911		928	914	814	611	16
59	Carlina	vulgaris	187 880	32.26	766	135 050	23.19	718	198 440	34.08	803	912		936	918	805	599	11
Hieracium
10x5	Hieracium	alpinum3n	357 610	60.09	1 008	200 822	33.78	685	299 256	50.3	936	1025		1032	1030	925	637	1
2x2	Hieracium	alpinum3n	237 786	55.92	1 003	134 182	31.59	695	200 093	47.07	932	1024		999	996	892	625	2
31x4	Hieracium	alpinum3n	359 262	57.46	1 003	201 962	32.33	692	297 718	47.63	936	1024		1013	1010	915	632	2
59x4	Hieracium	alpinum2n	304 184	55.19	1 005	170 827	31.02	687	252 729	45.87	936	1023		1015	1011	913	637	3
85x1	Hieracium	alpinum3n	241 404	56.32	1 007	137 312	32.06	692	199 488	46.55	936	1024		1004	1001	901	613	3
93x10	Hieracium	alpinum3n	377 003	55.43	1 006	213 090	31.35	688	312 062	45.89	932	1028		1022	1020	931	646	4
Lactuca
LACx126	Lactuca	orientalis	1 585 976	56.46	1 054	700 763	25.01	739	1 278 710	45.57	989	1056		1055	1051	948	666	4
LACx173	Lactuca	palmensis	1 121 319	43.57	1 050	495 771	19.29	686	949 884	36.94	959	1052		1026	1016	864	592	3
LACx334	Lactuca	perennis	723 306	50.14	1 046	306 984	21.31	695	584 482	40.55	970	1055		1025	1023	928	663	1
LACx165	Lactuca	quercina	383 838	39.97	1 052	156 444	16.31	721	313 926	32.71	988	1053		1044	1040	946	667	3
LACx380	Lactuca	serriola	487 166	37.75	1 052	179 847	13.97	682	390 865	30.33	973	1054		1013	1001	860	587	3
LACx248	Lactuca	tatarica	363 179	41.63	1 051	157 685	18.1	715	295 120	33.85	978	1053		1021	1014	905	633	3
Senecio
2	Senecio	canescens	246 050	41.55	703	283 727	47.9	772	244 404	41.3	711	902		895	886	816	602	8
9	Senecio	involucratus	188 877	40.67	705	217 675	46.77	768	189 720	40.85	714	894		877	869	803	600	6
12	Senecio	lingulatus	198 319	38.33	717	227 538	43.94	776	201 333	38.91	727	902		902	895	830	605	9
15	Senecio	nivalis	263 279	42.59	711	301 508	48.78	785	261 428	42.3	721	903		872	863	788	593	10
17	Senecio	patens	255 197	43.14	708	283 764	47.94	785	250 832	42.44	714	906		882	873	808	600	5
23	Senecio	subinvolucratus	214 844	39.88	710	249 646	46.3	771	215 985	40.09	713	891		895	884	800	597	7
19 (Mandel)	Senecio	flavus	45 135	1.4	688	48 740	1.52	766	44 423	1.38	700	787		900	892	811	619	9
Sonchus
4	Sonchus	ustulatus subsp maderensis	634 593	30.16	1 028	362 035	17.21	695	539 679	25.65	967	1034		1033	1033	948	691	6
2	Sonchus	pinnatus	485 535	26.79	1 031	269 434	14.87	694	411 175	22.69	978	1038		1032	1029	946	679	6
1	Sonchus	radicatus	177 804	30.9	1 024	98 963	17.21	688	150 289	26.13	967	1032		1002	1002	913	667	6
3	Sonchus	tuberifer	240 635	25.13	1 016	130 642	13.65	687	205 058	21.42	965	1026		1015	1012	922	670	8
Picris hieracioides
CZx1x3	Picris	hieracioides	672852	41763	1015	409811	25458	723	568517	35296	965	1030		1028	1022	915	643	8
LOVx1	Picris	hieracioides	555839	41808	1017	340082	25594	737	471065	35439	967	1034		1029	1024	907	632	5
MADx4	Picris	hieracioides	988016	39907	1012	591479	23908	732	822810	33244	964	1031		1033	1028	940	684	5
PAKx2	Picris	hieracioides	634341	45496	1019	390768	28047	728	540215	38757	971	1035		1031	1026	907	641	5
PESK	Picris	hieracioides	1113685	48961	1016	675956	29745	732	948883	41.73	963	1032		1023	1019	912	657	5
Picris
IZx3x6	Picris	amalecitana	761475	47184	1008	468132	29023	717	651939	40411	962	1026		1052	1033	1025	925	667
JPx106x1	Picris	japonica	1242069	49457	1015	749900	29872	725	1062352	42314	964	1032		1055	1031	1023	907	645
NURx7	Picris	nuristanica	771724	45642	1012	473713	28032	706	659879	39041	955	1028		1055	1029	1018	912	643
UDx9	Picris	olympica	620017	44.85	1012	376948	27285	717	523293	37.86	958	1029		1052	1031	1023	910	645
Lipochaeta
K150	Lipochaeta	biflora	42 663	33.96	629	62 441	49.34	904	42 976	34.2	622	940		605	586	472	304	2
K137	Lipochaeta	micrantha	446 696	41.35	745	654 150	60.06	1 006	448 964	41.54	765	1031		1028	1021	920	658	3
K141	Lipochaeta	subcordata	18 458	26.53	465	27 495	39.27	717	18 871	27.1	480	760		282	271	211	126	0
Antennaria
134858x18	Antennaria	anaphaloides	444 912	21.88	729	501 865	24.68	830	469 503	23.09	745	944		945	929	787	529	9
134858x20	Antennaria	flagellaris	304 467	18.57	720	331 676	20.23	812	320 269	19.53	733	931		918	899	748	492	12
134858x17	Antennaria	geyeri	222 749	18.56	712	229 859	19.15	799	226 759	18.89	736	924		881	858	682	431	8
B508	Antennaria	corymbosa	408697	2286300	692	454456	2540700	786	428226	2394300	715	899		859	855	771	532	9
Cousinia
111	Cousinia	albertoregelia	1 787 365	39.92	855	1 602 781	35.8	810	2 212 106	49.41	891	986		1004	997	895	688	20
121	Cousinia	macroptera	1 620 644	39.42	849	1 489 479	36.23	823	1 988 401	48.36	890	993		1016	1010	904	682	29
125	Cousinia	pusilla	2 439 957	40.24	866	2 340 589	38.6	831	3 040 818	50.15	893	995		1014	1009	907	698	24
130	Cousinia	spryginii	2 295 313	41.15	857	2 088 650	37.45	821	2 849 919	51.09	893	988		1008	1000	900	689	31
133	Cousinia	strobilocephala	2 733 115	39.83	858	2 449 449	35.69	825	3 307 695	48.2	892	993		1019	1012	903	696	23
Helianthus
H1	Helianthus	annuus	160 487	0.77	720	599 345	2.87	1 054	160 199	0.77	722	1057		1039	1033	924	646	0
H2	Helianthus	argophyllus	140 323	0.73	704	606 655	3.17	1 052	139 782	0.73	706	1055		1032	1025	919	624	2
H3	Helianthus	porteri	161 512	0.96	705	493 403	2.93	1 052	160 668	0.95	704	1055		1026	1019	902	622	1
H4	Helianthus	verticillatus	67 320	0.65	677	227 280	2.2	1 046	66 325	0.64	679	1051
Chresta
Ch2	Chresta	angustifolia	1 245 495	13.19	721	1 089 345	11.53	655	1 307 928	13.85	739	861		954	947	852	633	14
20	Chresta	curumbensis	97 106	20.17	753	88 153	18.31	704	98 977	20.55	761	896		773	763	675	479	13
Ch1	Chresta	harleyi	2 579 349	8.35	809	2 206 677	7.14	761	2 728 715	8.83	816	944		957	951	883	690	24
23	Chresta	pacourinoides	295 964	36.67	729	276 458	34.25	679	307 409	38.07	738	863		928	919	804	568	11
21	Chresta	plantaginifolia	75 962	12	754	67 941	10.74	686	79 402	12.54	768	894		745	730	614	429	9
22	Chresta	sphaerocephala	161 460	18.39	824	147 863	16.84	766	166 432	18.95	827	941		898	888	802	594	16
Lychnophora
LB	Lychnophora	brunonioides	1 865 012	11.58	870	1 662 554	10.32	800	1995028	12388	874	981		1000	993	892	664	10
LH	Lychnophora	haplopappa	1 817 320	12.3	870	1 599 424	10.83	783	1953245	13222	870	974		994	987	907	692	19
LH	Lychnophora	hatschbachii	1 035 409	8.77	860	907 853	7.69	788	1092617	9249	864	974		989	981	896	661	13
LA	Lychnophora	morii	1 619 090	12.55	869	1 426 141	11.06	791	1705474	13.22	865	976		1000	994	904	680	13
LS	Lychnophora	granmogolensis	2 079 810	13.67	862	1 844 430	12.12	793	2220572	14592	862	976		992	987	910	695	19
LS	Lychnophora	santosii	1 985 174	10.55	869	1 757 482	9.34	796	2091368	11119	872	978		996	990	906	676	17
Pericallis
ma2	Pericallis	aurita	528664	31.47	694	600808	35768	779	535973	31905	715	907		931	922	832	603	10
te5	Pericallis	echinata	397473	29336	706	451479	33324	794	400318	29546	722	899		914	906	816	586	9
tl3	Pericallis	lanata	527837	31011	706	602407	35398	788	535005	31434	714	910		925	919	831	609	7
hm5	Pericallis	murrayi	393099	28783	697	443674	32488	786	396927	29063	709	908		920	913	829	596	5
pp1	Pericallis	papyracea	379073	32155	698	428797	36.38	778	382358	32436	710	903		911	901	797	554	9
cw1	Pericallis	webbii	436787	33875	694	490009	38009	783	437461	33929	712	907		929	920	807	576	6
															913,5
Tribes
Gnaphalieae
18	Disparago	sp	116 146	18.47	672	127 650	20.3	753	113 215	18	677	885		773	762	669	453	4
1	Facelis	lasiocarpa	92 454	10.58	648	100 140	11.46	731	93 421	10.69	669	848		646	628	522	336	2
2	Gamochaetopsis	alpina	46 508	7.37	538	50 806	8.04	600	46 746	7.4	564	720		391	381	283	171	2
3	Luciliocline	subspicata	40 694	20.65	595	43 991	22.31	641	40 775	20.69	606	757		399	386	301	178	2
134858x10	Oedera	squarrosa	67 225	16.52	641	78 136	19.2	732	71 757	17.63	661	861		789	767	623	399	3
PO	Pseudognaphalium	obtusifolium	100 675	0.5	676	131 368	0.66	794	106 591	0.53	675	907		745	735	616	408	7
10	Syncarpha	sp	37 203	10.25	575	42 354	11.66	655	38 265	10.54	607	779		492	484	396	253	1
Moquinieae
MR	Moquinia	racemosa	2 936 764	17.22	927	2 613 324	15.32	876	3 058 414	17.93	939	1007		1014	1009	941	711	20
PK	Pseudostifftia	kingii	2 112 207	13.57	914	1 872 453	12.03	874	2 190 108	14.07	924	1008		1015	1012	937	720	17
Vernonieae
AG	Allocephalus	gamolepis	2 499 689	12.18	831	2 222 377	10.83	764	2 638 337	12.86	839	956		974	965	865	650	14
CP	Centrapalus	pauciflorus	135 681	1.26	728	123 712	1.15	673	148 341	1.37	744	878		821	802	685	461	10
HP	Hololepis	pedunculata	1 842 517	9.33	858	1 664 630	8.43	790	1 931 196	9.78	871	978		997	990	905	685	15
CB	Chronopappus	bifrons	2 160 806	12.75	850	1 875 991	11.07	800	2 267 081	13.38	865	970		997	990	918	704	21
LO	Lepidaploa	opposita	2 306 265	11.77	815	2 043 784	10.43	767	2 456 098	12.53	816	945		976	964	882	663	15
MP	Minasia	pereirae	2 609 048	14.84	855	2 328 896	13.25	796	2 779 741	15.81	858	977		995	988	903	685	17
PH	Paralychnophora	harleyi	3 183 217	15.79	863	2 880 980	14.29	793	3 382 560	16.78	865	978		1003	996	913	708	19
PE	Piptolepis	ericoides	1 425 714	11.14	864	1 260 811	9.85	793	1 519 537	11.87	864	972		994	987	906	691	16
ST	Stilpnopappus	tomentosus	520 017	5.7	773	482 799	5.29	742	555 645	6.09	783	919		941	931	815	574	13
SL	Stokesia	laevis	225 266	1.92	735	180 204	1.54	675	230 313	1.97	749	971		859	840	717	504	14
6	Vernonanthura	patens	63 931	6.24	722	59 145	5.78	653	66 638	6.51	739	953		566	552	464	304	6
K6	Vernonia	gigantea	341 271	14.12	732	321 950	13.33	687	351 741	14.55	738	949		761	752	672	469	10
7	Vernonia	missurica	371 710	35.88	812	344 959	33.32	738	383 243	36.98	818	1009		959	952	879	672	16
31	Vernoniastrum	ambiguum	254 648	14.96	785	233 860	13.74	743	259 713	15.25	808	1009		962	958	883	664	17
Cardueae
CT	Carthamus	tinctorius	232 710	1.5	699	227 683	1.47	681	440 887	2.84	789	880		857	849	757	567	29
ALL 5 sp.	Cousinia	ALL 5 sp.										ALL 5 sp.
22	Cynara	cardunculus	114 130	13.49	748	105 137	12.43	703	131 643	15.54	806	902		770	760	670	504	22
135867x20	Echinops	strigosus	458 352	39.45	802	415 839	35.79	761	494 367	42.55	842	960		982	971	887	676	10
Cichorieae
GT	Gundelia	tournefortii	191 299	20.88	910	139 552	15.24	758	182 397	19.91	891	981		866	853	746	531	12
134858x9	Leontodon	tingitanus	321 858	35.97	1 007	203 486	22.75	723	274 763	30.71	954	1030		1023	1021	916	649	6
NA	Nabalus	albus	215 255	23.04	1 020	112 341	12.03	674	181 534	19.43	950	1030		954	944	852	610	2
TK	Taraxacum	koksaghyz	385 130	2.37	948	182 940	1.13	586	290 003	1.78	860	974		942	938	849	581	4
9	Tragopogon	dubius	149 594	16.29	876	104 636	11.42	623	130 843	14.27	827	933		789	783	716	496	3
Heliantheae
ALL 4 sp.	Helianthus	ALL 4 sp.										ALL 4 sp.
ALL 3 sp.	Melanthera	ALL 3 sp.										ALL 3 sp.
K250	Lipochaeta	lobata	200 310	40.07	789	299 492	59.63	1 008	199 637	39.94	794	1031		923	908	765	511	10
39	Montanoa	tomentosa	92 808	17.08	716	134 386	24.61	975	93 649	17.23	725	994		770	763	680	475	8
PT	Phoebanthus	tenuifolius	81 801	0.57	659	271 793	1.89	1 049	83 118	0.58	666	1051		946	936	810	546	3
26	Tithonia	rotundifolia	27 704	8.25	526	51 828	15.36	886	27 135	8.08	530	896		396	386	324	213	1
23	Verbesina	alternifolia	105 885	16.12	723	146 322	22.19	966	104 641	15.94	729	991		776	766	668	444	2
135867x4	Rojasianthe	superba	32 058	21.88	710	45 400	30.98	930	31 955	21.81	711	973		298	288	219	127	0
Senecioneae
135867x14	Brachyglottis	repanda	58 260	6.42	764	63 070	6.95	823	58 265	6.42	769	944		599	574	437	252	1
38	Werneria	aretioides	42 074	9.79	523	45 172	10.51	599	39 987	9.31	536	712		305	296	250	157	0
40	Xenophyllum	lycopodioides	76 551	13.71	616	81 950	14.67	679	73 954	13.25	622	810		510	503	439	301	3
