# Supplementary material for: An empirical assessment of a single family‐wide hybrid capture locus set at multiple evolutionary timescales in Asteraceae
Source: Appl Plant Sci. 2019 Oct 25;7(10):e11295. doi: 10.1002/aps3.11295 (PMC6814182; doi:10.1002/aps3.11295)
Supplement: Supplementary file 6 — APPENDIX S6. Corrected Pearson correlation coefficients with P values between the number of sequenced reads, reads mapped to targets (number and percentage), off‐target plastome (number and percentage capture), number of targets mapped, and number of targets with sequences. [file APS3-7-e11295-s006.xlsx]

## Sheet: Appendix S6 meta data
Jones et al.—Applications in Plant Sciences 2019 7(10)— Data Supplement S6 DOI
Appendix S6. Corrected Pearson correlation coefficients with P values between the number of sequenced reads, reads mapped to targets (number and percentage), off-target plastome (number and percentage capture), number of targets mapped, and number of targets with sequences.
Correlations (on sheet labeled "correlations" between number of sequenced reads, reads mapped to targets (number and percentage), off target plastome (number and percentage capture), number of targets mapped and number of targets with sequences for each sample using funtions cor.test and p.adjust in R. Correlations between genome size (C-value) and number of reads mapped to targets and the off-ta…
Definitions of each variable on sheet "correlations"
Variable	Definition
Total # sequenced reads	Number of sequenced reads after cleaning
Genome size	1C value (picograms)
Hybpiper: # reads mapped to targets	Number of reads mapped to COS genes (according to HybPiper)
Hybpiper: % of all reads mapped to targets	Percentage of reads from a sample mapped to COS genes (according to HybPiper)
Hybpiper: # target genes mapped	Number of COS genes mapped (according to HybPiper)
Hybpiper: # genes with sequences	Number of COS genes with sequences (according to HybPiper)
Hybpiper: target genes >25%	Number of COS genes with sequences >25% of target length (according to HybPiper)
Hybpiper: target genes >50%	Number of COS genes with sequences >50% of target length (according to HybPiper)
Hybpiper: target genes >75%	Number of COS genes with sequences >50% of target length (according to HybPiper)
Off-target plastome: # reads mapped	Number of reads mapped to plastome reference (according to HybPhyloMaker)
Off-target plastome: % of all reads mapped	Percentage of reads from a sample mapped to plastome reference (according to HybPhyloMaker)
Off-target plastome: % recovered	Percentage of reference plastome recovered (>4x) (according to HybPhyloMaker)

## Sheet: Correlations
Jones et al.—Applications in Plant Sciences 2019 7(10)—Data Supplement S6 DOI: 10.1002/aps3.11295
Variable 1	Variable 2	Correlation coefficient	Corrected P- values	Significance codes
Total # sequenced reads	Hybpiper: # reads mapped to targets	0.59	7.25e-10	***
	Hybpiper: % of all reads mapped to targets	-0.53	9.12e-08	***
	Hybpiper: # target genes mapped	0.38	0.001	**
	Hybpiper: # genes with sequences	0.29	0.063	.
	Hybpiper: target genes >25%	0.29	0.062	.
	Hybpiper: target genes >50%	0.31	0.03	*
	Hybpiper: target genes >75%	0.35	0.006	**
	Plastome: # reads mapped	0.53	7.79e-08	***
	Plastome: % of all reads mapped	0.11	1
	Plastome: % recovered	0.48	3.59e-06	***
Genome size	Hybpiper: # reads mapped to targets	0.03	0.21
	Plastome: # reads mapped	-0.028	0.158
Significance codes for column 3: 0 '***'; 0.001 '**'; 0.01 '*'; 0.05 '.'; 0.1 ' ' 1.
