# Supplementary material for: An empirical assessment of a single family‐wide hybrid capture locus set at multiple evolutionary timescales in Asteraceae
Source: Appl Plant Sci. 2019 Oct 25;7(10):e11295. doi: 10.1002/aps3.11295 (PMC6814182; doi:10.1002/aps3.11295)
Supplement: Supplementary file 7 — APPENDIX S7. Numbers of targeted loci removed at each stage of data cleaning of exon alignments in HybPhyloMaker for each sample (see also pipeline in Fig. 2). [file APS3-7-e11295-s007.xlsx]

## Sheet: Metadata sheet
Jones et al.—Applications in Plant Sciences 2019 7(10)—Data Supplement S7 DOI: 10.1002/aps3.11295
Appendix S7. Numbers of targeted loci removed at each stage of data cleaning of exon alignments in HybPhyloMaker for each sample (see also pipeline in Fig. 2).
Columns in the "Data Appendix S7" sheet correspond to numbers of loci at different stages of data cleaning for each sample in HybPhyloMaker. An explanation of each column is provided below.
Column	Description
Taxonomic level	Taxonomic level of sample group (Tribe, genus, species or species-complex)
Sample group	Name of sample group
Sample	Sample name within sample group
Total targeted	Total number of COS loci targetted
# loci not captured	Number of loci not captured for particular sample
# loci with >70% missing	Number of loci with >70% of locus length missing compared to the reference sequence and therefore the sample was removed from that locus
# loci captured (>70% length)	Number of loci with >70% of locus length
# potentially paralagous loci across sample group	Loci flagged as paralagous for each sample in a sample group according to HybPiper were combined (Paralogous loci were flagged in HybPiper if multiple long-length contigs (>85% of the reference locus) with similar coverage (within 10x of each other) were mapped to a reference locus.)
#total loci removed that were missing in other samples in sample group	Number of loci that were removed because they were not present in all samples (some may also have been potentially paralagous loci)
# loci before paralogous loci removal	Number of loci with 100% samples before remaining potentially paralagous loci.
# removed due to potential paralogy after accounting for missing data criterion	Number of potentially paralagous loci removed from datasets with 100% samples present (zero missing samples)
# in final dataset	Number of loci in the final datasets: number of non-paralagous loci that were >70% of the reference length and present in all samples in the sample group.
Partial Table 1 from manuscript provided here for reference:
Taxonomic level	Sample group name (correspond to names of in column A on sheet "Data")	N. samples
Tribe (19)c	Vernonieae	26
Genus	Lychnophora Mart.	6
Genus	Chresta Vell.	6
Tribe (7)c	Helianthieae	13
Genus	Helianthus L.	4
Genus	Lipochaeta DC.	3
Tribe (5)c	Cardueae	14
Genus	Cousinia Cass.	5
Species	Carlina vulgaris	6
Tribe (5)c	Senecioneae	16
Genus	Pericallis D.Don	6
Genus	Senecio L.	7
Tribe (8)c	Gnaphalieae	11
Genus	Antenarria Gaertn.	4
Tribe (9)c	Cichorieae	30
Genus	Sonchus L.	4
Genus	Lactuca L.	6
Species complex	Picris hieracioides complex	9 (6 taxa)
Species	Hieracium alpinum	6
Species	Picris hieracioides	5
Tribe (2)c	Moquinieae	2

## Sheet: Data_Appendix_S7 
Jones et al.—Applications in Plant Sciences 2019 7(10)—Data Supplement S7
Taxonomic level	Sample group	Sample	Total targeted	# loci not captured	# loci with >70% missing	# loci captured (>70% length)	# potentially paralagous loci across sample group	#total loci removed due to missing in other samples in sample group	# loci before paralogous loci removal	# removed due to potential paralogy after accounting for missing data criterion	# in final dataset
Genus	Antennaria	Antennaria-anaphaloides_134858x18	1061	108	9	944	424	117	827	375	452
		Antennaria-corymbosa_B508	1061	152	10	899	424	72	827	375	452
		Antennaria-flagellaris_134858x20	1061	119	11	931	424	104	827	375	452
		Antennaria-geyeri_134858x17	1061	121	16	924	424	97	827	375	452
Tribe	Cardueae	Carlina-vulgaris_2	1061	132	17	912	267	280	632	167	465
		Carlina-vulgaris_39x3321	1061	184	20	857	267	225	632	167	465
		Carlina-vulgaris_40x3289	1061	170	17	874	267	242	632	167	465
		Carlina-vulgaris_42x3191	1061	134	14	913	267	281	632	167	465
		Carlina-vulgaris_55	1061	135	16	910	267	278	632	167	465
		Carlina-vulgaris_59	1061	139	11	911	267	279	632	167	465
		Carthamus-tinctorius_CT	1061	154	27	880	267	248	632	167	465
		Cousinia-albertoregelia_CA	1061	67	11	983	267	351	632	167	465
		Cousinia-macroptera_S121	1061	60	13	988	267	356	632	167	465
		Cousinia-pusilla_S125	1061	60	10	991	267	359	632	167	465
		Cousinia-spryginii_S130	1061	64	14	983	267	351	632	167	465
		Cousinia-strobilocephala_S133	1061	60	13	988	267	356	632	167	465
		Cynara-cardunculus_22	1061	141	18	902	267	270	632	167	465
		Echinops-strigosus_135867x20	1061	91	10	960	267	328	632	167	465
		Sample	Total	ZeroData	MoreThan70percMissing	AfterMissing		NotInFinal	Final
Species	Carlina vulgaris	Carlina-vulgaris_2	1061	132	15	914	190	80	834	176	658
		Carlina-vulgaris_39x3321	1061	184	14	863	190	29	834	176	658
		Carlina-vulgaris_40x3289	1061	170	16	875	190	41	834	176	658
		Carlina-vulgaris_42x3191	1061	134	13	914	190	80	834	176	658
		Carlina-vulgaris_55	1061	135	15	911	190	77	834	176	658
		Carlina-vulgaris_59	1061	139	10	912	190	78	834	176	658
		Sample	Total	ZeroData	MoreThan70percMissing	AfterMissing		NotInFinal	Final
Genus	Chresta	Chresta-angustifolia_Ch2	1061	104	13	944	389	204	740	308	432
		Chresta-curumbensis_S20	1061	183	17	861	389	121	740	308	432
		Chresta-harleyi_Ch1	1061	107	13	941	389	201	740	308	432
		Chresta-pacourinoides_S23	1061	141	26	894	389	154	740	308	432
		Chresta-plantaginifolia_S21	1061	175	23	863	389	123	740	308	432
		Chresta-sphaerocephala_S22	1061	154	11	896	389	156	740	308	432
		Sample	Total	ZeroData	MoreThan70percMissing	AfterMissing		NotInFinal	Final
Genus	Cousinia	Cousinia-albertoregelia_S111	1061	67	8	986	250	57	929	227	702
		Cousinia-macroptera_S121	1061	60	8	993	250	64	929	227	702
		Cousinia-pusilla_S125	1061	60	6	995	250	66	929	227	702
		Cousinia-spryginii_S130	1061	64	9	988	250	59	929	227	702
		Cousinia-strobilocephala_S133	1061	60	8	993	250	64	929	227	702
		Sample	Total	ZeroData	MoreThan70percMissing	AfterMissing		NotInFinal	Final
Tribe	Gnaphalieae	Antennaria-anaphaloides_134858x18	1061	108	10	943	477	437	506	266	240
		Antennaria-corymbosa_B508	1061	152	14	895	477	389	506	266	240
		Antennaria-flagellaris_134858x20	1061	119	15	927	477	421	506	266	240
		Antennaria-geyeri_134858x17	1061	121	18	922	477	416	506	266	240
		Disparago-sp_18	1061	156	20	885	477	379	506	266	240
		Facelis-lasiocarpa_1	1061	194	19	848	477	342	506	266	240
		Gamochaetopsis-alpina_2	1061	314	27	720	477	214	506	266	240
		Luciliocline-subspicata_3	1061	272	32	757	477	251	506	266	240
		Oedera-squarrosa_134858x10	1061	172	28	861	477	355	506	266	240
		Pseudognaphalium-obtusifolium_PO	1061	125	29	907	477	401	506	266	240
		Syncarpha-sp_10	1061	254	28	779	477	273	506	266	240
		Sample	Total	ZeroData	MoreThan70percMissing	AfterMissing		NotInFinal	Final
Tribe	Helianthieae	Helianthus-annuus_H1	1061	3	1	1057	500	476	581	343	238
		Helianthus-argophyllus_H2	1061	6	0	1055	500	474	581	343	238
		Helianthus-porteri_H3	1061	5	1	1055	500	474	581	343	238
		Helianthus-verticillatus_H4	1061	9	2	1050	500	469	581	343	238
		Lipochaeta-lobata_K250	1061	26	4	1031	500	450	581	343	238
		Wollastonia-biflora_K150	1061	110	12	939	500	358	581	343	238
		Lipochaeta-micrantha_K137	1061	29	1	1031	500	450	581	343	238
		Lipochaeta-subcordata_K141	1061	277	28	756	500	175	581	343	238
		Montanoa-tomentosa_39	1061	60	7	994	500	413	581	343	238
		Phoebanthus-tenuifolius_PT	1061	8	2	1051	500	470	581	343	238
		Rojasianthe-superba_135867x4	1061	77	11	973	500	392	581	343	238
		Tithonia-rotundifolia_26	1061	150	15	896	500	315	581	343	238
		Verbesina-alternifolia_23	1061	63	7	991	500	410	581	343	238
		Sample	Total	ZeroData	MoreThan70percMissing	AfterMissing		NotInFinal	Final
Genus	Helianthus	Helianthus-annuus_H1	1061	3	1	1057	348	8	1049	347	702
		Helianthus-argophyllus_H2	1061	6	0	1055	348	6	1049	347	702
		Helianthus-porteri_H3	1061	5	1	1055	348	6	1049	347	702
		Helianthus-verticillatus_H4	1061	9	1	1051	348	2	1049	347	702
		Sample	Total	ZeroData	MoreThan70percMissing	AfterMissing		NotInFinal	Final
Species	Hieracium	Hieracium-alpinum_10x5	1061	33	0	1028	367	14	1014	367	647
		Hieracium-alpinum_2x2	1061	36	1	1024	367	10	1014	367	647
		Hieracium-alpinum_31x4	1061	35	3	1023	367	9	1014	367	647
		Hieracium-alpinum_59x4	1061	37	0	1024	367	10	1014	367	647
		Hieracium-alpinum_85x1	1061	34	2	1025	367	11	1014	367	647
		Hieracium-alpinum_93x10	1061	35	2	1024	367	10	1014	367	647
		Sample	Total	ZeroData	MoreThan70percMissing	AfterMissing		NotInFinal	Final
Genus	Lactuca	Lactuca-orientalis_LACx126	1061	5	0	1056	520	19	1037	513	524
		Lactuca-palmensis_LACx173	1061	9	0	1052	520	15	1037	513	524
		Lactuca-perennis_LACx334	1061	6	0	1055	520	18	1037	513	524
		Lactuca-quercina_LACx165	1061	8	0	1053	520	16	1037	513	524
		Lactuca-serriola_LACx380	1061	7	0	1054	520	17	1037	513	524
		Lactuca-tatarica_LACx248	1061	8	0	1053	520	16	1037	513	524
		Sample	Total	ZeroData	MoreThan70percMissing	AfterMissing		NotInFinal	Final
Genus	Lychnophora	Lychnophora-brunonioides_LB	1061	71	9	981	485	50	931	449	482
		Lychnophora-haplopappa_LH	1061	77	10	974	485	43	931	449	482
		Lychnophora-hatschbachii_LH	1061	77	10	974	485	43	931	449	482
		Lychnophora-morii_LA	1061	76	9	976	485	45	931	449	482
		Lychnophora-salicifolia_LS	1061	74	11	976	485	45	931	449	482
		Lychnophora-santosii_LS	1061	74	9	978	485	47	931	449	482
		Sample	Total	ZeroData	MoreThan70percMissing	AfterMissing		NotInFinal	Final
Genus	Lipochaeta	Lipochaeta-biflora_K150	1061	110	11	940	376	231	709	290	419
		Lipochaeta-micrantha_K137	1061	29	1	1031	376	322	709	290	419
		Lipochaeta-subcordata_K141	1061	277	24	760	376	51	709	290	419
		Sample	Total	ZeroData	MoreThan70percMissing	AfterMissing		NotInFinal	Final
Tribe	Moquinieae	Moquinia-racemosa_MR	1061	50	4	1007	461	13	994	447	547
		Pseudostifftia-kingii_PK	1061	49	4	1008	461	14	994	447	547
		Sample	Total	ZeroData	MoreThan70percMissing	AfterMissing		NotInFinal	Final
Genus	Pericallis	Pericallis-aurita_ma2	1061	145	9	907	476	70	837	433	404
		Pericallis-echinata_te5	1061	145	17	899	476	62	837	433	404
		Pericallis-lanata_tl3	1061	141	10	910	476	73	837	433	404
		Pericallis-murrayi_hm5	1061	140	13	908	476	71	837	433	404
		Pericallis-papyracea_pp1	1061	144	14	903	476	66	837	433	404
		Pericallis-webbii_cw1	1061	142	12	907	476	70	837	433	404
		Sample	Total	ZeroData	MoreThan70percMissing	AfterMissing		NotInFinal	Final
Species	Picris hieracioides	Picris-hieracioides_CZx1x3	1061	31	0	1030	359	11	1023	359	664
		Picris-hieracioides_LOVx1	1061	27	0	1034	359	15	1023	359	664
		Picris-hieracioides_MADx4	1061	28	2	1031	359	12	1023	359	664
		Picris-hieracioides_PAKx2	1061	26	0	1035	359	16	1023	359	664
		Picris-hieracioides_PESK	1061	28	1	1032	359	13	1023	359	664
		Sample	Total	ZeroData	MoreThan70percMissing	AfterMissing		NotInFinal	Final
Species complex	Picris hieracioides species complex	Picris-amalecitana_IZx3x6	1061	32	3	1026	401	20	1006	396	610
		Picris-hieracioides_CZx1x3	1061	31	0	1030	401	24	1006	396	610
		Picris-hieracioides_LOVx1	1061	27	0	1034	401	28	1006	396	610
		Picris-hieracioides_MADx4	1061	28	2	1031	401	25	1006	396	610
		Picris-hieracioides_PAKx2	1061	26	0	1035	401	29	1006	396	610
		Picris-hieracioides_PESK	1061	28	1	1032	401	26	1006	396	610
		Picris-japonica_JPx106x1	1061	28	1	1032	401	26	1006	396	610
		Picris-nuristanica_NURx7	1061	31	2	1028	401	22	1006	396	610
		Picris-olympica_UDx9	1061	30	2	1029	401	23	1006	396	610
		Sample	Total	ZeroData	MoreThan70percMissing	AfterMissing		NotInFinal	Final
Genus	Senecio	Senecio-canescens_S2	1061	146	13	902	544	193	709	403	306
		Senecio-flavus_19	1061	255	19	787	544	78	709	403	306
		Senecio-involucratus_S9	1061	151	16	894	544	185	709	403	306
		Senecio-lingulatus_S12	1061	143	16	902	544	193	709	403	306
		Senecio-nivalis_S15	1061	141	17	903	544	194	709	403	306
		Senecio-patens_S17	1061	137	18	906	544	197	709	403	306
		Senecio-subinvolucratus_S23	1061	158	12	891	544	182	709	403	306
		Sample	Total	ZeroData	MoreThan70percMissing	AfterMissing		NotInFinal	Final
Tribe	Senecioneae	Brachyglottis-repanda_135867x14	1061	96	21	944	590	419	525	124	401
		Pericallis-aurita_ma2	1061	145	18	898	590	373	525	124	401
		Pericallis-echinata_te5	1061	145	23	893	590	368	525	124	401
		Pericallis-lanata_tl3	1061	141	21	899	590	374	525	124	401
		Pericallis-murrayi_hm5	1061	140	21	900	590	375	525	124	401
		Pericallis-papyracea_pp1	1061	144	26	891	590	366	525	124	401
		Pericallis-webbii_cw1	1061	142	22	897	590	372	525	124	401
		Senecio-canescens_S2	1061	147	16	898	590	373	525	124	401
		Senecio-flavus_19	1061	255	24	782	590	257	525	124	401
		Senecio-involucratus_S9	1061	151	18	892	590	367	525	124	401
		Senecio-lingulatus_S12	1061	143	20	898	590	373	525	124	401
		Senecio-nivalis_S15	1061	141	20	900	590	375	525	124	401
		Senecio-patens_S17	1061	137	20	904	590	379	525	124	401
		Senecio-subinvolucratus_S23	1061	158	15	888	590	363	525	124	401
		Werneria-aretioides_38	1061	311	38	712	590	187	525	124	401
		Xenophyllum-lycopodioides_40	1061	214	37	810	590	285	525	124	401
		Sample	Total	ZeroData	MoreThan70percMissing	AfterMissing		NotInFinal	Final
Genus	Sonchus	Sonchus-maderense_S4	1061	26	1	1034	341	17	1017	337	680
		Sonchus-pinnatus_S2	1061	22	1	1038	341	21	1017	337	680
		Sonchus-radicatus_S1	1061	28	1	1032	341	15	1017	337	680
		Sonchus-tuberifer_S3	1061	33	2	1026	341	9	1017	337	680
		Sample	Total	ZeroData	MoreThan70percMissing	AfterMissing		NotInFinal	Final
Tribe	Vernonieae	Allocephalus-gamolepis_AG	1061	94	12	955	636	498	457	283	174
		Centrapalus-pauciflorus_CP	1061	161	23	877	636	420	457	283	174
		Chresta-angustifolia_Ch2	1061	104	17	940	636	483	457	283	174
		Chresta-curumbensis_S20	1061	183	19	859	636	402	457	283	174
		Chresta-harleyi_Ch1	1061	107	14	940	636	483	457	283	174
		Chresta-pacourinoides_S23	1061	141	28	892	636	435	457	283	174
		Chresta-plantaginifolia_S21	1061	175	23	863	636	406	457	283	174
		Chresta-sphaerocephala_S22	1061	154	13	894	636	437	457	283	174
		Chronopappus-bifrons_CB	1061	77	15	969	636	512	457	283	174
		Hololepis-pedunculata_HP	1061	70	14	977	636	520	457	283	174
		Lepidaploa-opposita_LO	1061	100	17	944	636	487	457	283	174
		Lychnophora-brunonioides_LB	1061	71	12	978	636	521	457	283	174
		Lychnophora-haplopappa_LH	1061	77	13	971	636	514	457	283	174
		Lychnophora-hatschbachii_LH	1061	77	18	966	636	509	457	283	174
		Lychnophora-morii_LA	1061	76	12	973	636	516	457	283	174
		Lychnophora-salicifolia_LS	1061	74	16	971	636	514	457	283	174
		Lychnophora-santosii_LS	1061	74	14	973	636	516	457	283	174
		Minasia-pereirae_MP	1061	68	17	976	636	519	457	283	174
		Paralychnophora-harleyi_PH	1061	70	14	977	636	520	457	283	174
		Piptolepis-ericoides_PE	1061	77	13	971	636	514	457	283	174
		Stilpnopappus-tomentosus_ST	1061	122	22	917	636	460	457	283	174
		Stokesialaevis-laevis_SL	1061	150	32	879	636	422	457	283	174
		Vernonanthura-patens_6	1061	177	31	853	636	396	457	283	174
		Vernonia-gigantea_K6	1061	179	30	852	636	395	457	283	174
		Vernonia-missurica_7	1061	116	14	931	636	474	457	283	174
		Vernoniastrum-ambiguum_31	1061	100	17	944	636	487	457	283	174
		Sample	Total	ZeroData	MoreThan70percMissing	AfterMissing		NotInFinal	Final
Tribe	Cichorieae 30	Gundelia-tournefortii_GT	1061	0	80	981	721	262	719	507	212
		Hieracium-alpinum_10x5	1061	0	36	1025	721	306	719	507	212
		Hieracium-alpinum_2x2	1061	0	39	1022	721	303	719	507	212
		Hieracium-alpinum_31x4	1061	0	40	1021	721	302	719	507	212
		Hieracium-alpinum_59x4	1061	0	39	1022	721	303	719	507	212
		Hieracium-alpinum_85x1	1061	0	38	1023	721	304	719	507	212
		Hieracium-alpinum_93x10	1061	0	39	1022	721	303	719	507	212
		Lactuca-orientalis_LACx126	1061	0	5	1056	721	337	719	507	212
		Lactuca-palmensis_LACx173	1061	0	9	1052	721	333	719	507	212
		Lactuca-perennis_LACx334	1061	0	6	1055	721	336	719	507	212
		Lactuca-quercina_LACx165	1061	0	8	1053	721	334	719	507	212
		Lactuca-serriola_LACx380	1061	0	7	1054	721	335	719	507	212
		Lactuca-tatarica_LACx248	1061	0	9	1052	721	333	719	507	212
		Leontodon-tingitanus_134858x9	1061	0	31	1030	721	311	719	507	212
		Nabalus-albus_NA	1061	0	31	1030	721	311	719	507	212
		Picris-amalecitana_IZx3x6	1061	0	35	1026	721	307	719	507	212
		Picris-hieracioides_CZx1x3	1061	0	31	1030	721	311	719	507	212
		Picris-hieracioides_LOVx1	1061	0	27	1034	721	315	719	507	212
		Picris-hieracioides_MADx4	1061	0	30	1031	721	312	719	507	212
		Picris-hieracioides_PAKx2	1061	0	27	1034	721	315	719	507	212
		Picris-hieracioides_PDTx7	1061	0	33	1028	721	309	719	507	212
		Picris-japonica_JPx106x1	1061	0	29	1032	721	313	719	507	212
		Picris-nuristanica_NURx7	1061	0	33	1028	721	309	719	507	212
		Picris-olympica_UDx9	1061	0	31	1030	721	311	719	507	212
		Sonchus-maderense_S4	1061	0	26	1035	721	316	719	507	212
		Sonchus-pinnatus_S2	1061	0	22	1039	721	320	719	507	212
		Sonchus-radicatus_S1	1061	0	29	1032	721	313	719	507	212
		Sonchus-tuberifer_S3	1061	0	35	1026	721	307	719	507	212
		Taraxacum-koksaghyz_TK	1061	0	87	974	721	255	719	507	212
		Tragopogon-dubius_9	1061	0	128	933	721	214	719	507	212
		Sample	Total	ZeroData	MoreThan70percMissing	AfterMissing		NotInFinal
Tribe	Cichorieae 24	Gundelia-tournefortii_GT	1061	0	80	981	721	249	732	514	218
		Lactuca-orientalis_LACx126	1061	0	5	1056	721	324	732	514	218
		Lactuca-palmensis_LACx173	1061	0	9	1052	721	320	732	514	218
		Lactuca-perennis_LACx334	1061	0	6	1055	721	323	732	514	218
		Lactuca-quercina_LACx165	1061	0	8	1053	721	321	732	514	218
		Lactuca-serriola_LACx380	1061	0	7	1054	721	322	732	514	218
		Lactuca-tatarica_LACx248	1061	0	9	1052	721	320	732	514	218
		Leontodon-tingitanus_134858x9	1061	0	31	1030	721	298	732	514	218
		Nabalus-albus_NA	1061	0	31	1030	721	298	732	514	218
		Picris-amalecitana_IZx3x6	1061	0	35	1026	721	294	732	514	218
		Picris-hieracioides_CZx1x3	1061	0	31	1030	721	298	732	514	218
		Picris-hieracioides_LOVx1	1061	0	27	1034	721	302	732	514	218
		Picris-hieracioides_MADx4	1061	0	30	1031	721	299	732	514	218
		Picris-hieracioides_PAKx2	1061	0	27	1034	721	302	732	514	218
		Picris-hieracioides_PESK	1061	0	29	1032	721	300	732	514	218
		Picris-japonica_JPx106x1	1061	0	29	1032	721	300	732	514	218
		Picris-nuristanica_NURx7	1061	0	33	1028	721	296	732	514	218
		Picris-olympica_UDx9	1061	0	31	1030	721	298	732	514	218
		Sonchus-maderense_S4	1061	0	26	1035	721	303	732	514	218
		Sonchus-pinnatus_S2	1061	0	22	1039	721	307	732	514	218
		Sonchus-radicatus_S1	1061	0	29	1032	721	300	732	514	218
		Sonchus-tuberifer_S3	1061	0	35	1026	721	294	732	514	218
		Taraxacum-koksaghyz_TK	1061	0	87	974	721	242	732	514	218
		Tragopogon-dubius_9	1061	0	128	933	721	201	732	514	218
MEANS				76.0188	17.6808	967.3		248.103
