# Supplementary material for: An empirical assessment of a single family‐wide hybrid capture locus set at multiple evolutionary timescales in Asteraceae
Source: Appl Plant Sci. 2019 Oct 25;7(10):e11295. doi: 10.1002/aps3.11295 (PMC6814182; doi:10.1002/aps3.11295)
Supplement: Supplementary file 9 — APPENDIX S9. Summary of numbers of samples in supercontig (exon + intron) alignments before and after data trimming and raw data of supercontig alignment summaries for all sample groups in Table 1. [file APS3-7-e11295-s009.xlsx]

## Sheet: Metadata file Appendix S9
Jones et al.—Applications in Plant Sciences 2019 7(10)—Data Supplement S9 DOI: 10.1002/aps3.11295
Appendix S9. Summary of numbers of samples in supercontig (exon + intron) alignments before and after data trimming and raw data of supercontig alignment summaries for all sample groups in Table 1.
Metadata
Sheet no.1 (trimming supercontig alignm.) provides details of number of loci removed at each stage of supercontig alignment cleaning, refer to Fig. 2 for data pipeline.
The remaining sheets correspond to separate sample sets labeled with the sample group name (see Table 1). Sample set Cichorieae (30 samples with Hieracium alpinium samples) was not included. Instead only supercontig alignments for Cichorieae dataset in Table 2 were built.
The alignment name contains the locus names (all alignments are available here - https://datadryad.org/review?doi=doi:10.5061/dryad.60vb576)
We provide summaries for all supercontig alignments that contained >2 samples but only the results of alignments containing >80% and 100% samples after trimming are discussed in the text.
Lipochaeta and Antennaria showed low success in supercontig alignments (very few alignments contained >2 samples after trimming) and they were non-informative. Therefore the alignment summaries are not provided.
Dataset Cichorieae 24 corresponds to the dataset used for phylogenetic analyses (see Table 2 in manuscript)
Below we provide partial Table 1 from manuscript for reference to sample group details (taxonomic level with numbers of genera in parantheses next to tribe names, sample group name and # samples in each sample group)
Taxonomic level	Sample group name (correspond to names of sheets in this supplementary)	No. of samples
Tribe (19)	Vernonieae	26
Genus	Lychnophora Mart.	6
Genus	Chresta Vell.	6
Tribe (7)	Helianthieaea	12
Genus	Helianthus L.	4
Genus	Lipochaeta DC.a	3
Tribe (5)	Cardueae	14
Genus	Cousinia Cass.	5
Species	Carlina vulgaris	6
Tribe (5)	Senecioneae	16
Genus	Pericallis D.Don	6
Genus	Senecio L.	7
Tribe (8)	Gnaphalieae	11
Genus	Antenarria Gaertn.a	4
Tribe (9)	Cichorieae	30
Genus	Sonchus L.	4
Genus	Lactuca L.	6
Species complex	Picris hieracioides complex	9 (6 taxa)
Species	Hieracium alpinum	6
Species	Picris hieracioides	5
Tribe (2)	Moquinieae	2
aNo supercontig alignments were generated for Heliantheae or Lipochaeta (due to poor capture in HybPiper; see Appendix S1) and for Antennaria there were low numbers of alignments remaining and non-informative. Therefore these alignments are excluded.

## Sheet: 1. Trimming supercontig alignm.
Table 1. Details of numbers of supercontig sequences at each stage of cleaning (pre trimming in trimal and removal of paralogs and post trimming in trimal)
(Trimal settings were -resoverlap and -seqoverlap = 0.65 and 70 with the -gappyout parameter)
	pre trimming							post trimmng
Dataset	# samples	Target	# total supercontig alignments (>70% length)	#non paralogs	# paralogs removed	N. non paralogous loci with zero missing data	N. non paralogous loci with >75 or 80% samples* refer to column C for missing data allowance	N. non paralogous loci with zero missing data	N. non paralogous loci only with >85% samples	N. loci with any samples
Carlina vulgaris	6	1061	950	754	196	306	672	16	98	615
Hieracium alpinum	6	1061	1038	671	367	0	573 (>50%) 0 >4 samples)	0	329 (>3 samples) or 0 >4 samples	594
Picris hieracioides	5	1061	1034	669	365	649	664	394	574	616
Picris hieracioides speices complex	9	1061	1039	668	371	639	652	368	576	623
Chresta	6	1061	977	591	386	332	457	2	76	346
Cousinia	5	1061	1027	778	249	732	756	245	471	651
Helianthus	4	1061	1037	659	378	141	301	325	549	605
Lactuca	6	1061	1053	538	515	472	528	47	160	307
Lychnophora	6	1061	1010	531	479	498	515	156	279	379
Pericallis	6	1061	977	475	502	409	444	113	227	347
Senecio	7	1061	927	413	514	0	175	0	36 (160 >4)	319
Sonchus	4	1061	1030	690	339	658	682	565	650	663
Vernonieae	26	1061	1043	408	635	141	301	8	132	385
Cardueae	14	1061	1042	775	267	240	623	4	224	676
Senecioneae	16	1061	1000	410	590	0	68	0	7	331
Cichorieae	24	1061	1059	331	728	558	1020	8	132	331
Gnaphalieae	11	1061	970	492	478	87	239	5	64	337
Moquinieae	2	1061	1001	545	456	546	NA	341	NA	340
Table 2. For comparison of supercontig and exon alignments: a summary of numbers of samples in alignments with non-paralogs after data cleaning for exons (same as Table 1 in manuscript) and supercontigs after trimming for different thresholds for % of samples in alignments. Cells are coloured according to values with respect to other cells in their column
			EXONS	SUPERCONTIGS
Dataset	# samples	# samples in missing sample allowance for supercontig alignments	N. non paralogous loci with 100% samples	N. non paralogous loci with >75 or 80% samples* refer to column C for missing data allowance per sample group	N. non paralogous loci with 100% samples
Carlina vulgaris	6	5-6	658	333	76
Hieracium alpinum	6	5-6	647	329 (>3 samples) or 0 >4 samples	0
Picris hieracioides	5	4-5	663	574	395
Picris hieracioides speices complex	9	7-9	610	576	369
Chresta	6	5-6	432	76	2
Cousinia	5	4-5	702	471	245
Helianthus	4	3-4	702	548	325
Lactuca	6	5-6	524	160	48
Lychnophora	6	5-6	482	278	156
Pericallis	6	5-6	404	227	113
Senecio	7	5-7	306	160	0
Sonchus	4	3-4	680	650	566
Vernonieae	26	23-26	174	132	8
Cardueae	14	11-14	465	224	4
Senecioneae	16	14-16	401	7	0
Cichorieae	24	20-24	218	166	8
Gnaphalieae	11	9-11	240	64	5
Moquinieae	2	NA	547	NA	341
NB: numbers of supercontig alignments remaining after trimming for Antennaria, Lipochaeta and Helieantheae was very low and non-variable so these sample groups were excluded.

## Sheet: Cardueae
Alignment_name	No_of_taxa	Alignment_length	Total_matrix_cells	Undetermined_characters	Missing_percent	No_variable_sites	Proportion_variable_sites	Parsimony_informative_sites	Proportion_parsimony_informative	AT_content	GC_content	A	C	G	T	K	M	R	Y	S	W	B	V	H	D	X	N	O	-	?
Cardueae_At1g08480_supercontig_mafft.fa_trimal_spuriousless_gappy.fa	1	984	984	0	0	0	0	0	0	0.562	0.438	261	183	248	292	0	0	0	0	0	0	0	0	0	0	0	0	0	0	0
Cardueae_At1g13690_supercontig_mafft.fa_trimal_spuriousless_gappy.fa	1	795	795	0	0	0	0	0	0	0.576	0.424	203	137	200	255	0	0	0	0	0	0	0	0	0	0	0	0	0	0	0
Cardueae_At1g14620_supercontig_mafft.fa_trimal_spuriousless_gappy.fa	1	483	483	0	0	0	0	0	0	0.598	0.402	134	78	116	155	0	0	0	0	0	0	0	0	0	0	0	0	0	0	0
Cardueae_At1g34000_supercontig_mafft.fa_trimal_spuriousless_gappy.fa	1	466	466	0	0	0	0	0	0	0.549	0.451	131	107	103	125	0	0	0	0	0	0	0	0	0	0	0	0	0	0	0
Cardueae_At1g71695_supercontig_mafft.fa_trimal_spuriousless_gappy.fa	1	596	596	0	0	0	0	0	0	0.554	0.446	156	138	128	174	0	0	0	0	0	0	0	0	0	0	0	0	0	0	0
Cardueae_At2g22370_supercontig_mafft.fa_trimal_spuriousless_gappy.fa	1	443	443	0	0	0	0	0	0	0.637	0.363	133	79	82	149	0	0	0	0	0	0	0	0	0	0	0	0	0	0	0
Cardueae_At2g25810_supercontig_mafft.fa_trimal_spuriousless_gappy.fa	1	1740	1740	0	0	0	0	0	0	0.591	0.409	427	331	380	602	0	0	0	0	0	0	0	0	0	0	0	0	0	0	0
Cardueae_At3g04340_supercontig_mafft.fa_trimal_spuriousless_gappy.fa	1	480	480	0	0	0	0	0	0	0.602	0.398	141	97	94	148	0	0	0	0	0	0	0	0	0	0	0	0	0	0	0
Cardueae_At3g25540_supercontig_mafft.fa_trimal_spuriousless_gappy.fa	1	908	908	0	0	0	0	0	0	0.643	0.357	224	155	169	360	0	0	0	0	0	0	0	0	0	0	0	0	0	0	0
Cardueae_At4g16720_supercontig_mafft.fa_trimal_spuriousless_gappy.fa	1	3455	3455	0	0	0	0	0	0	0.578	0.422	946	632	825	1052	0	0	0	0	0	0	0	0	0	0	0	0	0	0	0
Cardueae_At4g31360_supercontig_mafft.fa_trimal_spuriousless_gappy.fa	1	452	452	0	0	0	0	0	0	0.588	0.412	142	85	101	124	0	0	0	0	0	0	0	0	0	0	0	0	0	0	0
Cardueae_At5g17170_supercontig_mafft.fa_trimal_spuriousless_gappy.fa	1	475	475	0	0	0	0	0	0	0.552	0.448	129	104	109	133	0	0	0	0	0	0	0	0	0	0	0	0	0	0	0
Cardueae_At5g59420_supercontig_mafft.fa_trimal_spuriousless_gappy.fa	1	3692	3692	0	0	0	0	0	0	0.646	0.354	1073	610	696	1313	0	0	0	0	0	0	0	0	0	0	0	0	0	0	0
Cardueae_At1g09960_supercontig_mafft.fa_trimal_spuriousless_gappy.fa	2	421	842	0	0	12	0.029	0	0	0.57	0.43	189	195	167	291	0	0	0	0	0	0	0	0	0	0	0	0	0	0	0
Cardueae_At1g16470_supercontig_mafft.fa_trimal_spuriousless_gappy.fa	2	1125	2250	50	2222	81	0.072	0	0	0.648	0.352	598	374	401	827	0	0	0	0	0	0	0	0	0	0	0	0	0	50	0
Cardueae_At1g18800_supercontig_mafft.fa_trimal_spuriousless_gappy.fa	2	2806	5612	147	2619	18	0.006	0	0	0.62	0.38	1556	966	1109	1834	0	0	0	0	0	0	0	0	0	0	0	0	0	147	0
Cardueae_At1g26880_supercontig_mafft.fa_trimal_spuriousless_gappy.fa	2	652	1304	150	11503	31	0.048	0	0	0.653	0.347	328	168	232	426	0	0	0	0	0	0	0	0	0	0	0	0	0	150	0
Cardueae_At1g27950_supercontig_mafft.fa_trimal_spuriousless_gappy.fa	2	197	394	0	0	19	0.096	0	0	0.581	0.419	125	107	58	104	0	0	0	0	0	0	0	0	0	0	0	0	0	0	0
Cardueae_At1g66070_supercontig_mafft.fa_trimal_spuriousless_gappy.fa	2	648	1296	0	0	1	0.002	0	0	0.593	0.407	425	154	374	343	0	0	0	0	0	0	0	0	0	0	0	0	0	0	0
Cardueae_At2g26800_supercontig_mafft.fa_trimal_spuriousless_gappy.fa	2	1328	2656	214	8057	21	0.016	0	0	0.593	0.407	673	458	536	775	0	0	0	0	0	0	0	0	0	0	0	0	0	214	0
Cardueae_At2g41540_supercontig_mafft.fa_trimal_spuriousless_gappy.fa	2	769	1538	0	0	172	0.224	0	0	0.559	0.441	412	245	433	448	0	0	0	0	0	0	0	0	0	0	0	0	0	0	0
Cardueae_At2g41690_supercontig_mafft.fa_trimal_spuriousless_gappy.fa	2	443	886	0	0	87	0.196	0	0	0.593	0.407	286	186	175	239	0	0	0	0	0	0	0	0	0	0	0	0	0	0	0
Cardueae_At3g07090_supercontig_mafft.fa_trimal_spuriousless_gappy.fa	2	885	1770	149	8418	181	0.205	0	0	0.572	0.428	457	348	345	471	0	0	0	0	0	0	0	0	0	0	0	0	0	149	0
Cardueae_At3g44750_supercontig_mafft.fa_trimal_spuriousless_gappy.fa	2	404	808	1	0.124	7	0.017	0	0	0.628	0.372	207	131	169	300	0	0	0	0	0	0	0	0	0	0	0	0	0	1	0
Cardueae_At3g47370_supercontig_mafft.fa_trimal_spuriousless_gappy.fa	2	1083	2166	0	0	4	0.004	0	0	0.624	0.376	571	349	465	781	0	0	0	0	0	0	0	0	0	0	0	0	0	0	0
Cardueae_At3g57090_supercontig_mafft.fa_trimal_spuriousless_gappy.fa	2	1544	3088	281	9.1	354	0.229	0	0	0.642	0.358	814	491	514	988	0	0	0	0	0	0	0	0	0	0	0	0	0	281	0
Cardueae_At4g02920_supercontig_mafft.fa_trimal_spuriousless_gappy.fa	2	398	796	0	0	20	0.05	0	0	0.534	0.466	214	163	208	211	0	0	0	0	0	0	0	0	0	0	0	0	0	0	0
Cardueae_At4g12070_supercontig_mafft.fa_trimal_spuriousless_gappy.fa	2	541	1082	5	0.462	95	0.176	0	0	0.56	0.44	285	248	226	318	0	0	0	0	0	0	0	0	0	0	0	0	0	5	0
Cardueae_At4g30060_supercontig_mafft.fa_trimal_spuriousless_gappy.fa	2	410	820	0	0	0	0	0	0	0.58	0.42	220	144	200	256	0	0	0	0	0	0	0	0	0	0	0	0	0	0	0
Cardueae_At5g51510_supercontig_mafft.fa_trimal_spuriousless_gappy.fa	2	242	484	0	0	33	0.136	0	0	0.638	0.362	148	86	89	161	0	0	0	0	0	0	0	0	0	0	0	0	0	0	0
Cardueae_At1g01730_supercontig_mafft.fa_trimal_spuriousless_gappy.fa	3	314	942	80	8493	27	0.086	0	0	0.61	0.39	257	191	145	269	0	0	0	0	0	0	0	0	0	0	0	0	0	80	0
Cardueae_At1g11430_supercontig_mafft.fa_trimal_spuriousless_gappy.fa	3	1401	4203	593	14109	64	0.046	0	0	0.633	0.367	1153	613	713	1131	0	0	0	0	0	0	0	0	0	0	0	0	0	593	0
Cardueae_At1g27435_supercontig_mafft.fa_trimal_spuriousless_gappy.fa	3	419	1257	21	1671	204	0.487	0	0	0.583	0.417	346	259	257	374	0	0	0	0	0	0	0	0	0	0	0	0	0	21	0
Cardueae_At1g51760_supercontig_mafft.fa_trimal_spuriousless_gappy.fa	3	391	1173	0	0	15	0.038	0	0	0.604	0.396	366	261	203	343	0	0	0	0	0	0	0	0	0	0	0	0	0	0	0
Cardueae_At2g17120_supercontig_mafft.fa_trimal_spuriousless_gappy.fa	3	619	1857	766	41249	137	0.221	0	0	0.581	0.419	269	169	288	365	0	0	0	0	0	0	0	0	0	0	0	0	0	766	0
Cardueae_At2g21530_supercontig_mafft.fa_trimal_spuriousless_gappy.fa	3	230	690	12	1739	23	0.1	0	0	0.571	0.429	167	146	145	220	0	0	0	0	0	0	0	0	0	0	0	0	0	12	0
Cardueae_At2g35920_supercontig_mafft.fa_trimal_spuriousless_gappy.fa	3	551	1653	1	0.06	154	0.279	0	0	0.593	0.407	522	296	377	457	0	0	0	0	0	0	0	0	0	0	0	0	0	1	0
Cardueae_At2g37970_supercontig_mafft.fa_trimal_spuriousless_gappy.fa	3	465	1395	2	0.143	162	0.348	0	0	0.533	0.467	392	155	495	351	0	0	0	0	0	0	0	0	0	0	0	0	0	2	0
Cardueae_At2g38000_supercontig_mafft.fa_trimal_spuriousless_gappy.fa	3	438	1314	2	0.152	24	0.055	0	0	0.553	0.447	338	305	281	388	0	0	0	0	0	0	0	0	0	0	0	0	0	2	0
Cardueae_At2g40980_supercontig_mafft.fa_trimal_spuriousless_gappy.fa	3	613	1839	35	1903	25	0.041	0	0	0.572	0.428	522	318	454	510	0	0	0	0	0	0	0	0	0	0	0	0	0	35	0
Cardueae_At3g04610_supercontig_mafft.fa_trimal_spuriousless_gappy.fa	3	483	1449	3	0.207	198	0.41	0	0	0.619	0.381	371	242	309	524	0	0	0	0	0	0	0	0	0	0	0	0	0	3	0
Cardueae_At3g12620_supercontig_mafft.fa_trimal_spuriousless_gappy.fa	3	531	1593	11	0.691	54	0.102	0	0	0.547	0.453	345	209	508	520	0	0	0	0	0	0	0	0	0	0	0	0	0	11	0
Cardueae_At3g48140_supercontig_mafft.fa_trimal_spuriousless_gappy.fa	3	615	1845	96	5203	146	0.237	0	0	0.609	0.391	472	280	403	594	0	0	0	0	0	0	0	0	0	0	0	0	0	96	0
Cardueae_At3g50860_supercontig_mafft.fa_trimal_spuriousless_gappy.fa	3	454	1362	0	0	76	0.167	0	0	0.646	0.354	395	264	218	485	0	0	0	0	0	0	0	0	0	0	0	0	0	0	0
Cardueae_At3g57040_supercontig_mafft.fa_trimal_spuriousless_gappy.fa	3	562	1686	141	8363	49	0.087	0	0	0.624	0.376	474	232	349	490	0	0	0	0	0	0	0	0	0	0	0	0	0	141	0
Cardueae_At4g31780_supercontig_mafft.fa_trimal_spuriousless_gappy.fa	3	582	1746	17	0.974	233	0.4	0	0	0.591	0.409	520	336	372	501	0	0	0	0	0	0	0	0	0	0	0	0	0	17	0
Cardueae_At5g20070_supercontig_mafft.fa_trimal_spuriousless_gappy.fa	3	212	636	25	3931	31	0.146	0	0	0.604	0.396	151	62	180	218	0	0	0	0	0	0	0	0	0	0	0	0	0	25	0
Cardueae_At5g20130_supercontig_mafft.fa_trimal_spuriousless_gappy.fa	3	591	1773	26	1466	10	0.017	0	0	0.594	0.406	523	290	420	514	0	0	0	0	0	0	0	0	0	0	0	0	0	26	0
Cardueae_At5g25360_supercontig_mafft.fa_trimal_spuriousless_gappy.fa	3	591	1773	167	9419	0	0	0	0	0.649	0.351	492	245	319	550	0	0	0	0	0	0	0	0	0	0	0	0	0	167	0
Cardueae_At5g40370_supercontig_mafft.fa_trimal_spuriousless_gappy.fa	3	644	1932	77	3986	0	0	0	0	0.634	0.366	501	293	386	675	0	0	0	0	0	0	0	0	0	0	0	0	0	77	0
Cardueae_At5g49430_supercontig_mafft.fa_trimal_spuriousless_gappy.fa	3	406	1218	121	9934	18	0.044	0	0	0.64	0.36	340	166	229	362	0	0	0	0	0	0	0	0	0	0	0	0	0	121	0
Cardueae_At5g60250_supercontig_mafft.fa_trimal_spuriousless_gappy.fa	3	266	798	31	3885	9	0.034	0	0	0.614	0.386	245	121	175	226	0	0	0	0	0	0	0	0	0	0	0	0	0	31	0
Cardueae_At1g03470_supercontig_mafft.fa_trimal_spuriousless_gappy.fa	4	731	2924	344	11765	204	0.279	0	0	0.593	0.407	878	527	522	653	0	0	0	0	0	0	0	0	0	0	0	0	0	344	0
Cardueae_At1g17550_supercontig_mafft.fa_trimal_spuriousless_gappy.fa	4	665	2660	241	9.06	150	0.226	77	0.116	0.566	0.434	653	389	662	715	0	0	0	0	0	0	0	0	0	0	0	0	0	241	0
Cardueae_At1g26810_supercontig_mafft.fa_trimal_spuriousless_gappy.fa	4	881	3524	15	0.426	334	0.379	234	0.266	0.612	0.388	1045	648	715	1101	0	0	0	0	0	0	0	0	0	0	0	0	0	15	0
Cardueae_At1g30360_supercontig_mafft.fa_trimal_spuriousless_gappy.fa	4	400	1600	15	0.938	99	0.247	8	0.02	0.596	0.404	401	324	317	543	0	0	0	0	0	0	0	0	0	0	0	0	0	15	0
Cardueae_At1g53090_supercontig_mafft.fa_trimal_spuriousless_gappy.fa	4	701	2804	373	13302	140	0.2	10	0.014	0.601	0.399	606	446	524	855	0	0	0	0	0	0	0	0	0	0	0	0	0	373	0
Cardueae_At1g75380_supercontig_mafft.fa_trimal_spuriousless_gappy.fa	4	718	2872	15	0.522	1	0.001	0	0	0.617	0.383	774	464	631	988	0	0	0	0	0	0	0	0	0	0	0	0	0	15	0
Cardueae_At1g76450_supercontig_mafft.fa_trimal_spuriousless_gappy.fa	4	545	2180	46	2.11	200	0.367	32	0.059	0.625	0.375	625	367	433	709	0	0	0	0	0	0	0	0	0	0	0	0	0	46	0
Cardueae_At1g79040_supercontig_mafft.fa_trimal_spuriousless_gappy.fa	4	666	2664	4	0.15	243	0.365	215	0.323	0.636	0.364	756	418	550	936	0	0	0	0	0	0	0	0	0	0	0	0	0	4	0
Cardueae_At2g04790_supercontig_mafft.fa_trimal_spuriousless_gappy.fa	4	646	2584	74	2864	226	0.35	21	0.033	0.618	0.382	760	483	476	791	0	0	0	0	0	0	0	0	0	0	0	0	0	74	0
Cardueae_At2g04845_supercontig_mafft.fa_trimal_spuriousless_gappy.fa	4	603	2412	229	9494	213	0.353	1	0.002	0.639	0.361	651	347	440	745	0	0	0	0	0	0	0	0	0	0	0	0	0	229	0
Cardueae_At2g15240_supercontig_mafft.fa_trimal_spuriousless_gappy.fa	4	451	1804	12	0.665	79	0.175	12	0.027	0.636	0.364	427	333	320	712	0	0	0	0	0	0	0	0	0	0	0	0	0	12	0
Cardueae_At2g18600_supercontig_mafft.fa_trimal_spuriousless_gappy.fa	4	1702	6808	568	8343	597	0.351	302	0.177	0.627	0.373	1813	1143	1182	2102	0	0	0	0	0	0	0	0	0	0	0	0	0	568	0
Cardueae_At2g18900_supercontig_mafft.fa_trimal_spuriousless_gappy.fa	4	272	1088	52	4779	31	0.114	1	0.004	0.638	0.362	283	144	231	378	0	0	0	0	0	0	0	0	0	0	0	0	0	52	0
Cardueae_At2g20990_supercontig_mafft.fa_trimal_spuriousless_gappy.fa	4	663	2652	111	4186	242	0.365	12	0.018	0.607	0.393	835	452	547	707	0	0	0	0	0	0	0	0	0	0	0	0	0	111	0
Cardueae_At2g31980_supercontig_mafft.fa_trimal_spuriousless_gappy.fa	4	479	1916	53	2766	116	0.242	8	0.017	0.526	0.474	479	273	610	501	0	0	0	0	0	0	0	0	0	0	0	0	0	53	0
Cardueae_At2g32950_supercontig_mafft.fa_trimal_spuriousless_gappy.fa	4	494	1976	2	0.101	76	0.154	0	0	0.591	0.409	585	341	467	581	0	0	0	0	0	0	0	0	0	0	0	0	0	2	0
Cardueae_At2g36230_supercontig_mafft.fa_trimal_spuriousless_gappy.fa	4	457	1828	49	2681	37	0.081	4	0.009	0.645	0.355	487	264	367	661	0	0	0	0	0	0	0	0	0	0	0	0	0	49	0
Cardueae_At3g13340_supercontig_mafft.fa_trimal_spuriousless_gappy.fa	4	491	1964	53	2699	162	0.33	9	0.018	0.613	0.387	545	305	434	627	0	0	0	0	0	0	0	0	0	0	0	0	0	53	0
Cardueae_At3g13740_supercontig_mafft.fa_trimal_spuriousless_gappy.fa	4	550	2200	261	11864	133	0.242	59	0.107	0.595	0.405	487	351	434	667	0	0	0	0	0	0	0	0	0	0	0	0	0	261	0
Cardueae_At3g14900_supercontig_mafft.fa_trimal_spuriousless_gappy.fa	4	550	2200	39	1773	111	0.202	39	0.071	0.577	0.423	733	248	667	513	0	0	0	0	0	0	0	0	0	0	0	0	0	39	0
Cardueae_At3g18215_supercontig_mafft.fa_trimal_spuriousless_gappy.fa	4	601	2404	334	13894	196	0.326	21	0.035	0.617	0.383	598	429	363	680	0	0	0	0	0	0	0	0	0	0	0	0	0	334	0
Cardueae_At3g22680_supercontig_mafft.fa_trimal_spuriousless_gappy.fa	4	308	1232	3	0.244	59	0.192	3	0.01	0.565	0.435	426	281	254	268	0	0	0	0	0	0	0	0	0	0	0	0	0	3	0
Cardueae_At3g46280_supercontig_mafft.fa_trimal_spuriousless_gappy.fa	4	586	2344	103	4394	142	0.242	1	0.002	0.61	0.39	724	439	434	644	0	0	0	0	0	0	0	0	0	0	0	0	0	103	0
Cardueae_At3g47940_supercontig_mafft.fa_trimal_spuriousless_gappy.fa	4	580	2320	0	0	41	0.071	11	0.019	0.585	0.415	779	423	540	578	0	0	0	0	0	0	0	0	0	0	0	0	0	0	0
Cardueae_At3g52780_supercontig_mafft.fa_trimal_spuriousless_gappy.fa	4	417	1668	0	0	73	0.175	10	0.024	0.469	0.531	375	408	478	407	0	0	0	0	0	0	0	0	0	0	0	0	0	0	0
Cardueae_At3g55120_supercontig_mafft.fa_trimal_spuriousless_gappy.fa	4	445	1780	58	3258	45	0.101	8	0.018	0.591	0.409	474	386	319	543	0	0	0	0	0	0	0	0	0	0	0	0	0	58	0
Cardueae_At3g55520_supercontig_mafft.fa_trimal_spuriousless_gappy.fa	4	310	1240	51	4113	27	0.087	2	0.006	0.562	0.438	401	220	301	267	0	0	0	0	0	0	0	0	0	0	0	0	0	51	0
Cardueae_At3g55620_supercontig_mafft.fa_trimal_spuriousless_gappy.fa	4	401	1604	2	0.125	18	0.045	4	0.01	0.58	0.42	374	283	390	555	0	0	0	0	0	0	0	0	0	0	0	0	0	2	0
Cardueae_At3g58650_supercontig_mafft.fa_trimal_spuriousless_gappy.fa	4	642	2568	42	1636	0	0	0	0	0.575	0.425	716	367	706	737	0	0	0	0	0	0	0	0	0	0	0	0	0	42	0
Cardueae_At3g63120_supercontig_mafft.fa_trimal_spuriousless_gappy.fa	4	1325	5300	368	6943	542	0.409	55	0.042	0.586	0.414	1414	1006	1034	1478	0	0	0	0	0	0	0	0	0	0	0	0	0	368	0
Cardueae_At4g18880_supercontig_mafft.fa_trimal_spuriousless_gappy.fa	4	418	1672	4	0.239	98	0.234	56	0.134	0.59	0.41	487	359	325	497	0	0	0	0	0	0	0	0	0	0	0	0	0	4	0
Cardueae_At4g33985_supercontig_mafft.fa_trimal_spuriousless_gappy.fa	4	477	1908	0	0	22	0.046	3	0.006	0.544	0.456	522	484	386	516	0	0	0	0	0	0	0	0	0	0	0	0	0	0	0
Cardueae_At5g01530_supercontig_mafft.fa_trimal_spuriousless_gappy.fa	4	1058	4232	57	1347	264	0.25	25	0.024	0.527	0.473	1135	1017	959	1064	0	0	0	0	0	0	0	0	0	0	0	0	0	57	0
Cardueae_At5g03860_supercontig_mafft.fa_trimal_spuriousless_gappy.fa	4	819	3276	0	0	181	0.221	0	0	0.554	0.446	951	677	784	864	0	0	0	0	0	0	0	0	0	0	0	0	0	0	0
Cardueae_At5g17560_supercontig_mafft.fa_trimal_spuriousless_gappy.fa	4	897	3588	701	19537	194	0.216	0	0	0.616	0.384	849	498	611	929	0	0	0	0	0	0	0	0	0	0	0	0	0	701	0
Cardueae_At5g26240_supercontig_mafft.fa_trimal_spuriousless_gappy.fa	4	662	2648	0	0	0	0	0	0	0.618	0.382	672	464	548	964	0	0	0	0	0	0	0	0	0	0	0	0	0	0	0
Cardueae_At5g37600_supercontig_mafft.fa_trimal_spuriousless_gappy.fa	4	935	3740	28	0.749	181	0.194	11	0.012	0.598	0.402	940	690	804	1278	0	0	0	0	0	0	0	0	0	0	0	0	0	28	0
Cardueae_At5g44650_supercontig_mafft.fa_trimal_spuriousless_gappy.fa	4	785	3140	211	6.72	4	0.005	0	0	0.569	0.431	777	433	828	891	0	0	0	0	0	0	0	0	0	0	0	0	0	211	0
Cardueae_At1g01470_supercontig_mafft.fa_trimal_spuriousless_gappy.fa	5	688	3440	129	3.75	8	0.012	0	0	0.576	0.424	885	704	699	1023	0	0	0	0	0	0	0	0	0	0	0	0	0	129	0
Cardueae_At1g09700_supercontig_mafft.fa_trimal_spuriousless_gappy.fa	5	493	2465	32	1298	84	0.17	13	0.026	0.568	0.432	755	542	509	627	0	0	0	0	0	0	0	0	0	0	0	0	0	32	0
Cardueae_At1g11760_supercontig_mafft.fa_trimal_spuriousless_gappy.fa	5	665	3325	189	5684	214	0.322	40	0.06	0.595	0.405	847	572	699	1018	0	0	0	0	0	0	0	0	0	0	0	0	0	189	0
Cardueae_At1g12520_supercontig_mafft.fa_trimal_spuriousless_gappy.fa	5	704	3520	17	0.483	134	0.19	3	0.004	0.593	0.407	866	493	931	1213	0	0	0	0	0	0	0	0	0	0	0	0	0	17	0
Cardueae_At1g14900_supercontig_mafft.fa_trimal_spuriousless_gappy.fa	5	612	3060	283	9248	94	0.154	8	0.013	0.496	0.504	737	619	780	641	0	0	0	0	0	0	0	0	0	0	0	0	0	283	0
Cardueae_At1g15340_supercontig_mafft.fa_trimal_spuriousless_gappy.fa	5	640	3200	19	0.594	60	0.094	7	0.011	0.541	0.459	1057	680	781	663	0	0	0	0	0	0	0	0	0	0	0	0	0	19	0
Cardueae_At1g22470_supercontig_mafft.fa_trimal_spuriousless_gappy.fa	5	446	2230	265	11883	127	0.285	11	0.025	0.598	0.402	657	465	325	518	0	0	0	0	0	0	0	0	0	0	0	0	0	265	0
Cardueae_At1g29070_supercontig_mafft.fa_trimal_spuriousless_gappy.fa	5	550	2750	41	1491	101	0.184	25	0.045	0.58	0.42	717	465	674	853	0	0	0	0	0	0	0	0	0	0	0	0	0	41	0
Cardueae_At1g36240_supercontig_mafft.fa_trimal_spuriousless_gappy.fa	5	350	1750	9	0.514	157	0.449	114	0.326	0.627	0.373	488	319	331	603	0	0	0	0	0	0	0	0	0	0	0	0	0	9	0
Cardueae_At1g55310_supercontig_mafft.fa_trimal_spuriousless_gappy.fa	5	596	2980	0	0	231	0.388	0	0	0.602	0.398	756	425	762	1037	0	0	0	0	0	0	0	0	0	0	0	0	0	0	0
Cardueae_At1g65720_supercontig_mafft.fa_trimal_spuriousless_gappy.fa	5	697	3485	255	7317	95	0.136	7	0.01	0.518	0.482	698	962	595	975	0	0	0	0	0	0	0	0	0	0	0	0	0	255	0
Cardueae_At1g71010_supercontig_mafft.fa_trimal_spuriousless_gappy.fa	5	1198	5990	387	6461	375	0.313	56	0.047	0.601	0.399	1679	926	1307	1691	0	0	0	0	0	0	0	0	0	0	0	0	0	387	0
Cardueae_At1g73990_supercontig_mafft.fa_trimal_spuriousless_gappy.fa	5	280	1400	6	0.429	84	0.3	7	0.025	0.557	0.443	414	294	323	363	0	0	0	0	0	0	0	0	0	0	0	0	0	6	0
Cardueae_At1g75220_supercontig_mafft.fa_trimal_spuriousless_gappy.fa	5	532	2660	0	0	136	0.256	107	0.201	0.619	0.381	684	477	537	962	0	0	0	0	0	0	0	0	0	0	0	0	0	0	0
Cardueae_At2g01670_supercontig_mafft.fa_trimal_spuriousless_gappy.fa	5	326	1630	12	0.736	132	0.405	20	0.061	0.679	0.321	594	202	318	504	0	0	0	0	0	0	0	0	0	0	0	0	0	12	0
Cardueae_At2g03420_supercontig_mafft.fa_trimal_spuriousless_gappy.fa	5	484	2420	63	2603	87	0.18	14	0.029	0.643	0.357	781	409	432	735	0	0	0	0	0	0	0	0	0	0	0	0	0	63	0
Cardueae_At2g24200_supercontig_mafft.fa_trimal_spuriousless_gappy.fa	5	2345	11725	102	0.87	53	0.023	40	0.017	0.609	0.391	3344	2020	2522	3737	0	0	0	0	0	0	0	0	0	0	0	0	0	102	0
Cardueae_At2g33220_supercontig_mafft.fa_trimal_spuriousless_gappy.fa	5	1243	6215	458	7369	363	0.292	32	0.026	0.589	0.411	1631	1031	1336	1759	0	0	0	0	0	0	0	0	0	0	0	0	0	458	0
Cardueae_At2g40800_supercontig_mafft.fa_trimal_spuriousless_gappy.fa	5	522	2610	98	3755	94	0.18	21	0.04	0.591	0.409	796	389	638	689	0	0	0	0	0	0	0	0	0	0	0	0	0	98	0
Cardueae_At3g08710_supercontig_mafft.fa_trimal_spuriousless_gappy.fa	5	1017	5085	187	3677	190	0.187	63	0.062	0.64	0.36	1515	852	912	1619	0	0	0	0	0	0	0	0	0	0	0	0	0	187	0
Cardueae_At3g29240_supercontig_mafft.fa_trimal_spuriousless_gappy.fa	5	655	3275	49	1496	113	0.173	0	0	0.525	0.475	842	556	977	851	0	0	0	0	0	0	0	0	0	0	0	0	0	49	0
Cardueae_At3g46630_supercontig_mafft.fa_trimal_spuriousless_gappy.fa	5	612	3060	11	0.359	0	0	0	0	0.621	0.379	821	517	640	1071	0	0	0	0	0	0	0	0	0	0	0	0	0	11	0
Cardueae_At3g52140_supercontig_mafft.fa_trimal_spuriousless_gappy.fa	5	969	4845	795	16409	210	0.217	87	0.09	0.591	0.409	1149	803	853	1245	0	0	0	0	0	0	0	0	0	0	0	0	0	795	0
Cardueae_At3g52950_supercontig_mafft.fa_trimal_spuriousless_gappy.fa	5	1292	6460	92	1424	196	0.152	34	0.026	0.645	0.355	1799	1126	1134	2309	0	0	0	0	0	0	0	0	0	0	0	0	0	92	0
Cardueae_At3g55140_supercontig_mafft.fa_trimal_spuriousless_gappy.fa	5	642	3210	225	7009	72	0.112	8	0.012	0.616	0.384	837	556	590	1002	0	0	0	0	0	0	0	0	0	0	0	0	0	225	0
Cardueae_At3g56910_supercontig_mafft.fa_trimal_spuriousless_gappy.fa	5	443	2215	56	2528	23	0.052	2	0.005	0.582	0.418	621	383	520	635	0	0	0	0	0	0	0	0	0	0	0	0	0	56	0
Cardueae_At3g61590_supercontig_mafft.fa_trimal_spuriousless_gappy.fa	5	756	3780	343	9074	68	0.09	20	0.026	0.548	0.452	790	594	961	1092	0	0	0	0	0	0	0	0	0	0	0	0	0	343	0
Cardueae_At3g63510_supercontig_mafft.fa_trimal_spuriousless_gappy.fa	5	276	1380	49	3551	27	0.098	5	0.018	0.617	0.383	383	204	306	438	0	0	0	0	0	0	0	0	0	0	0	0	0	49	0
Cardueae_At4g01810_supercontig_mafft.fa_trimal_spuriousless_gappy.fa	5	450	2250	25	1111	33	0.073	14	0.031	0.503	0.497	512	502	603	608	0	0	0	0	0	0	0	0	0	0	0	0	0	25	0
Cardueae_At4g02790_supercontig_mafft.fa_trimal_spuriousless_gappy.fa	5	695	3475	296	8518	196	0.282	63	0.091	0.633	0.367	868	482	685	1144	0	0	0	0	0	0	0	0	0	0	0	0	0	296	0
Cardueae_At4g03090_supercontig_mafft.fa_trimal_spuriousless_gappy.fa	5	767	3835	662	17262	215	0.28	108	0.141	0.623	0.377	1086	518	679	890	0	0	0	0	0	0	0	0	0	0	0	0	0	662	0
Cardueae_At4g06634_supercontig_mafft.fa_trimal_spuriousless_gappy.fa	5	532	2660	85	3195	228	0.429	53	0.1	0.636	0.364	826	443	495	811	0	0	0	0	0	0	0	0	0	0	0	0	0	85	0
Cardueae_At4g13040_supercontig_mafft.fa_trimal_spuriousless_gappy.fa	5	632	3160	0	0	0	0	0	0	0.587	0.413	945	610	695	910	0	0	0	0	0	0	0	0	0	0	0	0	0	0	0
Cardueae_At4g14660_supercontig_mafft.fa_trimal_spuriousless_gappy.fa	5	514	2570	115	4475	65	0.126	25	0.049	0.569	0.431	709	471	587	688	0	0	0	0	0	0	0	0	0	0	0	0	0	115	0
Cardueae_At4g16520_supercontig_mafft.fa_trimal_spuriousless_gappy.fa	5	645	3225	41	1271	0	0	0	0	0.636	0.364	956	432	728	1068	0	0	0	0	0	0	0	0	0	0	0	0	0	41	0
Cardueae_At4g30490_supercontig_mafft.fa_trimal_spuriousless_gappy.fa	5	1048	5240	20	0.382	29	0.028	6	0.006	0.582	0.418	1330	1067	1113	1710	0	0	0	0	0	0	0	0	0	0	0	0	0	20	0
Cardueae_At4g31930_supercontig_mafft.fa_trimal_spuriousless_gappy.fa	5	2010	10050	1833	18239	578	0.288	391	0.195	0.634	0.366	2412	1329	1676	2800	0	0	0	0	0	0	0	0	0	0	0	0	0	1833	0
Cardueae_At4g34700_supercontig_mafft.fa_trimal_spuriousless_gappy.fa	5	511	2555	96	3757	129	0.252	12	0.023	0.576	0.424	630	494	548	787	0	0	0	0	0	0	0	0	0	0	0	0	0	96	0
Cardueae_At4g37020_supercontig_mafft.fa_trimal_spuriousless_gappy.fa	5	413	2065	15	0.726	67	0.162	54	0.131	0.593	0.407	598	373	461	618	0	0	0	0	0	0	0	0	0	0	0	0	0	15	0
Cardueae_At5g04420_supercontig_mafft.fa_trimal_spuriousless_gappy.fa	5	413	2065	37	1792	36	0.087	5	0.012	0.612	0.388	618	406	381	623	0	0	0	0	0	0	0	0	0	0	0	0	0	37	0
Cardueae_At5g26880_supercontig_mafft.fa_trimal_spuriousless_gappy.fa	5	503	2515	60	2386	57	0.113	13	0.026	0.624	0.376	686	443	479	847	0	0	0	0	0	0	0	0	0	0	0	0	0	60	0
Cardueae_At5g42070_supercontig_mafft.fa_trimal_spuriousless_gappy.fa	5	549	2745	363	13224	284	0.517	91	0.166	0.5	0.5	629	551	639	563	0	0	0	0	0	0	0	0	0	0	0	0	0	363	0
Cardueae_At5g49480_supercontig_mafft.fa_trimal_spuriousless_gappy.fa	5	388	1940	10	0.515	116	0.299	9	0.023	0.524	0.476	548	279	639	464	0	0	0	0	0	0	0	0	0	0	0	0	0	10	0
Cardueae_At5g49960_supercontig_mafft.fa_trimal_spuriousless_gappy.fa	5	312	1560	0	0	78	0.25	0	0	0.572	0.428	418	277	391	474	0	0	0	0	0	0	0	0	0	0	0	0	0	0	0
Cardueae_At5g55610_supercontig_mafft.fa_trimal_spuriousless_gappy.fa	5	497	2485	26	1046	191	0.384	127	0.256	0.601	0.399	640	421	561	837	0	0	0	0	0	0	0	0	0	0	0	0	0	26	0
Cardueae_At5g64510_supercontig_mafft.fa_trimal_spuriousless_gappy.fa	5	607	3035	65	2142	130	0.214	0	0	0.541	0.459	795	503	860	812	0	0	0	0	0	0	0	0	0	0	0	0	0	65	0
Cardueae_At5g65280_supercontig_mafft.fa_trimal_spuriousless_gappy.fa	5	516	2580	41	1589	114	0.221	15	0.029	0.526	0.474	697	544	659	639	0	0	0	0	0	0	0	0	0	0	0	0	0	41	0
Cardueae_At1g02170_supercontig_mafft.fa_trimal_spuriousless_gappy.fa	6	2375	14250	1015	7123	495	0.208	55	0.023	0.574	0.426	3537	2939	2703	4056	0	0	0	0	0	0	0	0	0	0	0	0	0	1015	0
Cardueae_At1g10150_supercontig_mafft.fa_trimal_spuriousless_gappy.fa	6	610	3660	73	1995	75	0.123	9	0.015	0.618	0.382	955	472	897	1263	0	0	0	0	0	0	0	0	0	0	0	0	0	73	0
Cardueae_At1g30510_supercontig_mafft.fa_trimal_spuriousless_gappy.fa	6	652	3912	116	2965	118	0.181	27	0.041	0.53	0.47	1064	723	1063	946	0	0	0	0	0	0	0	0	0	0	0	0	0	116	0
Cardueae_At1g52230_supercontig_mafft.fa_trimal_spuriousless_gappy.fa	6	956	5736	89	1552	305	0.319	13	0.014	0.573	0.427	1477	1273	1141	1756	0	0	0	0	0	0	0	0	0	0	0	0	0	89	0
Cardueae_At1g64390_supercontig_mafft.fa_trimal_spuriousless_gappy.fa	6	538	3228	169	5235	261	0.485	118	0.219	0.609	0.391	862	599	598	1000	0	0	0	0	0	0	0	0	0	0	0	0	0	169	0
Cardueae_At1g75460_supercontig_mafft.fa_trimal_spuriousless_gappy.fa	6	613	3678	23	0.625	118	0.192	20	0.033	0.492	0.508	829	691	1164	971	0	0	0	0	0	0	0	0	0	0	0	0	0	23	0
Cardueae_At2g26210_supercontig_mafft.fa_trimal_spuriousless_gappy.fa	6	453	2718	19	0.699	231	0.51	39	0.086	0.653	0.347	770	419	518	992	0	0	0	0	0	0	0	0	0	0	0	0	0	19	0
Cardueae_At2g26970_supercontig_mafft.fa_trimal_spuriousless_gappy.fa	6	1559	9354	1627	17394	508	0.326	204	0.131	0.632	0.368	2265	1301	1544	2617	0	0	0	0	0	0	0	0	0	0	0	0	0	1627	0
Cardueae_At2g27470_supercontig_mafft.fa_trimal_spuriousless_gappy.fa	6	537	3222	47	1459	160	0.298	114	0.212	0.655	0.345	1021	477	618	1059	0	0	0	0	0	0	0	0	0	0	0	0	0	47	0
Cardueae_At2g27600_supercontig_mafft.fa_trimal_spuriousless_gappy.fa	6	1182	7092	91	1283	194	0.164	53	0.045	0.589	0.411	1999	1189	1688	2125	0	0	0	0	0	0	0	0	0	0	0	0	0	91	0
Cardueae_At2g27960_supercontig_mafft.fa_trimal_spuriousless_gappy.fa	6	567	3402	101	2969	200	0.353	33	0.058	0.622	0.378	912	558	690	1141	0	0	0	0	0	0	0	0	0	0	0	0	0	101	0
Cardueae_At3g03100_supercontig_mafft.fa_trimal_spuriousless_gappy.fa	6	670	4020	34	0.846	267	0.399	11	0.016	0.605	0.395	1104	723	850	1309	0	0	0	0	0	0	0	0	0	0	0	0	0	34	0
Cardueae_At3g11830_supercontig_mafft.fa_trimal_spuriousless_gappy.fa	6	439	2634	70	2658	170	0.387	77	0.175	0.624	0.376	751	449	514	850	0	0	0	0	0	0	0	0	0	0	0	0	0	70	0
Cardueae_At3g11940_supercontig_mafft.fa_trimal_spuriousless_gappy.fa	6	1636	9816	733	7467	640	0.391	360	0.22	0.579	0.421	2436	1804	2024	2819	0	0	0	0	0	0	0	0	0	0	0	0	0	733	0
Cardueae_At3g19770_supercontig_mafft.fa_trimal_spuriousless_gappy.fa	6	584	3504	91	2597	68	0.116	16	0.027	0.577	0.423	1133	693	752	835	0	0	0	0	0	0	0	0	0	0	0	0	0	91	0
Cardueae_At3g23780_supercontig_mafft.fa_trimal_spuriousless_gappy.fa	6	558	3348	74	2.21	83	0.149	16	0.029	0.501	0.499	821	692	943	818	0	0	0	0	0	0	0	0	0	0	0	0	0	74	0
Cardueae_At3g48680_supercontig_mafft.fa_trimal_spuriousless_gappy.fa	6	707	4242	122	2876	194	0.274	152	0.215	0.537	0.463	1000	873	1034	1213	0	0	0	0	0	0	0	0	0	0	0	0	0	122	0
Cardueae_At3g52750_supercontig_mafft.fa_trimal_spuriousless_gappy.fa	6	1290	7740	710	9173	553	0.429	378	0.293	0.604	0.396	1916	1211	1573	2330	0	0	0	0	0	0	0	0	0	0	0	0	0	710	0
Cardueae_At4g03560_supercontig_mafft.fa_trimal_spuriousless_gappy.fa	6	862	5172	1087	21017	222	0.258	114	0.132	0.659	0.341	1173	679	713	1520	0	0	0	0	0	0	0	0	0	0	0	0	0	1087	0
Cardueae_At4g04640_supercontig_mafft.fa_trimal_spuriousless_gappy.fa	6	448	2688	101	3757	138	0.308	0	0	0.547	0.453	707	605	567	708	0	0	0	0	0	0	0	0	0	0	0	0	0	101	0
Cardueae_At4g13750_supercontig_mafft.fa_trimal_spuriousless_gappy.fa	6	770	4620	624	13506	95	0.123	23	0.03	0.604	0.396	1320	665	919	1092	0	0	0	0	0	0	0	0	0	0	0	0	0	624	0
Cardueae_At4g14342_supercontig_mafft.fa_trimal_spuriousless_gappy.fa	6	548	3288	84	2555	207	0.378	138	0.252	0.66	0.34	896	483	606	1219	0	0	0	0	0	0	0	0	0	0	0	0	0	84	0
Cardueae_At4g20260_supercontig_mafft.fa_trimal_spuriousless_gappy.fa	6	626	3756	173	4606	170	0.272	18	0.029	0.617	0.383	1137	533	841	1072	0	0	0	0	0	0	0	0	0	0	0	0	0	173	0
Cardueae_At4g31560_supercontig_mafft.fa_trimal_spuriousless_gappy.fa	6	432	2592	35	1.35	105	0.243	78	0.181	0.557	0.443	643	671	461	782	0	0	0	0	0	0	0	0	0	0	0	0	0	35	0
Cardueae_At4g34430_supercontig_mafft.fa_trimal_spuriousless_gappy.fa	6	493	2958	280	9466	182	0.369	28	0.057	0.549	0.451	751	630	579	718	0	0	0	0	0	0	0	0	0	0	0	0	0	280	0
Cardueae_At4g37030_supercontig_mafft.fa_trimal_spuriousless_gappy.fa	6	541	3246	182	5607	118	0.218	16	0.03	0.583	0.417	912	579	699	874	0	0	0	0	0	0	0	0	0	0	0	0	0	182	0
Cardueae_At5g01270_supercontig_mafft.fa_trimal_spuriousless_gappy.fa	6	600	3600	245	6806	145	0.242	26	0.043	0.604	0.396	887	573	757	1138	0	0	0	0	0	0	0	0	0	0	0	0	0	245	0
Cardueae_At5g05270_supercontig_mafft.fa_trimal_spuriousless_gappy.fa	6	395	2370	0	0	111	0.281	103	0.261	0.593	0.407	676	365	600	729	0	0	0	0	0	0	0	0	0	0	0	0	0	0	0
Cardueae_At5g10450_supercontig_mafft.fa_trimal_spuriousless_gappy.fa	6	3172	19032	1926	10.12	1359	0.428	388	0.122	0.583	0.417	4775	3204	3936	5191	0	0	0	0	0	0	0	0	0	0	0	0	0	1926	0
Cardueae_At5g11260_supercontig_mafft.fa_trimal_spuriousless_gappy.fa	6	886	5316	214	4026	246	0.278	48	0.054	0.629	0.371	1796	680	1214	1412	0	0	0	0	0	0	0	0	0	0	0	0	0	214	0
Cardueae_At5g14700_supercontig_mafft.fa_trimal_spuriousless_gappy.fa	6	403	2418	1	0.041	165	0.409	159	0.395	0.588	0.412	798	450	547	622	0	0	0	0	0	0	0	0	0	0	0	0	0	1	0
Cardueae_At5g21920_supercontig_mafft.fa_trimal_spuriousless_gappy.fa	6	512	3072	109	3548	216	0.422	25	0.049	0.643	0.357	752	539	520	1152	0	0	0	0	0	0	0	0	0	0	0	0	0	109	0
Cardueae_At5g24800_supercontig_mafft.fa_trimal_spuriousless_gappy.fa	6	760	4560	561	12303	289	0.38	170	0.224	0.605	0.395	1355	730	849	1065	0	0	0	0	0	0	0	0	0	0	0	0	0	561	0
Cardueae_At5g42570_supercontig_mafft.fa_trimal_spuriousless_gappy.fa	6	747	4482	516	11513	108	0.145	21	0.028	0.619	0.381	1313	679	832	1142	0	0	0	0	0	0	0	0	0	0	0	0	0	516	0
Cardueae_At5g42960_supercontig_mafft.fa_trimal_spuriousless_gappy.fa	6	1115	6690	124	1854	323	0.29	76	0.068	0.583	0.417	1796	1312	1425	2033	0	0	0	0	0	0	0	0	0	0	0	0	0	124	0
Cardueae_At5g46700_supercontig_mafft.fa_trimal_spuriousless_gappy.fa	6	557	3342	201	6014	125	0.224	18	0.032	0.635	0.365	818	617	531	1175	0	0	0	0	0	0	0	0	0	0	0	0	0	201	0
Cardueae_At5g49550_supercontig_mafft.fa_trimal_spuriousless_gappy.fa	6	539	3234	63	1948	123	0.228	20	0.037	0.642	0.358	985	507	629	1050	0	0	0	0	0	0	0	0	0	0	0	0	0	63	0
Cardueae_At5g54080_supercontig_mafft.fa_trimal_spuriousless_gappy.fa	6	445	2670	110	4.12	149	0.335	119	0.267	0.59	0.41	792	519	531	718	0	0	0	0	0	0	0	0	0	0	0	0	0	110	0
Cardueae_At5g54440_supercontig_mafft.fa_trimal_spuriousless_gappy.fa	6	557	3342	97	2902	232	0.417	44	0.079	0.604	0.396	944	614	670	1017	0	0	0	0	0	0	0	0	0	0	0	0	0	97	0
Cardueae_At5g58110_supercontig_mafft.fa_trimal_spuriousless_gappy.fa	6	539	3234	12	0.371	127	0.236	22	0.041	0.657	0.343	1076	531	575	1040	0	0	0	0	0	0	0	0	0	0	0	0	0	12	0
Cardueae_At5g58730_supercontig_mafft.fa_trimal_spuriousless_gappy.fa	6	576	3456	143	4138	140	0.243	31	0.054	0.549	0.451	752	478	1016	1067	0	0	0	0	0	0	0	0	0	0	0	0	0	143	0
Cardueae_At5g62680_supercontig_mafft.fa_trimal_spuriousless_gappy.fa	6	1024	6144	187	3044	413	0.403	381	0.372	0.528	0.472	1588	1565	1249	1555	0	0	0	0	0	0	0	0	0	0	0	0	0	187	0
Cardueae_At5g63135_supercontig_mafft.fa_trimal_spuriousless_gappy.fa	6	426	2556	28	1095	165	0.387	1	0.002	0.639	0.361	815	317	596	800	0	0	0	0	0	0	0	0	0	0	0	0	0	28	0
Cardueae_At5g65220_supercontig_mafft.fa_trimal_spuriousless_gappy.fa	6	885	5310	105	1977	327	0.369	258	0.292	0.599	0.401	1577	935	1150	1543	0	0	0	0	0	0	0	0	0	0	0	0	0	105	0
Cardueae_At5g65650_supercontig_mafft.fa_trimal_spuriousless_gappy.fa	6	481	2886	149	5163	196	0.407	112	0.233	0.533	0.467	757	624	655	701	0	0	0	0	0	0	0	0	0	0	0	0	0	149	0
Cardueae_At5g66290_supercontig_mafft.fa_trimal_spuriousless_gappy.fa	6	637	3822	68	1779	359	0.564	203	0.319	0.622	0.378	1208	626	792	1128	0	0	0	0	0	0	0	0	0	0	0	0	0	68	0
Cardueae_At5g67380_supercontig_mafft.fa_trimal_spuriousless_gappy.fa	6	640	3840	70	1823	178	0.278	154	0.241	0.645	0.355	1120	591	749	1310	0	0	0	0	0	0	0	0	0	0	0	0	0	70	0
Cardueae_At1g04620_supercontig_mafft.fa_trimal_spuriousless_gappy.fa	7	1449	10143	1638	16149	714	0.493	446	0.308	0.646	0.354	2460	1325	1688	3032	0	0	0	0	0	0	0	0	0	0	0	0	0	1638	0
Cardueae_At1g07180_supercontig_mafft.fa_trimal_spuriousless_gappy.fa	7	1068	7476	85	1137	236	0.221	2	0.002	0.583	0.417	2002	1322	1757	2310	0	0	0	0	0	0	0	0	0	0	0	0	0	85	0
Cardueae_At1g08780_supercontig_mafft.fa_trimal_spuriousless_gappy.fa	7	1011	7077	109	1.54	426	0.421	126	0.125	0.634	0.366	2148	1058	1491	2271	0	0	0	0	0	0	0	0	0	0	0	0	0	109	0
Cardueae_At1g29250_supercontig_mafft.fa_trimal_spuriousless_gappy.fa	7	551	3857	72	1867	232	0.421	93	0.169	0.624	0.376	1100	779	645	1261	0	0	0	0	0	0	0	0	0	0	0	0	0	72	0
Cardueae_At1g32260_supercontig_mafft.fa_trimal_spuriousless_gappy.fa	7	939	6573	218	3317	351	0.374	217	0.231	0.622	0.378	2012	1090	1314	1939	0	0	0	0	0	0	0	0	0	0	0	0	0	218	0
Cardueae_At1g32500_supercontig_mafft.fa_trimal_spuriousless_gappy.fa	7	761	5327	67	1258	228	0.3	169	0.222	0.614	0.386	1695	906	1122	1537	0	0	0	0	0	0	0	0	0	0	0	0	0	67	0
Cardueae_At1g63170_supercontig_mafft.fa_trimal_spuriousless_gappy.fa	7	950	6650	232	3489	281	0.296	3	0.003	0.623	0.377	1533	1114	1307	2464	0	0	0	0	0	0	0	0	0	0	0	0	0	232	0
Cardueae_At1g74190_supercontig_mafft.fa_trimal_spuriousless_gappy.fa	7	448	3136	106	3.38	176	0.393	120	0.268	0.599	0.401	907	585	631	907	0	0	0	0	0	0	0	0	0	0	0	0	0	106	0
Cardueae_At1g75690_supercontig_mafft.fa_trimal_spuriousless_gappy.fa	7	511	3577	141	3942	205	0.401	93	0.182	0.577	0.423	866	684	768	1118	0	0	0	0	0	0	0	0	0	0	0	0	0	141	0
Cardueae_At1g77310_supercontig_mafft.fa_trimal_spuriousless_gappy.fa	7	434	3038	7	0.23	79	0.182	59	0.136	0.627	0.373	798	562	569	1102	0	0	0	0	0	0	0	0	0	0	0	0	0	7	0
Cardueae_At1g79230_supercontig_mafft.fa_trimal_spuriousless_gappy.fa	7	542	3794	138	3637	241	0.445	68	0.125	0.625	0.375	981	665	706	1304	0	0	0	0	0	0	0	0	0	0	0	0	0	138	0
Cardueae_At1g79850_supercontig_mafft.fa_trimal_spuriousless_gappy.fa	7	682	4774	443	9279	226	0.331	122	0.179	0.535	0.465	1170	1214	800	1147	0	0	0	0	0	0	0	0	0	0	0	0	0	443	0
Cardueae_At1g80090_supercontig_mafft.fa_trimal_spuriousless_gappy.fa	7	816	5712	446	7808	362	0.444	101	0.124	0.543	0.457	1395	984	1422	1465	0	0	0	0	0	0	0	0	0	0	0	0	0	446	0
Cardueae_At2g19860_supercontig_mafft.fa_trimal_spuriousless_gappy.fa	7	877	6139	424	6907	364	0.415	159	0.181	0.595	0.405	1634	1003	1311	1767	0	0	0	0	0	0	0	0	0	0	0	0	0	424	0
Cardueae_At2g20190_supercontig_mafft.fa_trimal_spuriousless_gappy.fa	7	778	5446	268	4921	277	0.356	20	0.026	0.611	0.389	1328	953	1062	1835	0	0	0	0	0	0	0	0	0	0	0	0	0	268	0
Cardueae_At2g26340_supercontig_mafft.fa_trimal_spuriousless_gappy.fa	7	1604	11228	619	5513	498	0.31	269	0.168	0.637	0.363	3187	1823	2033	3566	0	0	0	0	0	0	0	0	0	0	0	0	0	619	0
Cardueae_At2g35120_supercontig_mafft.fa_trimal_spuriousless_gappy.fa	7	1251	8757	304	3472	344	0.275	245	0.196	0.587	0.413	2272	1390	2105	2686	0	0	0	0	0	0	0	0	0	0	0	0	0	304	0
Cardueae_At2g35760_supercontig_mafft.fa_trimal_spuriousless_gappy.fa	7	380	2660	125	4699	192	0.505	135	0.355	0.606	0.394	616	440	560	919	0	0	0	0	0	0	0	0	0	0	0	0	0	125	0
Cardueae_At2g43070_supercontig_mafft.fa_trimal_spuriousless_gappy.fa	7	760	5320	5	0.094	162	0.213	145	0.191	0.633	0.367	1290	957	993	2075	0	0	0	0	0	0	0	0	0	0	0	0	0	5	0
Cardueae_At3g02450_supercontig_mafft.fa_trimal_spuriousless_gappy.fa	7	2639	18473	4960	26.85	980	0.371	344	0.13	0.603	0.397	3922	2187	3176	4228	0	0	0	0	0	0	0	0	0	0	0	0	0	4960	0
Cardueae_At3g04400_supercontig_mafft.fa_trimal_spuriousless_gappy.fa	7	568	3976	76	1911	169	0.298	117	0.206	0.531	0.469	1049	695	1134	1022	0	0	0	0	0	0	0	0	0	0	0	0	0	76	0
Cardueae_At3g11730_supercontig_mafft.fa_trimal_spuriousless_gappy.fa	7	557	3899	37	0.949	219	0.393	81	0.145	0.614	0.386	1168	575	915	1204	0	0	0	0	0	0	0	0	0	0	0	0	0	37	0
Cardueae_At3g13530_supercontig_mafft.fa_trimal_spuriousless_gappy.fa	7	858	6006	166	2764	183	0.213	99	0.115	0.588	0.412	1681	1175	1232	1752	0	0	0	0	0	0	0	0	0	0	0	0	0	166	0
Cardueae_At3g17310_supercontig_mafft.fa_trimal_spuriousless_gappy.fa	7	660	4620	250	5411	93	0.141	40	0.061	0.557	0.443	1286	815	1120	1149	0	0	0	0	0	0	0	0	0	0	0	0	0	250	0
Cardueae_At3g24440_supercontig_mafft.fa_trimal_spuriousless_gappy.fa	7	391	2737	86	3142	94	0.24	75	0.192	0.559	0.441	791	462	706	692	0	0	0	0	0	0	0	0	0	0	0	0	0	86	0
Cardueae_At3g24500_supercontig_mafft.fa_trimal_spuriousless_gappy.fa	7	513	3591	0	0	99	0.193	80	0.156	0.514	0.486	980	694	1050	867	0	0	0	0	0	0	0	0	0	0	0	0	0	0	0
Cardueae_At3g28720_supercontig_mafft.fa_trimal_spuriousless_gappy.fa	7	1196	8372	1169	13963	221	0.185	132	0.11	0.526	0.474	1572	2056	1355	2220	0	0	0	0	0	0	0	0	0	0	0	0	0	1169	0
Cardueae_At3g46450_supercontig_mafft.fa_trimal_spuriousless_gappy.fa	7	1063	7441	1589	21355	265	0.249	80	0.075	0.613	0.387	1633	1045	1219	1955	0	0	0	0	0	0	0	0	0	0	0	0	0	1589	0
Cardueae_At3g49990_supercontig_mafft.fa_trimal_spuriousless_gappy.fa	7	970	6790	158	2327	274	0.282	60	0.062	0.588	0.412	1866	1041	1690	2035	0	0	0	0	0	0	0	0	0	0	0	0	0	158	0
Cardueae_At3g51890_supercontig_mafft.fa_trimal_spuriousless_gappy.fa	7	959	6713	403	6003	497	0.518	297	0.31	0.581	0.419	2108	1404	1243	1555	0	0	0	0	0	0	0	0	0	0	0	0	0	403	0
Cardueae_At3g55440_supercontig_mafft.fa_trimal_spuriousless_gappy.fa	7	1247	8729	806	9234	508	0.407	320	0.257	0.609	0.391	2157	1425	1675	2666	0	0	0	0	0	0	0	0	0	0	0	0	0	806	0
Cardueae_At3g55640_supercontig_mafft.fa_trimal_spuriousless_gappy.fa	7	3285	22995	2007	8728	806	0.245	351	0.107	0.602	0.398	5272	3970	4376	7370	0	0	0	0	0	0	0	0	0	0	0	0	0	2007	0
Cardueae_At3g56010_supercontig_mafft.fa_trimal_spuriousless_gappy.fa	7	584	4088	288	7045	156	0.267	26	0.045	0.574	0.426	1205	666	951	978	0	0	0	0	0	0	0	0	0	0	0	0	0	288	0
Cardueae_At3g57810_supercontig_mafft.fa_trimal_spuriousless_gappy.fa	7	484	3388	16	0.472	285	0.589	228	0.471	0.642	0.358	1029	467	740	1136	0	0	0	0	0	0	0	0	0	0	0	0	0	16	0
Cardueae_At4g00585_supercontig_mafft.fa_trimal_spuriousless_gappy.fa	7	661	4627	656	14178	309	0.467	35	0.053	0.561	0.439	1023	905	837	1206	0	0	0	0	0	0	0	0	0	0	0	0	0	656	0
Cardueae_At4g07990_supercontig_mafft.fa_trimal_spuriousless_gappy.fa	7	687	4809	1002	20836	396	0.576	175	0.255	0.672	0.328	1344	435	813	1215	0	0	0	0	0	0	0	0	0	0	0	0	0	1002	0
Cardueae_At4g14110_supercontig_mafft.fa_trimal_spuriousless_gappy.fa	7	927	6489	463	7135	214	0.231	1	0.001	0.634	0.366	1796	970	1233	2027	0	0	0	0	0	0	0	0	0	0	0	0	0	463	0
Cardueae_At4g15080_supercontig_mafft.fa_trimal_spuriousless_gappy.fa	7	642	4494	195	4339	377	0.587	208	0.324	0.582	0.418	1080	885	911	1423	0	0	0	0	0	0	0	0	0	0	0	0	0	195	0
Cardueae_At4g32480_supercontig_mafft.fa_trimal_spuriousless_gappy.fa	7	630	4410	15	0.34	239	0.379	80	0.127	0.628	0.372	1409	741	895	1350	0	0	0	0	0	0	0	0	0	0	0	0	0	15	0
Cardueae_At4g33250_supercontig_mafft.fa_trimal_spuriousless_gappy.fa	7	1285	8995	991	11017	413	0.321	217	0.169	0.623	0.377	1930	1479	1542	3053	0	0	0	0	0	0	0	0	0	0	0	0	0	991	0
Cardueae_At5g01960_supercontig_mafft.fa_trimal_spuriousless_gappy.fa	7	551	3857	178	4615	213	0.387	29	0.053	0.659	0.341	1063	609	647	1360	0	0	0	0	0	0	0	0	0	0	0	0	0	178	0
Cardueae_At5g07020_supercontig_mafft.fa_trimal_spuriousless_gappy.fa	7	468	3276	219	6685	180	0.385	146	0.312	0.557	0.443	896	629	725	807	0	0	0	0	0	0	0	0	0	0	0	0	0	219	0
Cardueae_At5g07840_supercontig_mafft.fa_trimal_spuriousless_gappy.fa	7	2100	14700	4293	29204	770	0.367	256	0.122	0.606	0.394	2960	1780	2319	3348	0	0	0	0	0	0	0	0	0	0	0	0	0	4293	0
Cardueae_At5g12040_supercontig_mafft.fa_trimal_spuriousless_gappy.fa	7	615	4305	26	0.604	187	0.304	66	0.107	0.625	0.375	1038	737	869	1635	0	0	0	0	0	0	0	0	0	0	0	0	0	26	0
Cardueae_At5g14910_supercontig_mafft.fa_trimal_spuriousless_gappy.fa	7	537	3759	121	3219	211	0.393	103	0.192	0.672	0.328	1122	506	687	1323	0	0	0	0	0	0	0	0	0	0	0	0	0	121	0
Cardueae_At5g15780_supercontig_mafft.fa_trimal_spuriousless_gappy.fa	7	435	3045	42	1379	140	0.322	84	0.193	0.531	0.469	731	571	836	865	0	0	0	0	0	0	0	0	0	0	0	0	0	42	0
Cardueae_At5g16270_supercontig_mafft.fa_trimal_spuriousless_gappy.fa	7	515	3605	426	11817	255	0.495	193	0.375	0.624	0.376	945	558	638	1038	0	0	0	0	0	0	0	0	0	0	0	0	0	426	0
Cardueae_At5g16550_supercontig_mafft.fa_trimal_spuriousless_gappy.fa	7	784	5488	378	6888	303	0.386	40	0.051	0.62	0.38	1283	822	1121	1884	0	0	0	0	0	0	0	0	0	0	0	0	0	378	0
Cardueae_At5g24710_supercontig_mafft.fa_trimal_spuriousless_gappy.fa	7	660	4620	145	3139	253	0.383	137	0.208	0.524	0.476	1325	1218	914	1018	0	0	0	0	0	0	0	0	0	0	0	0	0	145	0
Cardueae_At5g47030_supercontig_mafft.fa_trimal_spuriousless_gappy.fa	7	549	3843	407	10591	249	0.454	135	0.246	0.547	0.453	837	936	620	1043	0	0	0	0	0	0	0	0	0	0	0	0	0	407	0
Cardueae_At5g51010_supercontig_mafft.fa_trimal_spuriousless_gappy.fa	7	446	3122	1	0.032	215	0.482	205	0.46	0.594	0.406	910	604	662	945	0	0	0	0	0	0	0	0	0	0	0	0	0	1	0
Cardueae_At5g51040_supercontig_mafft.fa_trimal_spuriousless_gappy.fa	7	391	2737	186	6796	174	0.445	41	0.105	0.582	0.418	736	502	564	749	0	0	0	0	0	0	0	0	0	0	0	0	0	186	0
Cardueae_At5g53650_supercontig_mafft.fa_trimal_spuriousless_gappy.fa	7	610	4270	97	2272	273	0.448	112	0.184	0.575	0.425	1010	906	869	1388	0	0	0	0	0	0	0	0	0	0	0	0	0	97	0
Cardueae_At5g55260_supercontig_mafft.fa_trimal_spuriousless_gappy.fa	7	1098	7686	109	1418	288	0.262	233	0.212	0.62	0.38	2227	1405	1475	2470	0	0	0	0	0	0	0	0	0	0	0	0	0	109	0
Cardueae_At5g55760_supercontig_mafft.fa_trimal_spuriousless_gappy.fa	7	1296	9072	859	9469	491	0.379	133	0.103	0.646	0.354	2361	1382	1522	2948	0	0	0	0	0	0	0	0	0	0	0	0	0	859	0
Cardueae_At5g58020_supercontig_mafft.fa_trimal_spuriousless_gappy.fa	7	815	5705	206	3611	239	0.293	84	0.103	0.543	0.457	1467	1102	1411	1519	0	0	0	0	0	0	0	0	0	0	0	0	0	206	0
Cardueae_At5g63905_supercontig_mafft.fa_trimal_spuriousless_gappy.fa	7	340	2380	13	0.546	142	0.418	83	0.244	0.641	0.359	783	444	406	734	0	0	0	0	0	0	0	0	0	0	0	0	0	13	0
Cardueae_At5g66870_supercontig_mafft.fa_trimal_spuriousless_gappy.fa	7	474	3318	26	0.784	75	0.158	58	0.122	0.513	0.487	913	868	735	776	0	0	0	0	0	0	0	0	0	0	0	0	0	26	0
Cardueae_At1g04290_supercontig_mafft.fa_trimal_spuriousless_gappy.fa	8	884	7072	150	2121	443	0.501	326	0.369	0.613	0.387	1808	1142	1540	2432	0	0	0	0	0	0	0	0	0	0	0	0	0	150	0
Cardueae_At1g10740_supercontig_mafft.fa_trimal_spuriousless_gappy.fa	8	557	4456	448	10054	131	0.235	73	0.131	0.565	0.435	1023	927	817	1241	0	0	0	0	0	0	0	0	0	0	0	0	0	448	0
Cardueae_At1g12230_supercontig_mafft.fa_trimal_spuriousless_gappy.fa	8	775	6200	84	1355	560	0.723	309	0.399	0.612	0.388	1739	1190	1182	2005	0	0	0	0	0	0	0	0	0	0	0	0	0	84	0
Cardueae_At1g13700_supercontig_mafft.fa_trimal_spuriousless_gappy.fa	8	1463	11704	836	7143	485	0.332	214	0.146	0.586	0.414	2772	1997	2505	3594	0	0	0	0	0	0	0	0	0	0	0	0	0	836	0
Cardueae_At1g16880_supercontig_mafft.fa_trimal_spuriousless_gappy.fa	8	828	6624	124	1872	194	0.234	134	0.162	0.595	0.405	1775	1274	1359	2092	0	0	0	0	0	0	0	0	0	0	0	0	0	124	0
Cardueae_At1g20540_supercontig_mafft.fa_trimal_spuriousless_gappy.fa	8	708	5664	33	0.583	205	0.29	65	0.092	0.637	0.363	1426	971	1074	2160	0	0	0	0	0	0	0	0	0	0	0	0	0	33	0
Cardueae_At1g29980_supercontig_mafft.fa_trimal_spuriousless_gappy.fa	8	621	4968	0	0	112	0.18	95	0.153	0.502	0.498	1429	1321	1151	1067	0	0	0	0	0	0	0	0	0	0	0	0	0	0	0
Cardueae_At1g33520_supercontig_mafft.fa_trimal_spuriousless_gappy.fa	8	604	4832	21	0.435	195	0.323	138	0.228	0.596	0.404	1420	560	1383	1448	0	0	0	0	0	0	0	0	0	0	0	0	0	21	0
Cardueae_At1g35620_supercontig_mafft.fa_trimal_spuriousless_gappy.fa	8	494	3952	164	4.15	125	0.253	87	0.176	0.619	0.381	1007	643	801	1337	0	0	0	0	0	0	0	0	0	0	0	0	0	164	0
Cardueae_At1g55265_supercontig_mafft.fa_trimal_spuriousless_gappy.fa	8	768	6144	618	10059	185	0.241	129	0.168	0.565	0.435	1469	1335	1070	1652	0	0	0	0	0	0	0	0	0	0	0	0	0	618	0
Cardueae_At1g64200_supercontig_mafft.fa_trimal_spuriousless_gappy.fa	8	1152	9216	77	0.836	417	0.362	247	0.214	0.655	0.345	2970	1444	1709	3016	0	0	0	0	0	0	0	0	0	0	0	0	0	77	0
Cardueae_At1g67340_supercontig_mafft.fa_trimal_spuriousless_gappy.fa	8	485	3880	154	3969	130	0.268	123	0.254	0.463	0.537	765	1007	995	959	0	0	0	0	0	0	0	0	0	0	0	0	0	154	0
Cardueae_At1g74730_supercontig_mafft.fa_trimal_spuriousless_gappy.fa	8	748	5984	18	0.301	273	0.365	192	0.257	0.566	0.434	1517	1048	1540	1861	0	0	0	0	0	0	0	0	0	0	0	0	0	18	0
Cardueae_At1g76080_supercontig_mafft.fa_trimal_spuriousless_gappy.fa	8	760	6080	76	1.25	257	0.338	200	0.263	0.602	0.398	1801	867	1525	1811	0	0	0	0	0	0	0	0	0	0	0	0	0	76	0
Cardueae_At1g80950_supercontig_mafft.fa_trimal_spuriousless_gappy.fa	8	426	3408	8	0.235	202	0.474	157	0.369	0.635	0.365	938	567	675	1220	0	0	0	0	0	0	0	0	0	0	0	0	0	8	0
Cardueae_At2g04350_supercontig_mafft.fa_trimal_spuriousless_gappy.fa	8	919	7352	237	3224	428	0.466	315	0.343	0.602	0.398	2103	1236	1599	2177	0	0	0	0	0	0	0	0	0	0	0	0	0	237	0
Cardueae_At2g06050_supercontig_mafft.fa_trimal_spuriousless_gappy.fa	8	721	5768	309	5357	210	0.291	174	0.241	0.584	0.416	1726	1186	1087	1460	0	0	0	0	0	0	0	0	0	0	0	0	0	309	0
Cardueae_At2g18050_supercontig_mafft.fa_trimal_spuriousless_gappy.fa	8	450	3600	52	1444	178	0.396	96	0.213	0.553	0.447	1187	713	873	775	0	0	0	0	0	0	0	0	0	0	0	0	0	52	0
Cardueae_At2g27290_supercontig_mafft.fa_trimal_spuriousless_gappy.fa	8	657	5256	164	3.12	283	0.431	240	0.365	0.614	0.386	1490	984	983	1635	0	0	0	0	0	0	0	0	0	0	0	0	0	164	0
Cardueae_At2g31610_supercontig_mafft.fa_trimal_spuriousless_gappy.fa	8	4708	37664	978	2597	1793	0.381	698	0.148	0.608	0.392	9822	6339	8042	12483	0	0	0	0	0	0	0	0	0	0	0	0	0	978	0
Cardueae_At2g38450_supercontig_mafft.fa_trimal_spuriousless_gappy.fa	8	630	5040	37	0.734	240	0.381	171	0.271	0.629	0.371	1412	736	1122	1733	0	0	0	0	0	0	0	0	0	0	0	0	0	37	0
Cardueae_At2g38560_supercontig_mafft.fa_trimal_spuriousless_gappy.fa	8	550	4400	276	6273	150	0.273	125	0.227	0.539	0.461	1288	765	1138	933	0	0	0	0	0	0	0	0	0	0	0	0	0	276	0
Cardueae_At2g38730_supercontig_mafft.fa_trimal_spuriousless_gappy.fa	8	1024	8192	318	3882	534	0.521	198	0.193	0.662	0.338	2211	1160	1499	3004	0	0	0	0	0	0	0	0	0	0	0	0	0	318	0
Cardueae_At3g12180_supercontig_mafft.fa_trimal_spuriousless_gappy.fa	8	2547	20376	5041	24.74	792	0.311	528	0.207	0.64	0.36	3872	2721	2806	5936	0	0	0	0	0	0	0	0	0	0	0	0	0	5041	0
Cardueae_At3g13580_supercontig_mafft.fa_trimal_spuriousless_gappy.fa	8	1338	10704	509	4755	635	0.475	450	0.336	0.621	0.379	2936	1420	2448	3391	0	0	0	0	0	0	0	0	0	0	0	0	0	509	0
Cardueae_At3g18210_supercontig_mafft.fa_trimal_spuriousless_gappy.fa	8	460	3680	103	2799	181	0.393	155	0.337	0.598	0.402	1035	721	717	1104	0	0	0	0	0	0	0	0	0	0	0	0	0	103	0
Cardueae_At3g18760_supercontig_mafft.fa_trimal_spuriousless_gappy.fa	8	864	6912	1020	14757	295	0.341	212	0.245	0.608	0.392	1800	1064	1243	1785	0	0	0	0	0	0	0	0	0	0	0	0	0	1020	0
Cardueae_At3g19120_supercontig_mafft.fa_trimal_spuriousless_gappy.fa	8	418	3344	30	0.897	95	0.227	77	0.184	0.546	0.454	859	458	1047	950	0	0	0	0	0	0	0	0	0	0	0	0	0	30	0
Cardueae_At3g21740_supercontig_mafft.fa_trimal_spuriousless_gappy.fa	8	495	3960	411	10379	122	0.246	95	0.192	0.534	0.466	767	599	1055	1128	0	0	0	0	0	0	0	0	0	0	0	0	0	411	0
Cardueae_At3g22750_supercontig_mafft.fa_trimal_spuriousless_gappy.fa	8	878	7024	474	6748	448	0.51	163	0.186	0.588	0.412	1684	1216	1485	2165	0	0	0	0	0	0	0	0	0	0	0	0	0	474	0
Cardueae_At3g44880_supercontig_mafft.fa_trimal_spuriousless_gappy.fa	8	589	4712	32	0.679	162	0.275	102	0.173	0.575	0.425	1337	929	1059	1355	0	0	0	0	0	0	0	0	0	0	0	0	0	32	0
Cardueae_At3g47860_supercontig_mafft.fa_trimal_spuriousless_gappy.fa	8	1277	10216	2612	25568	421	0.33	257	0.201	0.626	0.374	2406	1408	1435	2355	0	0	0	0	0	0	0	0	0	0	0	0	0	2612	0
Cardueae_At3g51950_supercontig_mafft.fa_trimal_spuriousless_gappy.fa	8	558	4464	316	7079	272	0.487	137	0.246	0.548	0.452	1040	915	958	1235	0	0	0	0	0	0	0	0	0	0	0	0	0	316	0
Cardueae_At3g59530_supercontig_mafft.fa_trimal_spuriousless_gappy.fa	8	922	7376	136	1844	299	0.324	195	0.211	0.632	0.368	2137	1098	1564	2441	0	0	0	0	0	0	0	0	0	0	0	0	0	136	0
Cardueae_At3g62820_supercontig_mafft.fa_trimal_spuriousless_gappy.fa	8	413	3304	110	3329	88	0.213	73	0.177	0.597	0.403	928	511	776	979	0	0	0	0	0	0	0	0	0	0	0	0	0	110	0
Cardueae_At3g63140_supercontig_mafft.fa_trimal_spuriousless_gappy.fa	8	522	4176	81	1.94	243	0.466	195	0.374	0.561	0.439	1153	861	938	1143	0	0	0	0	0	0	0	0	0	0	0	0	0	81	0
Cardueae_At4g12780_supercontig_mafft.fa_trimal_spuriousless_gappy.fa	8	361	2888	41	1.42	209	0.579	164	0.454	0.631	0.369	885	453	597	912	0	0	0	0	0	0	0	0	0	0	0	0	0	41	0
Cardueae_At4g16210_supercontig_mafft.fa_trimal_spuriousless_gappy.fa	8	927	7416	1174	15831	485	0.523	265	0.286	0.617	0.383	1891	1005	1383	1963	0	0	0	0	0	0	0	0	0	0	0	0	0	1174	0
Cardueae_At4g22300_supercontig_mafft.fa_trimal_spuriousless_gappy.fa	8	597	4776	56	1173	247	0.414	185	0.31	0.606	0.394	1360	1032	827	1501	0	0	0	0	0	0	0	0	0	0	0	0	0	56	0
Cardueae_At4g36390_supercontig_mafft.fa_trimal_spuriousless_gappy.fa	8	432	3456	185	5353	99	0.229	62	0.144	0.624	0.376	960	531	700	1080	0	0	0	0	0	0	0	0	0	0	0	0	0	185	0
Cardueae_At4g39230_supercontig_mafft.fa_trimal_spuriousless_gappy.fa	8	969	7752	1039	13403	425	0.439	234	0.241	0.606	0.394	1968	1304	1339	2102	0	0	0	0	0	0	0	0	0	0	0	0	0	1039	0
Cardueae_At5g02120_supercontig_mafft.fa_trimal_spuriousless_gappy.fa	8	501	4008	18	0.449	129	0.257	108	0.216	0.612	0.388	1171	776	774	1269	0	0	0	0	0	0	0	0	0	0	0	0	0	18	0
Cardueae_At5g09790_supercontig_mafft.fa_trimal_spuriousless_gappy.fa	8	685	5480	559	10201	244	0.356	134	0.196	0.621	0.379	1516	921	945	1539	0	0	0	0	0	0	0	0	0	0	0	0	0	559	0
Cardueae_At5g19280_supercontig_mafft.fa_trimal_spuriousless_gappy.fa	8	639	5112	584	11424	208	0.326	130	0.203	0.642	0.358	1371	692	929	1536	0	0	0	0	0	0	0	0	0	0	0	0	0	584	0
Cardueae_At5g25250_supercontig_mafft.fa_trimal_spuriousless_gappy.fa	8	938	7504	994	13246	280	0.299	126	0.134	0.558	0.442	2245	964	1915	1386	0	0	0	0	0	0	0	0	0	0	0	0	0	994	0
Cardueae_At5g27850_supercontig_mafft.fa_trimal_spuriousless_gappy.fa	8	2759	22072	1240	5618	1155	0.419	225	0.082	0.623	0.377	5735	3739	4124	7234	0	0	0	0	0	0	0	0	0	0	0	0	0	1240	0
Cardueae_At5g38880_supercontig_mafft.fa_trimal_spuriousless_gappy.fa	8	426	3408	6	0.176	191	0.448	145	0.34	0.633	0.367	945	652	596	1209	0	0	0	0	0	0	0	0	0	0	0	0	0	6	0
Cardueae_At5g45410_supercontig_mafft.fa_trimal_spuriousless_gappy.fa	8	693	5544	118	2128	166	0.24	105	0.152	0.489	0.511	1275	1209	1561	1381	0	0	0	0	0	0	0	0	0	0	0	0	0	118	0
Cardueae_At5g51660_supercontig_mafft.fa_trimal_spuriousless_gappy.fa	8	544	4352	147	3378	150	0.276	73	0.134	0.557	0.443	1015	871	992	1327	0	0	0	0	0	0	0	0	0	0	0	0	0	147	0
Cardueae_At5g58560_supercontig_mafft.fa_trimal_spuriousless_gappy.fa	8	1214	9712	350	3604	550	0.453	332	0.273	0.613	0.387	2530	1711	1911	3210	0	0	0	0	0	0	0	0	0	0	0	0	0	350	0
Cardueae_At5g61410_supercontig_mafft.fa_trimal_spuriousless_gappy.fa	8	1175	9400	879	9351	447	0.38	253	0.215	0.63	0.37	2411	1388	1769	2953	0	0	0	0	0	0	0	0	0	0	0	0	0	879	0
Cardueae_At1g06680_supercontig_mafft.fa_trimal_spuriousless_gappy.fa	9	1391	12519	402	3211	545	0.392	386	0.277	0.583	0.417	3608	2235	2817	3457	0	0	0	0	0	0	0	0	0	0	0	0	0	402	0
Cardueae_At1g07040_supercontig_mafft.fa_trimal_spuriousless_gappy.fa	9	449	4041	0	0	213	0.474	183	0.408	0.585	0.415	1138	816	861	1226	0	0	0	0	0	0	0	0	0	0	0	0	0	0	0
Cardueae_At1g12830_supercontig_mafft.fa_trimal_spuriousless_gappy.fa	9	970	8730	2269	25991	435	0.448	258	0.266	0.552	0.448	2054	1156	1736	1515	0	0	0	0	0	0	0	0	0	0	0	0	0	2269	0
Cardueae_At1g14000_supercontig_mafft.fa_trimal_spuriousless_gappy.fa	9	732	6588	593	9001	312	0.426	234	0.32	0.644	0.356	1895	1027	1109	1964	0	0	0	0	0	0	0	0	0	0	0	0	0	593	0
Cardueae_At1g16210_supercontig_mafft.fa_trimal_spuriousless_gappy.fa	9	528	4752	181	3809	173	0.328	136	0.258	0.639	0.361	1383	777	873	1538	0	0	0	0	0	0	0	0	0	0	0	0	0	181	0
Cardueae_At1g17220_supercontig_mafft.fa_trimal_spuriousless_gappy.fa	9	843	7587	1120	14762	361	0.428	243	0.288	0.608	0.392	1824	1114	1420	2109	0	0	0	0	0	0	0	0	0	0	0	0	0	1120	0
Cardueae_At1g20340_supercontig_mafft.fa_trimal_spuriousless_gappy.fa	9	670	6030	62	1028	286	0.427	182	0.272	0.534	0.466	1553	1278	1504	1633	0	0	0	0	0	0	0	0	0	0	0	0	0	62	0
Cardueae_At1g23820_supercontig_mafft.fa_trimal_spuriousless_gappy.fa	9	436	3924	239	6091	243	0.557	144	0.33	0.651	0.349	959	682	604	1440	0	0	0	0	0	0	0	0	0	0	0	0	0	239	0
Cardueae_At1g26550_supercontig_mafft.fa_trimal_spuriousless_gappy.fa	9	1037	9333	262	2807	596	0.575	410	0.395	0.611	0.389	2795	1422	2103	2751	0	0	0	0	0	0	0	0	0	0	0	0	0	262	0
Cardueae_At1g32440_supercontig_mafft.fa_trimal_spuriousless_gappy.fa	9	612	5508	24	0.436	277	0.453	214	0.35	0.663	0.337	1736	935	913	1900	0	0	0	0	0	0	0	0	0	0	0	0	0	24	0
Cardueae_At1g49430_supercontig_mafft.fa_trimal_spuriousless_gappy.fa	9	570	5130	99	1.93	352	0.618	298	0.523	0.6	0.4	1548	817	1195	1471	0	0	0	0	0	0	0	0	0	0	0	0	0	99	0
Cardueae_At1g55090_supercontig_mafft.fa_trimal_spuriousless_gappy.fa	9	1190	10710	1277	11923	510	0.429	296	0.249	0.614	0.386	2589	1701	1943	3200	0	0	0	0	0	0	0	0	0	0	0	0	0	1277	0
Cardueae_At1g61800_supercontig_mafft.fa_trimal_spuriousless_gappy.fa	9	983	8847	238	2.69	219	0.223	142	0.144	0.612	0.388	2086	1634	1709	3180	0	0	0	0	0	0	0	0	0	0	0	0	0	238	0
Cardueae_At1g71691_supercontig_mafft.fa_trimal_spuriousless_gappy.fa	9	695	6255	179	2862	207	0.298	149	0.214	0.591	0.409	1692	1259	1227	1898	0	0	0	0	0	0	0	0	0	0	0	0	0	179	0
Cardueae_At1g73090_supercontig_mafft.fa_trimal_spuriousless_gappy.fa	9	419	3771	72	1909	159	0.379	129	0.308	0.595	0.405	988	542	956	1213	0	0	0	0	0	0	0	0	0	0	0	0	0	72	0
Cardueae_At1g77350_supercontig_mafft.fa_trimal_spuriousless_gappy.fa	9	1335	12015	3119	25959	301	0.225	185	0.139	0.647	0.353	2325	1456	1686	3429	0	0	0	0	0	0	0	0	0	0	0	0	0	3119	0
Cardueae_At1g79090_supercontig_mafft.fa_trimal_spuriousless_gappy.fa	9	660	5940	783	13182	119	0.18	83	0.126	0.504	0.496	1342	1370	1186	1259	0	0	0	0	0	0	0	0	0	0	0	0	0	783	0
Cardueae_At2g01110_supercontig_mafft.fa_trimal_spuriousless_gappy.fa	9	535	4815	41	0.852	197	0.368	110	0.206	0.617	0.383	1352	833	997	1592	0	0	0	0	0	0	0	0	0	0	0	0	0	41	0
Cardueae_At2g01660_supercontig_mafft.fa_trimal_spuriousless_gappy.fa	9	466	4194	140	3338	124	0.266	87	0.187	0.533	0.467	941	677	1215	1221	0	0	0	0	0	0	0	0	0	0	0	0	0	140	0
Cardueae_At2g05620_supercontig_mafft.fa_trimal_spuriousless_gappy.fa	9	491	4419	294	6653	188	0.383	91	0.185	0.577	0.423	1255	959	786	1125	0	0	0	0	0	0	0	0	0	0	0	0	0	294	0
Cardueae_At2g24765_supercontig_mafft.fa_trimal_spuriousless_gappy.fa	9	1269	11421	1406	12311	403	0.318	170	0.134	0.639	0.361	2904	1652	1967	3492	0	0	0	0	0	0	0	0	0	0	0	0	0	1406	0
Cardueae_At2g25310_supercontig_mafft.fa_trimal_spuriousless_gappy.fa	9	952	8568	223	2603	344	0.361	201	0.211	0.629	0.371	2363	1432	1666	2884	0	0	0	0	0	0	0	0	0	0	0	0	0	223	0
Cardueae_At2g27680_supercontig_mafft.fa_trimal_spuriousless_gappy.fa	9	642	5778	687	11.89	197	0.307	121	0.188	0.653	0.347	1508	888	880	1815	0	0	0	0	0	0	0	0	0	0	0	0	0	687	0
Cardueae_At2g31040_supercontig_mafft.fa_trimal_spuriousless_gappy.fa	9	1070	9630	145	1506	418	0.391	311	0.291	0.622	0.378	2548	1629	1956	3352	0	0	0	0	0	0	0	0	0	0	0	0	0	145	0
Cardueae_At2g31490_supercontig_mafft.fa_trimal_spuriousless_gappy.fa	9	683	6147	452	7353	210	0.307	125	0.183	0.603	0.397	1698	955	1305	1737	0	0	0	0	0	0	0	0	0	0	0	0	0	452	0
Cardueae_At2g31570_supercontig_mafft.fa_trimal_spuriousless_gappy.fa	9	977	8793	339	3855	442	0.452	361	0.369	0.657	0.343	2700	1341	1557	2856	0	0	0	0	0	0	0	0	0	0	0	0	0	339	0
Cardueae_At2g36930_supercontig_mafft.fa_trimal_spuriousless_gappy.fa	9	626	5634	86	1526	273	0.436	201	0.321	0.613	0.387	1564	972	1175	1837	0	0	0	0	0	0	0	0	0	0	0	0	0	86	0
Cardueae_At2g38040_supercontig_mafft.fa_trimal_spuriousless_gappy.fa	9	1171	10539	485	4602	339	0.289	288	0.246	0.626	0.374	2872	1731	2025	3426	0	0	0	0	0	0	0	0	0	0	0	0	0	485	0
Cardueae_At2g38290_supercontig_mafft.fa_trimal_spuriousless_gappy.fa	9	535	4815	200	4154	228	0.426	191	0.357	0.592	0.408	1243	874	1009	1489	0	0	0	0	0	0	0	0	0	0	0	0	0	200	0
Cardueae_At2g39960_supercontig_mafft.fa_trimal_spuriousless_gappy.fa	9	634	5706	128	2243	229	0.361	112	0.177	0.619	0.381	1657	1143	985	1793	0	0	0	0	0	0	0	0	0	0	0	0	0	128	0
Cardueae_At2g44760_supercontig_mafft.fa_trimal_spuriousless_gappy.fa	9	590	5310	44	0.829	197	0.334	134	0.227	0.577	0.423	1520	845	1383	1518	0	0	0	0	0	0	0	0	0	0	0	0	0	44	0
Cardueae_At2g45030_supercontig_mafft.fa_trimal_spuriousless_gappy.fa	9	1445	13005	425	3268	747	0.517	388	0.269	0.626	0.374	3707	2158	2546	4169	0	0	0	0	0	0	0	0	0	0	0	0	0	425	0
Cardueae_At2g46420_supercontig_mafft.fa_trimal_spuriousless_gappy.fa	9	515	4635	321	6926	247	0.48	182	0.353	0.616	0.384	1291	931	725	1367	0	0	0	0	0	0	0	0	0	0	0	0	0	321	0
Cardueae_At3g01480_supercontig_mafft.fa_trimal_spuriousless_gappy.fa	9	424	3816	50	1.31	276	0.651	223	0.526	0.616	0.384	1221	649	798	1098	0	0	0	0	0	0	0	0	0	0	0	0	0	50	0
Cardueae_At3g05230_supercontig_mafft.fa_trimal_spuriousless_gappy.fa	9	673	6057	254	4193	313	0.465	259	0.385	0.641	0.359	1672	1041	1042	2048	0	0	0	0	0	0	0	0	0	0	0	0	0	254	0
Cardueae_At3g10920_supercontig_mafft.fa_trimal_spuriousless_gappy.fa	9	1012	9108	492	5402	429	0.424	247	0.244	0.566	0.434	2107	1772	1966	2771	0	0	0	0	0	0	0	0	0	0	0	0	0	492	0
Cardueae_At3g15190_supercontig_mafft.fa_trimal_spuriousless_gappy.fa	9	480	4320	63	1458	139	0.29	115	0.24	0.605	0.395	1309	696	986	1266	0	0	0	0	0	0	0	0	0	0	0	0	0	63	0
Cardueae_At3g16480_supercontig_mafft.fa_trimal_spuriousless_gappy.fa	9	1355	12195	2057	16868	344	0.254	191	0.141	0.586	0.414	2459	1858	2344	3477	0	0	0	0	0	0	0	0	0	0	0	0	0	2057	0
Cardueae_At3g21360_supercontig_mafft.fa_trimal_spuriousless_gappy.fa	9	869	7821	131	1675	269	0.31	154	0.177	0.551	0.449	1986	1767	1685	2252	0	0	0	0	0	0	0	0	0	0	0	0	0	131	0
Cardueae_At3g22480_supercontig_mafft.fa_trimal_spuriousless_gappy.fa	9	604	5436	66	1214	191	0.316	98	0.162	0.592	0.408	1787	893	1298	1392	0	0	0	0	0	0	0	0	0	0	0	0	0	66	0
Cardueae_At3g24730_supercontig_mafft.fa_trimal_spuriousless_gappy.fa	9	752	6768	2051	30304	393	0.523	165	0.219	0.646	0.354	1338	763	906	1710	0	0	0	0	0	0	0	0	0	0	0	0	0	2051	0
Cardueae_At3g25830_supercontig_mafft.fa_trimal_spuriousless_gappy.fa	9	1143	10287	1420	13804	546	0.478	316	0.276	0.649	0.351	2838	1515	1593	2921	0	0	0	0	0	0	0	0	0	0	0	0	0	1420	0
Cardueae_At3g49810_supercontig_mafft.fa_trimal_spuriousless_gappy.fa	9	996	8964	974	10866	255	0.256	221	0.222	0.59	0.41	2226	1347	1929	2488	0	0	0	0	0	0	0	0	0	0	0	0	0	974	0
Cardueae_At3g54470_supercontig_mafft.fa_trimal_spuriousless_gappy.fa	9	695	6255	611	9768	358	0.515	282	0.406	0.583	0.417	1574	1060	1293	1717	0	0	0	0	0	0	0	0	0	0	0	0	0	611	0
Cardueae_At3g56190_supercontig_mafft.fa_trimal_spuriousless_gappy.fa	9	885	7965	2164	27169	316	0.357	129	0.146	0.62	0.38	1749	1024	1181	1847	0	0	0	0	0	0	0	0	0	0	0	0	0	2164	0
Cardueae_At3g59490_supercontig_mafft.fa_trimal_spuriousless_gappy.fa	9	761	6849	663	9.68	230	0.302	134	0.176	0.663	0.337	1881	976	1110	2219	0	0	0	0	0	0	0	0	0	0	0	0	0	663	0
Cardueae_At3g62810_supercontig_mafft.fa_trimal_spuriousless_gappy.fa	9	576	5184	142	2739	230	0.399	84	0.146	0.56	0.44	1359	864	1352	1467	0	0	0	0	0	0	0	0	0	0	0	0	0	142	0
Cardueae_At3g62920_supercontig_mafft.fa_trimal_spuriousless_gappy.fa	9	557	5013	40	0.798	209	0.375	162	0.291	0.629	0.371	1365	881	965	1762	0	0	0	0	0	0	0	0	0	0	0	0	0	40	0
Cardueae_At4g01710_supercontig_mafft.fa_trimal_spuriousless_gappy.fa	9	831	7479	1183	15818	326	0.392	218	0.262	0.628	0.372	1812	1128	1211	2145	0	0	0	0	0	0	0	0	0	0	0	0	0	1183	0
Cardueae_At4g03100_supercontig_mafft.fa_trimal_spuriousless_gappy.fa	9	1814	16326	1706	10.45	981	0.541	655	0.361	0.609	0.391	4207	2507	3207	4699	0	0	0	0	0	0	0	0	0	0	0	0	0	1706	0
Cardueae_At4g08980_supercontig_mafft.fa_trimal_spuriousless_gappy.fa	9	515	4635	266	5739	143	0.278	94	0.183	0.519	0.481	1117	945	1157	1150	0	0	0	0	0	0	0	0	0	0	0	0	0	266	0
Cardueae_At4g11160_supercontig_mafft.fa_trimal_spuriousless_gappy.fa	9	593	5337	154	2886	119	0.201	103	0.174	0.498	0.502	1444	893	1707	1139	0	0	0	0	0	0	0	0	0	0	0	0	0	154	0
Cardueae_At4g13430_supercontig_mafft.fa_trimal_spuriousless_gappy.fa	9	652	5868	746	12713	290	0.445	204	0.313	0.619	0.381	1392	931	1022	1777	0	0	0	0	0	0	0	0	0	0	0	0	0	746	0
Cardueae_At4g14320_supercontig_mafft.fa_trimal_spuriousless_gappy.fa	9	1136	10224	317	3101	453	0.399	291	0.256	0.609	0.391	3097	1696	2182	2932	0	0	0	0	0	0	0	0	0	0	0	0	0	317	0
Cardueae_At4g14710_supercontig_mafft.fa_trimal_spuriousless_gappy.fa	9	702	6318	725	11475	193	0.275	136	0.194	0.612	0.388	1557	862	1307	1867	0	0	0	0	0	0	0	0	0	0	0	0	0	725	0
Cardueae_At4g17100_supercontig_mafft.fa_trimal_spuriousless_gappy.fa	9	428	3852	102	2648	94	0.22	76	0.178	0.606	0.394	1317	731	747	955	0	0	0	0	0	0	0	0	0	0	0	0	0	102	0
Cardueae_At4g22880_supercontig_mafft.fa_trimal_spuriousless_gappy.fa	9	487	4383	45	1027	123	0.253	108	0.222	0.5	0.5	1292	1179	992	875	0	0	0	0	0	0	0	0	0	0	0	0	0	45	0
Cardueae_At4g22930_supercontig_mafft.fa_trimal_spuriousless_gappy.fa	9	1072	9648	89	0.922	395	0.368	238	0.222	0.63	0.37	2703	1809	1730	3317	0	0	0	0	0	0	0	0	0	0	0	0	0	89	0
Cardueae_At4g29010_supercontig_mafft.fa_trimal_spuriousless_gappy.fa	9	742	6678	89	1333	216	0.291	155	0.209	0.621	0.379	2061	1171	1329	2028	0	0	0	0	0	0	0	0	0	0	0	0	0	89	0
Cardueae_At4g33090_supercontig_mafft.fa_trimal_spuriousless_gappy.fa	9	633	5697	449	7881	239	0.378	131	0.207	0.621	0.379	1536	963	1027	1722	0	0	0	0	0	0	0	0	0	0	0	0	0	449	0
Cardueae_At4g37830_supercontig_mafft.fa_trimal_spuriousless_gappy.fa	9	962	8658	1619	18699	235	0.244	153	0.159	0.603	0.397	1794	1325	1468	2452	0	0	0	0	0	0	0	0	0	0	0	0	0	1619	0
Cardueae_At5g11500_supercontig_mafft.fa_trimal_spuriousless_gappy.fa	9	1607	14463	1087	7516	595	0.37	393	0.245	0.625	0.375	3701	2296	2720	4659	0	0	0	0	0	0	0	0	0	0	0	0	0	1087	0
Cardueae_At5g18700_supercontig_mafft.fa_trimal_spuriousless_gappy.fa	9	630	5670	627	11058	159	0.252	121	0.192	0.598	0.402	1474	881	1147	1541	0	0	0	0	0	0	0	0	0	0	0	0	0	627	0
Cardueae_At5g19900_supercontig_mafft.fa_trimal_spuriousless_gappy.fa	9	503	4527	74	1635	115	0.229	97	0.193	0.529	0.471	1316	702	1394	1041	0	0	0	0	0	0	0	0	0	0	0	0	0	74	0
Cardueae_At5g45775_supercontig_mafft.fa_trimal_spuriousless_gappy.fa	9	4465	40185	7962	19813	2927	0.656	1691	0.379	0.628	0.372	8559	4975	7018	11671	0	0	0	0	0	0	0	0	0	0	0	0	0	7962	0
Cardueae_At5g47120_supercontig_mafft.fa_trimal_spuriousless_gappy.fa	9	1447	13023	463	3555	723	0.5	389	0.269	0.599	0.401	3066	2271	2763	4460	0	0	0	0	0	0	0	0	0	0	0	0	0	463	0
Cardueae_At5g47570_supercontig_mafft.fa_trimal_spuriousless_gappy.fa	9	512	4608	88	1.91	129	0.252	105	0.205	0.568	0.432	1169	977	977	1397	0	0	0	0	0	0	0	0	0	0	0	0	0	88	0
Cardueae_At5g57190_supercontig_mafft.fa_trimal_spuriousless_gappy.fa	9	1038	9342	189	2023	407	0.392	308	0.297	0.63	0.37	2664	1606	1778	3105	0	0	0	0	0	0	0	0	0	0	0	0	0	189	0
Cardueae_At5g57280_supercontig_mafft.fa_trimal_spuriousless_gappy.fa	9	1131	10179	2183	21446	212	0.187	152	0.134	0.61	0.39	2490	1286	1832	2388	0	0	0	0	0	0	0	0	0	0	0	0	0	2183	0
Cardueae_At5g64180_supercontig_mafft.fa_trimal_spuriousless_gappy.fa	9	1456	13104	628	4792	701	0.481	507	0.348	0.608	0.392	3951	2178	2714	3633	0	0	0	0	0	0	0	0	0	0	0	0	0	628	0
Cardueae_At5g65270_supercontig_mafft.fa_trimal_spuriousless_gappy.fa	9	711	6399	200	3125	236	0.332	155	0.218	0.58	0.42	1593	1317	1287	2002	0	0	0	0	0	0	0	0	0	0	0	0	0	200	0
Cardueae_At5g66120_supercontig_mafft.fa_trimal_spuriousless_gappy.fa	9	578	5202	170	3268	258	0.446	214	0.37	0.564	0.436	1386	1012	1180	1454	0	0	0	0	0	0	0	0	0	0	0	0	0	170	0
Cardueae_At1g08200_supercontig_mafft.fa_trimal_spuriousless_gappy.fa	10	642	6420	705	10981	306	0.477	232	0.361	0.625	0.375	1704	1024	1118	1869	0	0	0	0	0	0	0	0	0	0	0	0	0	705	0
Cardueae_At1g12310_supercontig_mafft.fa_trimal_spuriousless_gappy.fa	10	777	7770	473	6088	187	0.241	118	0.152	0.563	0.437	1985	1577	1611	2124	0	0	0	0	0	0	0	0	0	0	0	0	0	473	0
Cardueae_At1g12410_supercontig_mafft.fa_trimal_spuriousless_gappy.fa	10	919	9190	682	7421	478	0.52	309	0.336	0.632	0.368	2549	1471	1663	2825	0	0	0	0	0	0	0	0	0	0	0	0	0	682	0
Cardueae_At1g16740_supercontig_mafft.fa_trimal_spuriousless_gappy.fa	10	957	9570	277	2894	461	0.482	274	0.286	0.612	0.388	2710	1697	1911	2975	0	0	0	0	0	0	0	0	0	0	0	0	0	277	0
Cardueae_At1g20200_supercontig_mafft.fa_trimal_spuriousless_gappy.fa	10	1723	17230	526	3053	678	0.393	323	0.187	0.58	0.42	4451	3443	3579	5231	0	0	0	0	0	0	0	0	0	0	0	0	0	526	0
Cardueae_At1g27210_supercontig_mafft.fa_trimal_spuriousless_gappy.fa	10	517	5170	18	0.348	76	0.147	69	0.133	0.47	0.53	1117	1745	986	1304	0	0	0	0	0	0	0	0	0	0	0	0	0	18	0
Cardueae_At1g30630_supercontig_mafft.fa_trimal_spuriousless_gappy.fa	10	805	8050	203	2522	229	0.284	129	0.16	0.643	0.357	2348	1424	1379	2696	0	0	0	0	0	0	0	0	0	0	0	0	0	203	0
Cardueae_At1g34220_supercontig_mafft.fa_trimal_spuriousless_gappy.fa	10	1418	14180	1740	12271	513	0.362	347	0.245	0.648	0.352	3506	1930	2452	4552	0	0	0	0	0	0	0	0	0	0	0	0	0	1740	0
Cardueae_At1g34470_supercontig_mafft.fa_trimal_spuriousless_gappy.fa	10	1080	10800	234	2167	282	0.261	136	0.126	0.636	0.364	2605	1898	1948	4115	0	0	0	0	0	0	0	0	0	0	0	0	0	234	0
Cardueae_At1g42970_supercontig_mafft.fa_trimal_spuriousless_gappy.fa	10	1062	10620	170	1601	426	0.401	249	0.234	0.541	0.459	2672	2251	2548	2979	0	0	0	0	0	0	0	0	0	0	0	0	0	170	0
Cardueae_At1g45474_supercontig_mafft.fa_trimal_spuriousless_gappy.fa	10	696	6960	306	4397	248	0.356	112	0.161	0.56	0.44	1556	1381	1549	2168	0	0	0	0	0	0	0	0	0	0	0	0	0	306	0
Cardueae_At1g47640_supercontig_mafft.fa_trimal_spuriousless_gappy.fa	10	1159	11590	1255	10828	520	0.449	293	0.253	0.609	0.391	2797	2001	2043	3494	0	0	0	0	0	0	0	0	0	0	0	0	0	1255	0
Cardueae_At1g48350_supercontig_mafft.fa_trimal_spuriousless_gappy.fa	10	754	7540	236	3.13	309	0.41	222	0.294	0.601	0.399	2027	1279	1633	2365	0	0	0	0	0	0	0	0	0	0	0	0	0	236	0
Cardueae_At1g50030_supercontig_mafft.fa_trimal_spuriousless_gappy.fa	10	613	6130	495	8075	196	0.32	80	0.131	0.585	0.415	1464	1228	1111	1832	0	0	0	0	0	0	0	0	0	0	0	0	0	495	0
Cardueae_At1g52310_supercontig_mafft.fa_trimal_spuriousless_gappy.fa	10	617	6170	126	2042	113	0.183	70	0.113	0.55	0.45	1663	1145	1572	1664	0	0	0	0	0	0	0	0	0	0	0	0	0	126	0
Cardueae_At1g54650_supercontig_mafft.fa_trimal_spuriousless_gappy.fa	10	533	5330	357	6698	217	0.407	97	0.182	0.653	0.347	1429	672	1052	1820	0	0	0	0	0	0	0	0	0	0	0	0	0	357	0
Cardueae_At1g55670_supercontig_mafft.fa_trimal_spuriousless_gappy.fa	10	626	6260	26	0.415	203	0.324	142	0.227	0.533	0.467	1537	1747	1167	1783	0	0	0	0	0	0	0	0	0	0	0	0	0	26	0
Cardueae_At1g65040_supercontig_mafft.fa_trimal_spuriousless_gappy.fa	10	552	5520	122	2.21	228	0.413	89	0.161	0.579	0.421	1562	1136	1138	1562	0	0	0	0	0	0	0	0	0	0	0	0	0	122	0
Cardueae_At1g69640_supercontig_mafft.fa_trimal_spuriousless_gappy.fa	10	1129	11290	512	4535	439	0.389	294	0.26	0.61	0.39	2583	1891	2310	3994	0	0	0	0	0	0	0	0	0	0	0	0	0	512	0
Cardueae_At1g72520_supercontig_mafft.fa_trimal_spuriousless_gappy.fa	10	853	8530	1952	22884	301	0.353	146	0.171	0.495	0.505	1786	1805	1515	1472	0	0	0	0	0	0	0	0	0	0	0	0	0	1952	0
Cardueae_At1g76160_supercontig_mafft.fa_trimal_spuriousless_gappy.fa	10	649	6490	94	1448	313	0.482	252	0.388	0.641	0.359	1851	1197	1098	2250	0	0	0	0	0	0	0	0	0	0	0	0	0	94	0
Cardueae_At2g03510_supercontig_mafft.fa_trimal_spuriousless_gappy.fa	10	937	9370	87	0.928	330	0.352	184	0.196	0.646	0.354	2838	1544	1744	3157	0	0	0	0	0	0	0	0	0	0	0	0	0	87	0
Cardueae_At2g16950_supercontig_mafft.fa_trimal_spuriousless_gappy.fa	10	558	5580	66	1183	145	0.26	120	0.215	0.662	0.338	1473	825	1036	2180	0	0	0	0	0	0	0	0	0	0	0	0	0	66	0
Cardueae_At2g20860_supercontig_mafft.fa_trimal_spuriousless_gappy.fa	10	628	6280	109	1736	268	0.427	197	0.314	0.614	0.386	1596	1063	1320	2192	0	0	0	0	0	0	0	0	0	0	0	0	0	109	0
Cardueae_At2g21870_supercontig_mafft.fa_trimal_spuriousless_gappy.fa	10	895	8950	218	2436	307	0.343	192	0.215	0.66	0.34	2746	1302	1669	3015	0	0	0	0	0	0	0	0	0	0	0	0	0	218	0
Cardueae_At2g23090_supercontig_mafft.fa_trimal_spuriousless_gappy.fa	10	473	4730	203	4292	247	0.522	151	0.319	0.652	0.348	1452	663	912	1500	0	0	0	0	0	0	0	0	0	0	0	0	0	203	0
Cardueae_At2g23200_supercontig_mafft.fa_trimal_spuriousless_gappy.fa	10	570	5700	536	9404	180	0.316	114	0.2	0.524	0.476	1449	1075	1385	1255	0	0	0	0	0	0	0	0	0	0	0	0	0	536	0
Cardueae_At2g23540_supercontig_mafft.fa_trimal_spuriousless_gappy.fa	10	626	6260	110	1757	172	0.275	121	0.193	0.581	0.419	1731	1176	1399	1844	0	0	0	0	0	0	0	0	0	0	0	0	0	110	0
Cardueae_At2g26990_supercontig_mafft.fa_trimal_spuriousless_gappy.fa	10	699	6990	285	4077	298	0.426	267	0.382	0.65	0.35	2083	1227	1121	2274	0	0	0	0	0	0	0	0	0	0	0	0	0	285	0
Cardueae_At2g33340_supercontig_mafft.fa_trimal_spuriousless_gappy.fa	10	788	7880	862	10939	296	0.376	210	0.266	0.598	0.402	1722	1381	1437	2478	0	0	0	0	0	0	0	0	0	0	0	0	0	862	0
Cardueae_At2g37340_supercontig_mafft.fa_trimal_spuriousless_gappy.fa	10	541	5410	761	14067	226	0.418	74	0.137	0.554	0.446	1141	870	1202	1436	0	0	0	0	0	0	0	0	0	0	0	0	0	761	0
Cardueae_At2g39450_supercontig_mafft.fa_trimal_spuriousless_gappy.fa	10	1059	10590	2617	24712	533	0.503	412	0.389	0.636	0.364	2455	1267	1632	2619	0	0	0	0	0	0	0	0	0	0	0	0	0	2617	0
Cardueae_At2g44140_supercontig_mafft.fa_trimal_spuriousless_gappy.fa	10	811	8110	466	5746	206	0.254	155	0.191	0.581	0.419	1878	1504	1697	2565	0	0	0	0	0	0	0	0	0	0	0	0	0	466	0
Cardueae_At2g45640_supercontig_mafft.fa_trimal_spuriousless_gappy.fa	10	964	9640	391	4056	372	0.386	189	0.196	0.645	0.355	2603	1505	1779	3362	0	0	0	0	0	0	0	0	0	0	0	0	0	391	0
Cardueae_At2g45740_supercontig_mafft.fa_trimal_spuriousless_gappy.fa	10	1136	11360	472	4155	468	0.412	283	0.249	0.62	0.38	3013	1983	2158	3734	0	0	0	0	0	0	0	0	0	0	0	0	0	472	0
Cardueae_At3g02540_supercontig_mafft.fa_trimal_spuriousless_gappy.fa	10	629	6290	253	4022	361	0.574	288	0.458	0.648	0.352	1665	973	1155	2244	0	0	0	0	0	0	0	0	0	0	0	0	0	253	0
Cardueae_At3g09200_supercontig_mafft.fa_trimal_spuriousless_gappy.fa	10	699	6990	360	5.15	217	0.31	148	0.212	0.519	0.481	1467	1565	1625	1973	0	0	0	0	0	0	0	0	0	0	0	0	0	360	0
Cardueae_At3g09740_supercontig_mafft.fa_trimal_spuriousless_gappy.fa	10	643	6430	371	5.77	178	0.277	102	0.159	0.631	0.369	1806	1035	1200	2018	0	0	0	0	0	0	0	0	0	0	0	0	0	371	0
Cardueae_At3g10210_supercontig_mafft.fa_trimal_spuriousless_gappy.fa	10	745	7450	320	4295	238	0.319	176	0.236	0.583	0.417	1924	1347	1623	2236	0	0	0	0	0	0	0	0	0	0	0	0	0	320	0
Cardueae_At3g10330_supercontig_mafft.fa_trimal_spuriousless_gappy.fa	10	607	6070	213	3509	269	0.443	200	0.329	0.63	0.37	1844	946	1220	1847	0	0	0	0	0	0	0	0	0	0	0	0	0	213	0
Cardueae_At3g21400_supercontig_mafft.fa_trimal_spuriousless_gappy.fa	10	952	9520	145	1523	283	0.297	165	0.173	0.619	0.381	2949	1686	1886	2854	0	0	0	0	0	0	0	0	0	0	0	0	0	145	0
Cardueae_At3g46780_supercontig_mafft.fa_trimal_spuriousless_gappy.fa	10	988	9880	1373	13897	317	0.321	182	0.184	0.539	0.461	2202	2029	1889	2387	0	0	0	0	0	0	0	0	0	0	0	0	0	1373	0
Cardueae_At3g49010_supercontig_mafft.fa_trimal_spuriousless_gappy.fa	10	745	7450	537	7208	289	0.388	159	0.213	0.567	0.433	1941	1145	1850	1977	0	0	0	0	0	0	0	0	0	0	0	0	0	537	0
Cardueae_At3g51800_supercontig_mafft.fa_trimal_spuriousless_gappy.fa	10	1361	13610	208	1528	402	0.295	266	0.195	0.625	0.375	3929	1988	3032	4453	0	0	0	0	0	0	0	0	0	0	0	0	0	208	0
Cardueae_At3g53140_supercontig_mafft.fa_trimal_spuriousless_gappy.fa	10	758	7580	691	9116	411	0.542	275	0.363	0.579	0.421	2008	1139	1761	1981	0	0	0	0	0	0	0	0	0	0	0	0	0	691	0
Cardueae_At3g57000_supercontig_mafft.fa_trimal_spuriousless_gappy.fa	10	580	5800	76	1.31	221	0.381	165	0.284	0.626	0.374	1709	1048	1094	1873	0	0	0	0	0	0	0	0	0	0	0	0	0	76	0
Cardueae_At3g58750_supercontig_mafft.fa_trimal_spuriousless_gappy.fa	10	750	7500	137	1827	164	0.219	118	0.157	0.599	0.401	1986	1316	1638	2423	0	0	0	0	0	0	0	0	0	0	0	0	0	137	0
Cardueae_At3g59540_supercontig_mafft.fa_trimal_spuriousless_gappy.fa	10	644	6440	589	9146	301	0.467	187	0.29	0.638	0.362	1449	858	1259	2285	0	0	0	0	0	0	0	0	0	0	0	0	0	589	0
Cardueae_At3g60600_supercontig_mafft.fa_trimal_spuriousless_gappy.fa	10	662	6620	478	7221	232	0.35	91	0.137	0.62	0.38	1838	1197	1138	1969	0	0	0	0	0	0	0	0	0	0	0	0	0	478	0
Cardueae_At3g63490_supercontig_mafft.fa_trimal_spuriousless_gappy.fa	10	1112	11120	733	6592	454	0.408	294	0.264	0.643	0.357	3232	1450	2259	3446	0	0	0	0	0	0	0	0	0	0	0	0	0	733	0
Cardueae_At4g01310_supercontig_mafft.fa_trimal_spuriousless_gappy.fa	10	1660	16600	3609	21741	864	0.52	505	0.304	0.607	0.393	3937	2498	2613	3943	0	0	0	0	0	0	0	0	0	0	0	0	0	3609	0
Cardueae_At4g02360_supercontig_mafft.fa_trimal_spuriousless_gappy.fa	10	716	7160	126	1.76	222	0.31	159	0.222	0.572	0.428	1936	1505	1503	2090	0	0	0	0	0	0	0	0	0	0	0	0	0	126	0
Cardueae_At4g04210_supercontig_mafft.fa_trimal_spuriousless_gappy.fa	10	514	5140	194	3774	255	0.496	182	0.354	0.572	0.428	1435	975	1142	1394	0	0	0	0	0	0	0	0	0	0	0	0	0	194	0
Cardueae_At4g13500_supercontig_mafft.fa_trimal_spuriousless_gappy.fa	10	449	4490	9	0.2	186	0.414	177	0.394	0.632	0.368	1424	758	892	1407	0	0	0	0	0	0	0	0	0	0	0	0	0	9	0
Cardueae_At4g18100_supercontig_mafft.fa_trimal_spuriousless_gappy.fa	10	836	8360	431	5156	466	0.557	308	0.368	0.607	0.393	2200	1473	1641	2615	0	0	0	0	0	0	0	0	0	0	0	0	0	431	0
Cardueae_At4g21110_supercontig_mafft.fa_trimal_spuriousless_gappy.fa	10	2736	27360	8618	31499	904	0.33	243	0.089	0.63	0.37	5501	3093	3839	6309	0	0	0	0	0	0	0	0	0	0	0	0	0	8618	0
Cardueae_At4g21150_supercontig_mafft.fa_trimal_spuriousless_gappy.fa	10	574	5740	450	7.84	185	0.322	135	0.235	0.595	0.405	1287	1149	992	1862	0	0	0	0	0	0	0	0	0	0	0	0	0	450	0
Cardueae_At4g22740_supercontig_mafft.fa_trimal_spuriousless_gappy.fa	10	527	5270	171	3245	309	0.586	152	0.288	0.624	0.376	1568	746	1169	1616	0	0	0	0	0	0	0	0	0	0	0	0	0	171	0
Cardueae_At4g26100_supercontig_mafft.fa_trimal_spuriousless_gappy.fa	10	624	6240	625	10016	208	0.333	117	0.188	0.643	0.357	1334	935	1072	2274	0	0	0	0	0	0	0	0	0	0	0	0	0	625	0
Cardueae_At4g26300_supercontig_mafft.fa_trimal_spuriousless_gappy.fa	10	721	7210	288	3994	340	0.472	259	0.359	0.61	0.39	2004	1113	1584	2221	0	0	0	0	0	0	0	0	0	0	0	0	0	288	0
Cardueae_At4g27750_supercontig_mafft.fa_trimal_spuriousless_gappy.fa	10	554	5540	90	1625	290	0.523	195	0.352	0.615	0.385	1573	829	1268	1780	0	0	0	0	0	0	0	0	0	0	0	0	0	90	0
Cardueae_At4g30010_supercontig_mafft.fa_trimal_spuriousless_gappy.fa	10	682	6820	494	7243	290	0.425	150	0.22	0.575	0.425	1797	1428	1263	1838	0	0	0	0	0	0	0	0	0	0	0	0	0	494	0
Cardueae_At4g32140_supercontig_mafft.fa_trimal_spuriousless_gappy.fa	10	462	4620	12	0.26	223	0.483	166	0.359	0.631	0.369	1134	790	910	1774	0	0	0	0	0	0	0	0	0	0	0	0	0	12	0
Cardueae_At4g32770_supercontig_mafft.fa_trimal_spuriousless_gappy.fa	10	717	7170	166	2315	241	0.336	179	0.25	0.647	0.353	2103	1230	1243	2428	0	0	0	0	0	0	0	0	0	0	0	0	0	166	0
Cardueae_At4g34670_supercontig_mafft.fa_trimal_spuriousless_gappy.fa	10	841	8410	1253	14899	291	0.346	90	0.107	0.61	0.39	2062	1201	1592	2302	0	0	0	0	0	0	0	0	0	0	0	0	0	1253	0
Cardueae_At5g03455_supercontig_mafft.fa_trimal_spuriousless_gappy.fa	10	593	5930	98	1653	268	0.452	204	0.344	0.614	0.386	1638	889	1360	1945	0	0	0	0	0	0	0	0	0	0	0	0	0	98	0
Cardueae_At5g05920_supercontig_mafft.fa_trimal_spuriousless_gappy.fa	10	980	9800	409	4173	461	0.47	276	0.282	0.64	0.36	2814	1569	1812	3196	0	0	0	0	0	0	0	0	0	0	0	0	0	409	0
Cardueae_At5g08290_supercontig_mafft.fa_trimal_spuriousless_gappy.fa	10	1083	10830	187	1727	588	0.543	383	0.354	0.596	0.404	2942	1973	2323	3405	0	0	0	0	0	0	0	0	0	0	0	0	0	187	0
Cardueae_At5g09310_supercontig_mafft.fa_trimal_spuriousless_gappy.fa	10	494	4940	67	1356	172	0.348	119	0.241	0.549	0.451	1177	1076	1123	1497	0	0	0	0	0	0	0	0	0	0	0	0	0	67	0
Cardueae_At5g09570_supercontig_mafft.fa_trimal_spuriousless_gappy.fa	10	798	7980	81	1015	244	0.306	186	0.233	0.581	0.419	1883	1723	1589	2704	0	0	0	0	0	0	0	0	0	0	0	0	0	81	0
Cardueae_At5g19140_supercontig_mafft.fa_trimal_spuriousless_gappy.fa	10	808	8080	95	1176	318	0.394	192	0.238	0.584	0.416	1969	1485	1837	2694	0	0	0	0	0	0	0	0	0	0	0	0	0	95	0
Cardueae_At5g22300_supercontig_mafft.fa_trimal_spuriousless_gappy.fa	10	424	4240	11	0.259	150	0.354	97	0.229	0.577	0.423	1109	822	967	1331	0	0	0	0	0	0	0	0	0	0	0	0	0	11	0
Cardueae_At5g23120_supercontig_mafft.fa_trimal_spuriousless_gappy.fa	10	1393	13930	445	3195	467	0.335	315	0.226	0.632	0.368	4046	2295	2667	4477	0	0	0	0	0	0	0	0	0	0	0	0	0	445	0
Cardueae_At5g26360_supercontig_mafft.fa_trimal_spuriousless_gappy.fa	10	1986	19860	1389	6994	859	0.433	556	0.28	0.604	0.396	5462	3191	4132	5686	0	0	0	0	0	0	0	0	0	0	0	0	0	1389	0
Cardueae_At5g26667_supercontig_mafft.fa_trimal_spuriousless_gappy.fa	10	1117	11170	3025	27081	261	0.234	175	0.157	0.631	0.369	2459	1300	1703	2683	0	0	0	0	0	0	0	0	0	0	0	0	0	3025	0
Cardueae_At5g40300_supercontig_mafft.fa_trimal_spuriousless_gappy.fa	10	583	5830	149	2556	202	0.346	189	0.324	0.636	0.364	1577	1026	1043	2035	0	0	0	0	0	0	0	0	0	0	0	0	0	149	0
Cardueae_At5g45380_supercontig_mafft.fa_trimal_spuriousless_gappy.fa	10	728	7280	760	10.44	211	0.29	133	0.183	0.533	0.467	1624	1432	1615	1849	0	0	0	0	0	0	0	0	0	0	0	0	0	760	0
Cardueae_At5g46390_supercontig_mafft.fa_trimal_spuriousless_gappy.fa	10	925	9250	664	7178	471	0.509	285	0.308	0.616	0.384	2252	1645	1649	3040	0	0	0	0	0	0	0	0	0	0	0	0	0	664	0
Cardueae_At5g47040_supercontig_mafft.fa_trimal_spuriousless_gappy.fa	10	1094	10940	300	2742	351	0.321	207	0.189	0.612	0.388	3137	1946	2179	3378	0	0	0	0	0	0	0	0	0	0	0	0	0	300	0
Cardueae_At5g48480_supercontig_mafft.fa_trimal_spuriousless_gappy.fa	10	732	7320	1318	18005	165	0.225	114	0.156	0.545	0.455	1365	1447	1285	1905	0	0	0	0	0	0	0	0	0	0	0	0	0	1318	0
Cardueae_At5g53280_supercontig_mafft.fa_trimal_spuriousless_gappy.fa	10	563	5630	204	3623	200	0.355	124	0.22	0.571	0.429	1623	1090	1236	1477	0	0	0	0	0	0	0	0	0	0	0	0	0	204	0
Cardueae_At5g57860_supercontig_mafft.fa_trimal_spuriousless_gappy.fa	10	464	4640	297	6401	216	0.466	203	0.438	0.624	0.376	1264	748	884	1447	0	0	0	0	0	0	0	0	0	0	0	0	0	297	0
Cardueae_At5g58030_supercontig_mafft.fa_trimal_spuriousless_gappy.fa	10	554	5540	206	3718	285	0.514	215	0.388	0.62	0.38	1325	811	1216	1982	0	0	0	0	0	0	0	0	0	0	0	0	0	206	0
Cardueae_At5g58220_supercontig_mafft.fa_trimal_spuriousless_gappy.fa	10	662	6620	687	10378	245	0.37	169	0.255	0.566	0.434	1648	1243	1329	1713	0	0	0	0	0	0	0	0	0	0	0	0	0	687	0
Cardueae_At5g60550_supercontig_mafft.fa_trimal_spuriousless_gappy.fa	10	1305	13050	1978	15157	663	0.508	471	0.361	0.635	0.365	2857	1957	2086	4172	0	0	0	0	0	0	0	0	0	0	0	0	0	1978	0
Cardueae_At5g61030_supercontig_mafft.fa_trimal_spuriousless_gappy.fa	10	1526	15260	4183	27412	691	0.453	244	0.16	0.617	0.383	2959	1695	2544	3879	0	0	0	0	0	0	0	0	0	0	0	0	0	4183	0
Cardueae_At5g62270_supercontig_mafft.fa_trimal_spuriousless_gappy.fa	10	580	5800	253	4362	166	0.286	97	0.167	0.551	0.449	1605	775	1718	1449	0	0	0	0	0	0	0	0	0	0	0	0	0	253	0
Cardueae_At5g65980_supercontig_mafft.fa_trimal_spuriousless_gappy.fa	10	626	6260	378	6038	328	0.524	231	0.369	0.631	0.369	1611	987	1182	2102	0	0	0	0	0	0	0	0	0	0	0	0	0	378	0
Cardueae_At1g03250_supercontig_mafft.fa_trimal_spuriousless_gappy.fa	11	585	6435	310	4817	354	0.605	176	0.301	0.608	0.392	1585	1077	1324	2139	0	0	0	0	0	0	0	0	0	0	0	0	0	310	0
Cardueae_At1g05190_supercontig_mafft.fa_trimal_spuriousless_gappy.fa	11	616	6776	110	1623	217	0.352	163	0.265	0.589	0.411	1984	1076	1666	1940	0	0	0	0	0	0	0	0	0	0	0	0	0	110	0
Cardueae_At1g06690_supercontig_mafft.fa_trimal_spuriousless_gappy.fa	11	513	5643	241	4271	225	0.439	168	0.327	0.607	0.393	1801	1076	1045	1480	0	0	0	0	0	0	0	0	0	0	0	0	0	241	0
Cardueae_At1g09830_supercontig_mafft.fa_trimal_spuriousless_gappy.fa	11	700	7700	43	0.558	235	0.336	148	0.211	0.544	0.456	2046	1374	2120	2117	0	0	0	0	0	0	0	0	0	0	0	0	0	43	0
Cardueae_At1g11790_supercontig_mafft.fa_trimal_spuriousless_gappy.fa	11	496	5456	161	2951	237	0.478	175	0.353	0.625	0.375	1425	876	1107	1887	0	0	0	0	0	0	0	0	0	0	0	0	0	161	0
Cardueae_At1g12330_supercontig_mafft.fa_trimal_spuriousless_gappy.fa	11	718	7898	108	1367	146	0.203	86	0.12	0.558	0.442	2173	1625	1820	2172	0	0	0	0	0	0	0	0	0	0	0	0	0	108	0
Cardueae_At1g13440_supercontig_mafft.fa_trimal_spuriousless_gappy.fa	11	1434	15774	242	1534	803	0.56	428	0.298	0.608	0.392	3895	2655	3441	5541	0	0	0	0	0	0	0	0	0	0	0	0	0	242	0
Cardueae_At1g14150_supercontig_mafft.fa_trimal_spuriousless_gappy.fa	11	550	6050	65	1074	213	0.387	150	0.273	0.557	0.443	1764	1390	1264	1567	0	0	0	0	0	0	0	0	0	0	0	0	0	65	0
Cardueae_At1g16080_supercontig_mafft.fa_trimal_spuriousless_gappy.fa	11	574	6314	503	7966	269	0.469	201	0.35	0.577	0.423	1582	1053	1406	1770	0	0	0	0	0	0	0	0	0	0	0	0	0	503	0
Cardueae_At1g20430_supercontig_mafft.fa_trimal_spuriousless_gappy.fa	11	591	6501	70	1077	258	0.437	164	0.277	0.558	0.442	1823	1521	1323	1764	0	0	0	0	0	0	0	0	0	0	0	0	0	70	0
Cardueae_At1g31160_supercontig_mafft.fa_trimal_spuriousless_gappy.fa	11	596	6556	454	6925	357	0.599	236	0.396	0.64	0.36	1765	1055	1140	2142	0	0	0	0	0	0	0	0	0	0	0	0	0	454	0
Cardueae_At1g33810_supercontig_mafft.fa_trimal_spuriousless_gappy.fa	11	562	6182	264	4.27	308	0.548	219	0.39	0.644	0.356	1658	974	1132	2154	0	0	0	0	0	0	0	0	0	0	0	0	0	264	0
Cardueae_At1g44575_supercontig_mafft.fa_trimal_spuriousless_gappy.fa	11	619	6809	116	1704	269	0.435	200	0.323	0.631	0.369	2067	1163	1304	2159	0	0	0	0	0	0	0	0	0	0	0	0	0	116	0
Cardueae_At1g55360_supercontig_mafft.fa_trimal_spuriousless_gappy.fa	11	571	6281	355	5652	191	0.335	84	0.147	0.621	0.379	1904	947	1301	1774	0	0	0	0	0	0	0	0	0	0	0	0	0	355	0
Cardueae_At1g57770_supercontig_mafft.fa_trimal_spuriousless_gappy.fa	11	679	7469	128	1714	342	0.504	251	0.37	0.59	0.41	2103	1388	1619	2231	0	0	0	0	0	0	0	0	0	0	0	0	0	128	0
Cardueae_At1g61570_supercontig_mafft.fa_trimal_spuriousless_gappy.fa	11	516	5676	81	1427	249	0.483	187	0.362	0.631	0.369	1712	790	1276	1817	0	0	0	0	0	0	0	0	0	0	0	0	0	81	0
Cardueae_At1g64850_supercontig_mafft.fa_trimal_spuriousless_gappy.fa	11	649	7139	145	2031	294	0.453	248	0.382	0.618	0.382	2009	1243	1430	2312	0	0	0	0	0	0	0	0	0	0	0	0	0	145	0
Cardueae_At1g72820_supercontig_mafft.fa_trimal_spuriousless_gappy.fa	11	806	8866	881	9937	146	0.181	98	0.122	0.498	0.502	1891	1451	2560	2083	0	0	0	0	0	0	0	0	0	0	0	0	0	881	0
Cardueae_At1g75330_supercontig_mafft.fa_trimal_spuriousless_gappy.fa	11	1157	12727	1962	15416	384	0.332	245	0.212	0.596	0.404	2959	1822	2526	3458	0	0	0	0	0	0	0	0	0	0	0	0	0	1962	0
Cardueae_At1g78300_supercontig_mafft.fa_trimal_spuriousless_gappy.fa	11	877	9647	1181	12242	253	0.288	96	0.109	0.605	0.395	2180	1482	1863	2941	0	0	0	0	0	0	0	0	0	0	0	0	0	1181	0
Cardueae_At2g03590_supercontig_mafft.fa_trimal_spuriousless_gappy.fa	11	591	6501	181	2784	173	0.293	131	0.222	0.576	0.424	1329	1231	1447	2313	0	0	0	0	0	0	0	0	0	0	0	0	0	181	0
Cardueae_At2g07696_supercontig_mafft.fa_trimal_spuriousless_gappy.fa	11	945	10395	1163	11188	296	0.313	160	0.169	0.6	0.4	2693	1668	2029	2842	0	0	0	0	0	0	0	0	0	0	0	0	0	1163	0
Cardueae_At2g13360_supercontig_mafft.fa_trimal_spuriousless_gappy.fa	11	1179	12969	2158	16.64	265	0.225	155	0.131	0.581	0.419	2952	2267	2266	3326	0	0	0	0	0	0	0	0	0	0	0	0	0	2158	0
Cardueae_At2g15290_supercontig_mafft.fa_trimal_spuriousless_gappy.fa	11	718	7898	299	3786	380	0.529	224	0.312	0.612	0.388	2020	1382	1565	2632	0	0	0	0	0	0	0	0	0	0	0	0	0	299	0
Cardueae_At2g15690_supercontig_mafft.fa_trimal_spuriousless_gappy.fa	11	596	6556	179	2.73	109	0.183	68	0.114	0.548	0.452	1927	1183	1697	1570	0	0	0	0	0	0	0	0	0	0	0	0	0	179	0
Cardueae_At2g16370_supercontig_mafft.fa_trimal_spuriousless_gappy.fa	11	1175	12925	219	1694	265	0.226	142	0.121	0.575	0.425	3127	2601	2801	4177	0	0	0	0	0	0	0	0	0	0	0	0	0	219	0
Cardueae_At2g20495_supercontig_mafft.fa_trimal_spuriousless_gappy.fa	11	604	6644	328	4937	243	0.402	174	0.288	0.63	0.37	1686	1231	1106	2293	0	0	0	0	0	0	0	0	0	0	0	0	0	328	0
Cardueae_At2g26670_supercontig_mafft.fa_trimal_spuriousless_gappy.fa	11	506	5566	74	1.33	180	0.356	128	0.253	0.601	0.399	1495	1011	1180	1806	0	0	0	0	0	0	0	0	0	0	0	0	0	74	0
Cardueae_At2g27170_supercontig_mafft.fa_trimal_spuriousless_gappy.fa	11	604	6644	44	0.662	173	0.286	110	0.182	0.617	0.383	1826	1177	1350	2247	0	0	0	0	0	0	0	0	0	0	0	0	0	44	0
Cardueae_At2g27450_supercontig_mafft.fa_trimal_spuriousless_gappy.fa	11	1663	18293	1853	10.13	635	0.382	278	0.167	0.624	0.376	4561	2788	3394	5697	0	0	0	0	0	0	0	0	0	0	0	0	0	1853	0
Cardueae_At2g27810_supercontig_mafft.fa_trimal_spuriousless_gappy.fa	11	528	5808	320	5.51	184	0.348	136	0.258	0.597	0.403	1487	1132	1080	1789	0	0	0	0	0	0	0	0	0	0	0	0	0	320	0
Cardueae_At2g28315_supercontig_mafft.fa_trimal_spuriousless_gappy.fa	11	1834	20174	2099	10404	778	0.424	514	0.28	0.636	0.364	4911	3491	3087	6586	0	0	0	0	0	0	0	0	0	0	0	0	0	2099	0
Cardueae_At2g28900_supercontig_mafft.fa_trimal_spuriousless_gappy.fa	11	778	8558	2128	24866	362	0.465	229	0.294	0.602	0.398	1762	1368	1189	2111	0	0	0	0	0	0	0	0	0	0	0	0	0	2128	0
Cardueae_At2g33800_supercontig_mafft.fa_trimal_spuriousless_gappy.fa	11	546	6006	329	5478	207	0.379	151	0.277	0.538	0.462	1598	1105	1519	1455	0	0	0	0	0	0	0	0	0	0	0	0	0	329	0
Cardueae_At2g35330_supercontig_mafft.fa_trimal_spuriousless_gappy.fa	11	696	7656	562	7341	224	0.322	125	0.18	0.57	0.43	2206	1014	2038	1836	0	0	0	0	0	0	0	0	0	0	0	0	0	562	0
Cardueae_At2g39780_supercontig_mafft.fa_trimal_spuriousless_gappy.fa	11	582	6402	65	1015	283	0.486	233	0.4	0.619	0.381	1710	1178	1235	2214	0	0	0	0	0	0	0	0	0	0	0	0	0	65	0
Cardueae_At2g40540_supercontig_mafft.fa_trimal_spuriousless_gappy.fa	11	821	9031	1302	14417	290	0.353	174	0.212	0.546	0.454	1872	1816	1695	2346	0	0	0	0	0	0	0	0	0	0	0	0	0	1302	0
Cardueae_At2g40690_supercontig_mafft.fa_trimal_spuriousless_gappy.fa	11	923	10153	1010	9948	503	0.545	373	0.404	0.608	0.392	2752	1625	1955	2811	0	0	0	0	0	0	0	0	0	0	0	0	0	1010	0
Cardueae_At2g42570_supercontig_mafft.fa_trimal_spuriousless_gappy.fa	11	810	8910	128	1437	325	0.401	226	0.279	0.592	0.408	2507	1643	1941	2691	0	0	0	0	0	0	0	0	0	0	0	0	0	128	0
Cardueae_At3g01440_supercontig_mafft.fa_trimal_spuriousless_gappy.fa	11	550	6050	65	1074	199	0.362	133	0.242	0.632	0.368	1904	1039	1162	1880	0	0	0	0	0	0	0	0	0	0	0	0	0	65	0
Cardueae_At3g01980_supercontig_mafft.fa_trimal_spuriousless_gappy.fa	11	945	10395	424	4079	416	0.44	232	0.246	0.596	0.404	2851	1610	2415	3095	0	0	0	0	0	0	0	0	0	0	0	0	0	424	0
Cardueae_At3g06050_supercontig_mafft.fa_trimal_spuriousless_gappy.fa	11	1100	12100	757	6256	550	0.5	380	0.345	0.612	0.388	3107	2096	2300	3840	0	0	0	0	0	0	0	0	0	0	0	0	0	757	0
Cardueae_At3g06430_supercontig_mafft.fa_trimal_spuriousless_gappy.fa	11	576	6336	171	2699	109	0.189	76	0.132	0.553	0.447	1923	1230	1528	1484	0	0	0	0	0	0	0	0	0	0	0	0	0	171	0
Cardueae_At3g10850_supercontig_mafft.fa_trimal_spuriousless_gappy.fa	11	765	8415	1469	17457	337	0.441	198	0.259	0.63	0.37	2201	1292	1279	2174	0	0	0	0	0	0	0	0	0	0	0	0	0	1469	0
Cardueae_At3g11650_supercontig_mafft.fa_trimal_spuriousless_gappy.fa	11	715	7865	378	4806	432	0.604	235	0.329	0.541	0.459	1957	2046	1394	2090	0	0	0	0	0	0	0	0	0	0	0	0	0	378	0
Cardueae_At3g13120_supercontig_mafft.fa_trimal_spuriousless_gappy.fa	11	690	7590	202	2661	276	0.4	210	0.304	0.626	0.374	2131	1298	1466	2493	0	0	0	0	0	0	0	0	0	0	0	0	0	202	0
Cardueae_At3g17980_supercontig_mafft.fa_trimal_spuriousless_gappy.fa	11	716	7876	192	2438	370	0.517	294	0.411	0.603	0.397	2317	1228	1826	2313	0	0	0	0	0	0	0	0	0	0	0	0	0	192	0
Cardueae_At3g20250_supercontig_mafft.fa_trimal_spuriousless_gappy.fa	11	934	10274	173	1684	299	0.32	197	0.211	0.604	0.396	2864	1629	2375	3233	0	0	0	0	0	0	0	0	0	0	0	0	0	173	0
Cardueae_At3g22590_supercontig_mafft.fa_trimal_spuriousless_gappy.fa	11	766	8426	943	11192	170	0.222	99	0.129	0.617	0.383	2152	931	1935	2465	0	0	0	0	0	0	0	0	0	0	0	0	0	943	0
Cardueae_At3g23400_supercontig_mafft.fa_trimal_spuriousless_gappy.fa	11	742	8162	151	1.85	365	0.492	281	0.379	0.615	0.385	2436	1552	1532	2491	0	0	0	0	0	0	0	0	0	0	0	0	0	151	0
Cardueae_At3g26060_supercontig_mafft.fa_trimal_spuriousless_gappy.fa	11	599	6589	370	5615	218	0.364	167	0.279	0.637	0.363	1856	1061	1199	2103	0	0	0	0	0	0	0	0	0	0	0	0	0	370	0
Cardueae_At3g46560_supercontig_mafft.fa_trimal_spuriousless_gappy.fa	11	652	7172	266	3709	281	0.431	202	0.31	0.616	0.384	1940	1206	1443	2317	0	0	0	0	0	0	0	0	0	0	0	0	0	266	0
Cardueae_At3g49550_supercontig_mafft.fa_trimal_spuriousless_gappy.fa	11	661	7271	280	3851	130	0.197	99	0.15	0.577	0.423	1965	1368	1586	2072	0	0	0	0	0	0	0	0	0	0	0	0	0	280	0
Cardueae_At3g55800_supercontig_mafft.fa_trimal_spuriousless_gappy.fa	11	547	6017	103	1712	211	0.386	141	0.258	0.618	0.382	1739	988	1269	1918	0	0	0	0	0	0	0	0	0	0	0	0	0	103	0
Cardueae_At3g57870_supercontig_mafft.fa_trimal_spuriousless_gappy.fa	11	691	7601	857	11275	365	0.528	315	0.456	0.588	0.412	1850	1433	1345	2116	0	0	0	0	0	0	0	0	0	0	0	0	0	857	0
Cardueae_At3g61110_supercontig_mafft.fa_trimal_spuriousless_gappy.fa	11	724	7964	1309	16436	344	0.475	241	0.333	0.633	0.367	1491	1099	1345	2720	0	0	0	0	0	0	0	0	0	0	0	0	0	1309	0
Cardueae_At4g16695_supercontig_mafft.fa_trimal_spuriousless_gappy.fa	11	568	6248	238	3809	180	0.317	105	0.185	0.631	0.369	1568	1204	1016	2222	0	0	0	0	0	0	0	0	0	0	0	0	0	238	0
Cardueae_At4g17790_supercontig_mafft.fa_trimal_spuriousless_gappy.fa	11	718	7898	254	3216	283	0.394	189	0.263	0.581	0.419	1674	1650	1550	2770	0	0	0	0	0	0	0	0	0	0	0	0	0	254	0
Cardueae_At4g23890_supercontig_mafft.fa_trimal_spuriousless_gappy.fa	11	875	9625	1850	19221	408	0.466	262	0.299	0.566	0.434	2241	1430	1948	2156	0	0	0	0	0	0	0	0	0	0	0	0	0	1850	0
Cardueae_At4g25080_supercontig_mafft.fa_trimal_spuriousless_gappy.fa	11	904	9944	594	5973	331	0.366	213	0.236	0.597	0.403	2908	1814	1952	2676	0	0	0	0	0	0	0	0	0	0	0	0	0	594	0
Cardueae_At4g26530_supercontig_mafft.fa_trimal_spuriousless_gappy.fa	11	1104	12144	365	3006	423	0.383	289	0.262	0.536	0.464	3184	2333	3134	3128	0	0	0	0	0	0	0	0	0	0	0	0	0	365	0
Cardueae_At4g26850_supercontig_mafft.fa_trimal_spuriousless_gappy.fa	11	910	10010	437	4366	448	0.492	186	0.204	0.617	0.383	2636	1917	1752	3268	0	0	0	0	0	0	0	0	0	0	0	0	0	437	0
Cardueae_At4g33865_supercontig_mafft.fa_trimal_spuriousless_gappy.fa	11	448	4928	386	7833	279	0.623	183	0.408	0.65	0.35	1130	630	959	1823	0	0	0	0	0	0	0	0	0	0	0	0	0	386	0
Cardueae_At4g38510_supercontig_mafft.fa_trimal_spuriousless_gappy.fa	11	1484	16324	1526	9348	674	0.454	333	0.224	0.586	0.414	3967	3082	3048	4701	0	0	0	0	0	0	0	0	0	0	0	0	0	1526	0
Cardueae_At5g05740_supercontig_mafft.fa_trimal_spuriousless_gappy.fa	11	519	5709	91	1594	171	0.329	129	0.249	0.598	0.402	1420	1002	1258	1938	0	0	0	0	0	0	0	0	0	0	0	0	0	91	0
Cardueae_At5g10480_supercontig_mafft.fa_trimal_spuriousless_gappy.fa	11	769	8459	1293	15285	409	0.532	199	0.259	0.642	0.358	1912	1175	1388	2691	0	0	0	0	0	0	0	0	0	0	0	0	0	1293	0
Cardueae_At5g10780_supercontig_mafft.fa_trimal_spuriousless_gappy.fa	11	837	9207	643	6984	238	0.284	132	0.158	0.556	0.444	2275	1845	1961	2483	0	0	0	0	0	0	0	0	0	0	0	0	0	643	0
Cardueae_At5g14220_supercontig_mafft.fa_trimal_spuriousless_gappy.fa	11	599	6589	165	2504	197	0.329	116	0.194	0.639	0.361	1909	865	1456	2194	0	0	0	0	0	0	0	0	0	0	0	0	0	165	0
Cardueae_At5g15750_supercontig_mafft.fa_trimal_spuriousless_gappy.fa	11	1103	12133	478	3.94	579	0.525	387	0.351	0.643	0.357	3416	1802	2360	4077	0	0	0	0	0	0	0	0	0	0	0	0	0	478	0
Cardueae_At5g18170_supercontig_mafft.fa_trimal_spuriousless_gappy.fa	11	763	8393	852	10151	295	0.387	179	0.235	0.624	0.376	2248	1150	1688	2455	0	0	0	0	0	0	0	0	0	0	0	0	0	852	0
Cardueae_At5g22790_supercontig_mafft.fa_trimal_spuriousless_gappy.fa	11	600	6600	197	2985	313	0.522	259	0.432	0.609	0.391	1789	1054	1448	2112	0	0	0	0	0	0	0	0	0	0	0	0	0	197	0
Cardueae_At5g23720_supercontig_mafft.fa_trimal_spuriousless_gappy.fa	11	529	5819	129	2217	205	0.388	152	0.287	0.585	0.415	1888	1046	1317	1439	0	0	0	0	0	0	0	0	0	0	0	0	0	129	0
Cardueae_At5g25757_supercontig_mafft.fa_trimal_spuriousless_gappy.fa	11	1509	16599	510	3072	598	0.396	372	0.247	0.593	0.407	4175	3081	3472	5361	0	0	0	0	0	0	0	0	0	0	0	0	0	510	0
Cardueae_At5g25770_supercontig_mafft.fa_trimal_spuriousless_gappy.fa	11	599	6589	308	4674	238	0.397	131	0.219	0.621	0.379	1794	1184	1198	2105	0	0	0	0	0	0	0	0	0	0	0	0	0	308	0
Cardueae_At5g28750_supercontig_mafft.fa_trimal_spuriousless_gappy.fa	11	490	5390	336	6234	205	0.418	130	0.265	0.586	0.414	1253	1242	848	1711	0	0	0	0	0	0	0	0	0	0	0	0	0	336	0
Cardueae_At5g39850_supercontig_mafft.fa_trimal_spuriousless_gappy.fa	11	1187	13057	516	3952	521	0.439	294	0.248	0.594	0.406	3352	1918	3179	4092	0	0	0	0	0	0	0	0	0	0	0	0	0	516	0
Cardueae_At5g41685_supercontig_mafft.fa_trimal_spuriousless_gappy.fa	11	634	6974	1050	15056	332	0.524	149	0.235	0.604	0.396	1761	1230	1115	1818	0	0	0	0	0	0	0	0	0	0	0	0	0	1050	0
Cardueae_At5g43260_supercontig_mafft.fa_trimal_spuriousless_gappy.fa	11	605	6655	730	10969	150	0.248	80	0.132	0.566	0.434	1364	1151	1422	1988	0	0	0	0	0	0	0	0	0	0	0	0	0	730	0
Cardueae_At5g46110_supercontig_mafft.fa_trimal_spuriousless_gappy.fa	11	1200	13200	689	5.22	510	0.425	367	0.306	0.628	0.372	3283	2395	2261	4572	0	0	0	0	0	0	0	0	0	0	0	0	0	689	0
Cardueae_At5g51110_supercontig_mafft.fa_trimal_spuriousless_gappy.fa	11	730	8030	1116	13898	294	0.403	224	0.307	0.649	0.351	2128	1035	1389	2362	0	0	0	0	0	0	0	0	0	0	0	0	0	1116	0
Cardueae_At5g54750_supercontig_mafft.fa_trimal_spuriousless_gappy.fa	11	689	7579	466	6149	418	0.607	339	0.492	0.627	0.373	1968	1150	1502	2493	0	0	0	0	0	0	0	0	0	0	0	0	0	466	0
Cardueae_At5g57360_supercontig_mafft.fa_trimal_spuriousless_gappy.fa	11	730	8030	405	5044	151	0.207	109	0.149	0.45	0.55	1440	1879	2316	1990	0	0	0	0	0	0	0	0	0	0	0	0	0	405	0
Cardueae_At5g59613_supercontig_mafft.fa_trimal_spuriousless_gappy.fa	11	550	6050	207	3421	171	0.311	142	0.258	0.548	0.452	1581	1477	1164	1621	0	0	0	0	0	0	0	0	0	0	0	0	0	207	0
Cardueae_At5g61530_supercontig_mafft.fa_trimal_spuriousless_gappy.fa	11	811	8921	1641	18395	210	0.259	133	0.164	0.639	0.361	2178	1306	1325	2471	0	0	0	0	0	0	0	0	0	0	0	0	0	1641	0
Cardueae_At5g65620_supercontig_mafft.fa_trimal_spuriousless_gappy.fa	11	2097	23067	5118	22188	912	0.435	489	0.233	0.628	0.372	4767	2931	3741	6510	0	0	0	0	0	0	0	0	0	0	0	0	0	5118	0
Cardueae_At5g66680_supercontig_mafft.fa_trimal_spuriousless_gappy.fa	11	559	6149	76	1236	185	0.331	121	0.216	0.624	0.376	1745	942	1344	2042	0	0	0	0	0	0	0	0	0	0	0	0	0	76	0
Cardueae_At1g01940_supercontig_mafft.fa_trimal_spuriousless_gappy.fa	12	622	7464	68	0.911	382	0.614	287	0.461	0.631	0.369	2211	1328	1401	2456	0	0	0	0	0	0	0	0	0	0	0	0	0	68	0
Cardueae_At1g03600_supercontig_mafft.fa_trimal_spuriousless_gappy.fa	12	562	6744	95	1409	187	0.333	129	0.23	0.568	0.432	1872	1331	1539	1907	0	0	0	0	0	0	0	0	0	0	0	0	0	95	0
Cardueae_At1g05720_supercontig_mafft.fa_trimal_spuriousless_gappy.fa	12	1358	16296	787	4829	619	0.456	368	0.271	0.612	0.388	4217	2815	3195	5282	0	0	0	0	0	0	0	0	0	0	0	0	0	787	0
Cardueae_At1g12840_supercontig_mafft.fa_trimal_spuriousless_gappy.fa	12	679	8148	347	4259	262	0.386	199	0.293	0.613	0.387	1963	1402	1618	2818	0	0	0	0	0	0	0	0	0	0	0	0	0	347	0
Cardueae_At1g15140_supercontig_mafft.fa_trimal_spuriousless_gappy.fa	12	601	7212	435	6032	274	0.456	161	0.268	0.625	0.375	1656	1155	1386	2580	0	0	0	0	0	0	0	0	0	0	0	0	0	435	0
Cardueae_At1g20930_supercontig_mafft.fa_trimal_spuriousless_gappy.fa	12	517	6204	190	3063	173	0.335	81	0.157	0.616	0.384	1545	1193	1116	2160	0	0	0	0	0	0	0	0	0	0	0	0	0	190	0
Cardueae_At1g24020_supercontig_mafft.fa_trimal_spuriousless_gappy.fa	12	605	7260	73	1006	298	0.493	184	0.304	0.637	0.363	2356	1093	1517	2221	0	0	0	0	0	0	0	0	0	0	0	0	0	73	0
Cardueae_At1g30380_supercontig_mafft.fa_trimal_spuriousless_gappy.fa	12	621	7452	138	1852	250	0.403	204	0.329	0.619	0.381	2110	1253	1537	2414	0	0	0	0	0	0	0	0	0	0	0	0	0	138	0
Cardueae_At1g31817_supercontig_mafft.fa_trimal_spuriousless_gappy.fa	12	574	6888	479	6954	227	0.395	150	0.261	0.542	0.458	1996	1145	1788	1480	0	0	0	0	0	0	0	0	0	0	0	0	0	479	0
Cardueae_At1g51510_supercontig_mafft.fa_trimal_spuriousless_gappy.fa	12	737	8844	1357	15344	386	0.524	288	0.391	0.651	0.349	2176	994	1622	2695	0	0	0	0	0	0	0	0	0	0	0	0	0	1357	0
Cardueae_At1g55480_supercontig_mafft.fa_trimal_spuriousless_gappy.fa	12	508	6096	422	6923	221	0.435	159	0.313	0.632	0.368	1770	986	1103	1815	0	0	0	0	0	0	0	0	0	0	0	0	0	422	0
Cardueae_At1g55910_supercontig_mafft.fa_trimal_spuriousless_gappy.fa	12	597	7164	204	2848	216	0.362	143	0.24	0.546	0.454	1726	1488	1670	2076	0	0	0	0	0	0	0	0	0	0	0	0	0	204	0
Cardueae_At1g60990_supercontig_mafft.fa_trimal_spuriousless_gappy.fa	12	1624	19488	1075	5516	694	0.427	425	0.262	0.646	0.354	5233	2917	3602	6661	0	0	0	0	0	0	0	0	0	0	0	0	0	1075	0
Cardueae_At1g61150_supercontig_mafft.fa_trimal_spuriousless_gappy.fa	12	1050	12600	287	2278	429	0.409	259	0.247	0.636	0.364	3749	1958	2518	4088	0	0	0	0	0	0	0	0	0	0	0	0	0	287	0
Cardueae_At1g65270_supercontig_mafft.fa_trimal_spuriousless_gappy.fa	12	642	7704	639	8294	235	0.366	169	0.263	0.662	0.338	2142	1124	1262	2537	0	0	0	0	0	0	0	0	0	0	0	0	0	639	0
Cardueae_At1g70160_supercontig_mafft.fa_trimal_spuriousless_gappy.fa	12	1223	14676	811	5526	485	0.397	292	0.239	0.587	0.413	3773	2539	3193	4360	0	0	0	0	0	0	0	0	0	0	0	0	0	811	0
Cardueae_At1g72020_supercontig_mafft.fa_trimal_spuriousless_gappy.fa	12	508	6096	17	0.279	271	0.533	178	0.35	0.605	0.395	1715	1062	1338	1964	0	0	0	0	0	0	0	0	0	0	0	0	0	17	0
Cardueae_At1g73230_supercontig_mafft.fa_trimal_spuriousless_gappy.fa	12	1419	17028	2077	12198	647	0.456	438	0.309	0.62	0.38	4330	2501	3181	4939	0	0	0	0	0	0	0	0	0	0	0	0	0	2077	0
Cardueae_At1g77710_supercontig_mafft.fa_trimal_spuriousless_gappy.fa	12	951	11412	676	5924	418	0.44	323	0.34	0.63	0.37	2927	1894	2082	3833	0	0	0	0	0	0	0	0	0	0	0	0	0	676	0
Cardueae_At1g79740_supercontig_mafft.fa_trimal_spuriousless_gappy.fa	12	1122	13464	2683	19927	355	0.316	138	0.123	0.593	0.407	3228	1971	2416	3166	0	0	0	0	0	0	0	0	0	0	0	0	0	2683	0
Cardueae_At1g80360_supercontig_mafft.fa_trimal_spuriousless_gappy.fa	12	1029	12348	281	2276	380	0.369	247	0.24	0.634	0.366	3159	2233	2179	4496	0	0	0	0	0	0	0	0	0	0	0	0	0	281	0
Cardueae_At2g01970_supercontig_mafft.fa_trimal_spuriousless_gappy.fa	12	761	9132	163	1785	275	0.361	192	0.252	0.588	0.412	1984	1764	1928	3293	0	0	0	0	0	0	0	0	0	0	0	0	0	163	0
Cardueae_At2g06530_supercontig_mafft.fa_trimal_spuriousless_gappy.fa	12	772	9264	772	8333	498	0.645	356	0.461	0.599	0.401	2774	1304	2098	2316	0	0	0	0	0	0	0	0	0	0	0	0	0	772	0
Cardueae_At2g15020_supercontig_mafft.fa_trimal_spuriousless_gappy.fa	12	613	7356	137	1862	250	0.408	166	0.271	0.594	0.406	2238	885	2043	2053	0	0	0	0	0	0	0	0	0	0	0	0	0	137	0
Cardueae_At2g20360_supercontig_mafft.fa_trimal_spuriousless_gappy.fa	12	1392	16704	329	1.97	476	0.342	241	0.173	0.644	0.356	4513	2718	3117	6027	0	0	0	0	0	0	0	0	0	0	0	0	0	329	0
Cardueae_At2g21250_supercontig_mafft.fa_trimal_spuriousless_gappy.fa	12	929	11148	408	3.66	385	0.414	264	0.284	0.613	0.387	2995	2064	2092	3589	0	0	0	0	0	0	0	0	0	0	0	0	0	408	0
Cardueae_At2g21290_supercontig_mafft.fa_trimal_spuriousless_gappy.fa	12	488	5856	85	1452	139	0.285	83	0.17	0.549	0.451	1536	1190	1410	1635	0	0	0	0	0	0	0	0	0	0	0	0	0	85	0
Cardueae_At2g28380_supercontig_mafft.fa_trimal_spuriousless_gappy.fa	12	1207	14484	647	4467	573	0.475	290	0.24	0.573	0.427	3870	2820	3095	4052	0	0	0	0	0	0	0	0	0	0	0	0	0	647	0
Cardueae_At2g30410_supercontig_mafft.fa_trimal_spuriousless_gappy.fa	12	595	7140	369	5168	299	0.503	173	0.291	0.635	0.365	2248	1040	1434	2049	0	0	0	0	0	0	0	0	0	0	0	0	0	369	0
Cardueae_At2g33450_supercontig_mafft.fa_trimal_spuriousless_gappy.fa	12	872	10464	1977	18893	582	0.667	352	0.404	0.612	0.388	2478	1485	1806	2718	0	0	0	0	0	0	0	0	0	0	0	0	0	1977	0
Cardueae_At2g40490_supercontig_mafft.fa_trimal_spuriousless_gappy.fa	12	689	8268	316	3822	179	0.26	132	0.192	0.539	0.461	2227	1685	1978	2062	0	0	0	0	0	0	0	0	0	0	0	0	0	316	0
Cardueae_At2g40620_supercontig_mafft.fa_trimal_spuriousless_gappy.fa	12	497	5964	194	3253	250	0.503	214	0.431	0.613	0.387	1632	1045	1190	1903	0	0	0	0	0	0	0	0	0	0	0	0	0	194	0
Cardueae_At2g41490_supercontig_mafft.fa_trimal_spuriousless_gappy.fa	12	816	9792	471	4.81	240	0.294	109	0.134	0.625	0.375	2595	1802	1696	3228	0	0	0	0	0	0	0	0	0	0	0	0	0	471	0
Cardueae_At2g45620_supercontig_mafft.fa_trimal_spuriousless_gappy.fa	12	1246	14952	302	2.02	497	0.399	252	0.202	0.623	0.377	4108	2459	3068	5015	0	0	0	0	0	0	0	0	0	0	0	0	0	302	0
Cardueae_At3g03310_supercontig_mafft.fa_trimal_spuriousless_gappy.fa	12	742	8904	474	5323	395	0.532	242	0.326	0.631	0.369	2438	1571	1541	2880	0	0	0	0	0	0	0	0	0	0	0	0	0	474	0
Cardueae_At3g03790_supercontig_mafft.fa_trimal_spuriousless_gappy.fa	12	653	7836	47	0.6	220	0.337	90	0.138	0.557	0.443	1991	1470	1978	2350	0	0	0	0	0	0	0	0	0	0	0	0	0	47	0
Cardueae_At3g04760_supercontig_mafft.fa_trimal_spuriousless_gappy.fa	12	901	10812	466	4.31	213	0.236	158	0.175	0.571	0.429	2913	1593	2850	2990	0	0	0	0	0	0	0	0	0	0	0	0	0	466	0
Cardueae_At3g05580_supercontig_mafft.fa_trimal_spuriousless_gappy.fa	12	1113	13356	407	3047	344	0.309	226	0.203	0.601	0.399	3496	2335	2838	4280	0	0	0	0	0	0	0	0	0	0	0	0	0	407	0
Cardueae_At3g11090_supercontig_mafft.fa_trimal_spuriousless_gappy.fa	12	959	11508	2206	19169	240	0.25	160	0.167	0.58	0.42	2746	2010	1897	2649	0	0	0	0	0	0	0	0	0	0	0	0	0	2206	0
Cardueae_At3g12680_supercontig_mafft.fa_trimal_spuriousless_gappy.fa	12	713	8556	408	4769	138	0.194	104	0.146	0.664	0.336	2282	1306	1432	3128	0	0	0	0	0	0	0	0	0	0	0	0	0	408	0
Cardueae_At3g15640_supercontig_mafft.fa_trimal_spuriousless_gappy.fa	12	604	7248	171	2359	256	0.424	191	0.316	0.598	0.402	1602	1190	1657	2628	0	0	0	0	0	0	0	0	0	0	0	0	0	171	0
Cardueae_At3g16090_supercontig_mafft.fa_trimal_spuriousless_gappy.fa	12	912	10944	244	2.23	260	0.285	128	0.14	0.617	0.383	2803	1937	2164	3796	0	0	0	0	0	0	0	0	0	0	0	0	0	244	0
Cardueae_At3g18410_supercontig_mafft.fa_trimal_spuriousless_gappy.fa	12	587	7044	185	2626	194	0.33	122	0.208	0.553	0.447	1757	1428	1641	2033	0	0	0	0	0	0	0	0	0	0	0	0	0	185	0
Cardueae_At3g19900_supercontig_mafft.fa_trimal_spuriousless_gappy.fa	12	590	7080	528	7458	343	0.581	260	0.441	0.611	0.389	1917	1193	1357	2085	0	0	0	0	0	0	0	0	0	0	0	0	0	528	0
Cardueae_At3g26340_supercontig_mafft.fa_trimal_spuriousless_gappy.fa	12	1417	17004	607	3.57	657	0.464	343	0.242	0.626	0.374	4362	2769	3362	5904	0	0	0	0	0	0	0	0	0	0	0	0	0	607	0
Cardueae_At3g52155_supercontig_mafft.fa_trimal_spuriousless_gappy.fa	12	590	7080	187	2641	344	0.583	204	0.346	0.614	0.386	1999	1248	1411	2235	0	0	0	0	0	0	0	0	0	0	0	0	0	187	0
Cardueae_At3g52300_supercontig_mafft.fa_trimal_spuriousless_gappy.fa	12	605	7260	166	2287	271	0.448	176	0.291	0.619	0.381	2223	1211	1491	2169	0	0	0	0	0	0	0	0	0	0	0	0	0	166	0
Cardueae_At3g52990_supercontig_mafft.fa_trimal_spuriousless_gappy.fa	12	1213	14556	3812	26189	524	0.432	249	0.205	0.636	0.364	3102	1806	2105	3731	0	0	0	0	0	0	0	0	0	0	0	0	0	3812	0
Cardueae_At3g53470_supercontig_mafft.fa_trimal_spuriousless_gappy.fa	12	961	11532	2521	21861	539	0.561	315	0.328	0.612	0.388	2662	1574	1918	2857	0	0	0	0	0	0	0	0	0	0	0	0	0	2521	0
Cardueae_At3g54360_supercontig_mafft.fa_trimal_spuriousless_gappy.fa	12	684	8208	293	3.57	338	0.494	166	0.243	0.605	0.395	1998	1430	1696	2791	0	0	0	0	0	0	0	0	0	0	0	0	0	293	0
Cardueae_At3g54900_supercontig_mafft.fa_trimal_spuriousless_gappy.fa	12	810	9720	720	7407	331	0.409	270	0.333	0.632	0.368	2678	1683	1630	3009	0	0	0	0	0	0	0	0	0	0	0	0	0	720	0
Cardueae_At3g57290_supercontig_mafft.fa_trimal_spuriousless_gappy.fa	12	1401	16812	562	3343	660	0.471	442	0.315	0.626	0.374	4880	2783	3292	5295	0	0	0	0	0	0	0	0	0	0	0	0	0	562	0
Cardueae_At3g57520_supercontig_mafft.fa_trimal_spuriousless_gappy.fa	12	1159	13908	537	3861	426	0.368	292	0.252	0.562	0.438	3352	3043	2818	4158	0	0	0	0	0	0	0	0	0	0	0	0	0	537	0
Cardueae_At3g61620_supercontig_mafft.fa_trimal_spuriousless_gappy.fa	12	579	6948	368	5296	242	0.418	167	0.288	0.601	0.399	1792	1206	1422	2160	0	0	0	0	0	0	0	0	0	0	0	0	0	368	0
Cardueae_At4g02980_supercontig_mafft.fa_trimal_spuriousless_gappy.fa	12	679	8148	392	4811	386	0.568	222	0.327	0.609	0.391	2126	1507	1523	2600	0	0	0	0	0	0	0	0	0	0	0	0	0	392	0
Cardueae_At4g11420_supercontig_mafft.fa_trimal_spuriousless_gappy.fa	12	744	8928	511	5724	166	0.223	93	0.125	0.614	0.386	2595	1602	1647	2573	0	0	0	0	0	0	0	0	0	0	0	0	0	511	0
Cardueae_At4g12790_supercontig_mafft.fa_trimal_spuriousless_gappy.fa	12	618	7416	141	1901	241	0.39	186	0.301	0.622	0.378	1829	1478	1273	2695	0	0	0	0	0	0	0	0	0	0	0	0	0	141	0
Cardueae_At4g12800_supercontig_mafft.fa_trimal_spuriousless_gappy.fa	12	1102	13224	288	2178	358	0.325	214	0.194	0.564	0.436	3394	2902	2734	3906	0	0	0	0	0	0	0	0	0	0	0	0	0	288	0
Cardueae_At4g14360_supercontig_mafft.fa_trimal_spuriousless_gappy.fa	12	1553	18636	3339	17917	543	0.35	318	0.205	0.574	0.426	4127	3018	3505	4647	0	0	0	0	0	0	0	0	0	0	0	0	0	3339	0
Cardueae_At4g21320_supercontig_mafft.fa_trimal_spuriousless_gappy.fa	12	616	7392	143	1935	356	0.578	247	0.401	0.601	0.399	2242	1294	1599	2114	0	0	0	0	0	0	0	0	0	0	0	0	0	143	0
Cardueae_At4g22840_supercontig_mafft.fa_trimal_spuriousless_gappy.fa	12	561	6732	142	2109	213	0.38	136	0.242	0.601	0.399	1844	1374	1256	2116	0	0	0	0	0	0	0	0	0	0	0	0	0	142	0
Cardueae_At4g25370_supercontig_mafft.fa_trimal_spuriousless_gappy.fa	12	1346	16152	492	3046	602	0.447	354	0.263	0.636	0.364	4609	2726	2977	5348	0	0	0	0	0	0	0	0	0	0	0	0	0	492	0
Cardueae_At4g27700_supercontig_mafft.fa_trimal_spuriousless_gappy.fa	12	743	8916	244	2737	265	0.357	169	0.227	0.623	0.377	2959	1567	1706	2440	0	0	0	0	0	0	0	0	0	0	0	0	0	244	0
Cardueae_At4g29510_supercontig_mafft.fa_trimal_spuriousless_gappy.fa	12	495	5940	214	3603	293	0.592	255	0.515	0.664	0.336	1632	815	1110	2169	0	0	0	0	0	0	0	0	0	0	0	0	0	214	0
Cardueae_At4g29590_supercontig_mafft.fa_trimal_spuriousless_gappy.fa	12	498	5976	74	1238	253	0.508	207	0.416	0.602	0.398	1733	1073	1276	1820	0	0	0	0	0	0	0	0	0	0	0	0	0	74	0
Cardueae_At4g31200_supercontig_mafft.fa_trimal_spuriousless_gappy.fa	12	682	8184	207	2529	245	0.359	171	0.251	0.561	0.439	2050	1890	1611	2426	0	0	0	0	0	0	0	0	0	0	0	0	0	207	0
Cardueae_At4g33670_supercontig_mafft.fa_trimal_spuriousless_gappy.fa	12	906	10872	17	0.156	259	0.286	155	0.171	0.606	0.394	2929	1862	2416	3648	0	0	0	0	0	0	0	0	0	0	0	0	0	17	0
Cardueae_At4g37900_supercontig_mafft.fa_trimal_spuriousless_gappy.fa	12	611	7332	165	2.25	176	0.288	126	0.206	0.627	0.373	2027	1327	1347	2466	0	0	0	0	0	0	0	0	0	0	0	0	0	165	0
Cardueae_At5g01210_supercontig_mafft.fa_trimal_spuriousless_gappy.fa	12	905	10860	1494	13757	229	0.253	138	0.152	0.508	0.492	2409	2042	2564	2351	0	0	0	0	0	0	0	0	0	0	0	0	0	1494	0
Cardueae_At5g02280_supercontig_mafft.fa_trimal_spuriousless_gappy.fa	12	933	11196	2140	19114	620	0.665	401	0.43	0.615	0.385	2460	1638	1849	3109	0	0	0	0	0	0	0	0	0	0	0	0	0	2140	0
Cardueae_At5g03300_supercontig_mafft.fa_trimal_spuriousless_gappy.fa	12	900	10800	61	0.565	362	0.402	235	0.261	0.604	0.396	2863	2156	2100	3620	0	0	0	0	0	0	0	0	0	0	0	0	0	61	0
Cardueae_At5g08740_supercontig_mafft.fa_trimal_spuriousless_gappy.fa	12	594	7128	533	7478	203	0.342	102	0.172	0.619	0.381	1778	1093	1417	2307	0	0	0	0	0	0	0	0	0	0	0	0	0	533	0
Cardueae_At5g10490_supercontig_mafft.fa_trimal_spuriousless_gappy.fa	12	775	9300	104	1118	261	0.337	178	0.23	0.652	0.348	2684	1491	1705	3316	0	0	0	0	0	0	0	0	0	0	0	0	0	104	0
Cardueae_At5g11680_supercontig_mafft.fa_trimal_spuriousless_gappy.fa	12	646	7752	416	5366	283	0.438	199	0.308	0.611	0.389	2175	1346	1505	2310	0	0	0	0	0	0	0	0	0	0	0	0	0	416	0
Cardueae_At5g11770_supercontig_mafft.fa_trimal_spuriousless_gappy.fa	12	1036	12432	707	5687	440	0.425	275	0.265	0.521	0.479	2744	2784	2838	3359	0	0	0	0	0	0	0	0	0	0	0	0	0	707	0
Cardueae_At5g14250_supercontig_mafft.fa_trimal_spuriousless_gappy.fa	12	636	7632	127	1664	186	0.292	111	0.175	0.625	0.375	2333	1338	1480	2354	0	0	0	0	0	0	0	0	0	0	0	0	0	127	0
Cardueae_At5g15610_supercontig_mafft.fa_trimal_spuriousless_gappy.fa	12	620	7440	450	6048	295	0.476	236	0.381	0.628	0.372	1896	1394	1205	2495	0	0	0	0	0	0	0	0	0	0	0	0	0	450	0
Cardueae_At5g16400_supercontig_mafft.fa_trimal_spuriousless_gappy.fa	12	1780	21360	6068	28408	940	0.528	404	0.227	0.637	0.363	4734	2561	2988	5009	0	0	0	0	0	0	0	0	0	0	0	0	0	6068	0
Cardueae_At5g19120_supercontig_mafft.fa_trimal_spuriousless_gappy.fa	12	567	6804	264	3.88	232	0.409	146	0.257	0.569	0.431	1722	949	1870	1999	0	0	0	0	0	0	0	0	0	0	0	0	0	264	0
Cardueae_At5g25080_supercontig_mafft.fa_trimal_spuriousless_gappy.fa	12	494	5928	104	1754	168	0.34	112	0.227	0.572	0.428	1543	1372	1123	1786	0	0	0	0	0	0	0	0	0	0	0	0	0	104	0
Cardueae_At5g25760_supercontig_mafft.fa_trimal_spuriousless_gappy.fa	12	708	8496	144	1695	319	0.451	250	0.353	0.633	0.367	2610	1568	1499	2675	0	0	0	0	0	0	0	0	0	0	0	0	0	144	0
Cardueae_At5g40810_supercontig_mafft.fa_trimal_spuriousless_gappy.fa	12	1019	12228	277	2265	253	0.248	129	0.127	0.568	0.432	2891	2577	2589	3894	0	0	0	0	0	0	0	0	0	0	0	0	0	277	0
Cardueae_At5g42850_supercontig_mafft.fa_trimal_spuriousless_gappy.fa	12	606	7272	368	5061	317	0.523	207	0.342	0.578	0.422	1960	1307	1605	2032	0	0	0	0	0	0	0	0	0	0	0	0	0	368	0
Cardueae_At5g46030_supercontig_mafft.fa_trimal_spuriousless_gappy.fa	12	1490	17880	4728	26443	751	0.504	306	0.205	0.622	0.378	3718	2216	2762	4456	0	0	0	0	0	0	0	0	0	0	0	0	0	4728	0
Cardueae_At5g47240_supercontig_mafft.fa_trimal_spuriousless_gappy.fa	12	935	11220	261	2326	358	0.383	229	0.245	0.631	0.369	3154	1795	2251	3759	0	0	0	0	0	0	0	0	0	0	0	0	0	261	0
Cardueae_At5g48300_supercontig_mafft.fa_trimal_spuriousless_gappy.fa	12	832	9984	1224	12.26	513	0.617	272	0.327	0.638	0.362	2805	1404	1771	2780	0	0	0	0	0	0	0	0	0	0	0	0	0	1224	0
Cardueae_At5g49130_supercontig_mafft.fa_trimal_spuriousless_gappy.fa	12	567	6804	163	2396	128	0.226	57	0.101	0.576	0.424	1958	1152	1662	1869	0	0	0	0	0	0	0	0	0	0	0	0	0	163	0
Cardueae_At5g52520_supercontig_mafft.fa_trimal_spuriousless_gappy.fa	12	737	8844	242	2736	337	0.457	136	0.185	0.63	0.37	2257	1277	1904	3164	0	0	0	0	0	0	0	0	0	0	0	0	0	242	0
Cardueae_At5g53490_supercontig_mafft.fa_trimal_spuriousless_gappy.fa	12	743	8916	111	1245	234	0.315	150	0.202	0.594	0.406	2569	1633	1946	2657	0	0	0	0	0	0	0	0	0	0	0	0	0	111	0
Cardueae_At5g56130_supercontig_mafft.fa_trimal_spuriousless_gappy.fa	12	659	7908	243	3073	318	0.483	214	0.325	0.633	0.367	2160	1191	1619	2695	0	0	0	0	0	0	0	0	0	0	0	0	0	243	0
Cardueae_At5g57330_supercontig_mafft.fa_trimal_spuriousless_gappy.fa	12	858	10296	446	4332	386	0.45	204	0.238	0.629	0.371	2413	1879	1772	3786	0	0	0	0	0	0	0	0	0	0	0	0	0	446	0
Cardueae_At5g58470_supercontig_mafft.fa_trimal_spuriousless_gappy.fa	12	607	7284	123	1689	166	0.273	102	0.168	0.618	0.382	2059	1274	1465	2363	0	0	0	0	0	0	0	0	0	0	0	0	0	123	0
Cardueae_At5g59180_supercontig_mafft.fa_trimal_spuriousless_gappy.fa	12	644	7728	545	7052	266	0.413	186	0.289	0.62	0.38	1744	1116	1617	2706	0	0	0	0	0	0	0	0	0	0	0	0	0	545	0
Cardueae_At5g61510_supercontig_mafft.fa_trimal_spuriousless_gappy.fa	12	529	6348	138	2174	260	0.491	178	0.336	0.603	0.397	1732	1028	1435	2015	0	0	0	0	0	0	0	0	0	0	0	0	0	138	0
Cardueae_At5g61640_supercontig_mafft.fa_trimal_spuriousless_gappy.fa	12	1210	14520	457	3147	460	0.38	305	0.252	0.557	0.443	3764	3142	3093	4064	0	0	0	0	0	0	0	0	0	0	0	0	0	457	0
Cardueae_At5g64040_supercontig_mafft.fa_trimal_spuriousless_gappy.fa	12	844	10128	2531	24.99	495	0.586	322	0.382	0.671	0.329	2514	1270	1226	2587	0	0	0	0	0	0	0	0	0	0	0	0	0	2531	0
Cardueae_At5g65380_supercontig_mafft.fa_trimal_spuriousless_gappy.fa	12	595	7140	251	3515	266	0.447	179	0.301	0.527	0.473	1360	1382	1876	2271	0	0	0	0	0	0	0	0	0	0	0	0	0	251	0
Cardueae_At1g01050_supercontig_mafft.fa_trimal_spuriousless_gappy.fa	13	499	6487	200	3083	199	0.399	128	0.257	0.598	0.402	1863	1113	1414	1897	0	0	0	0	0	0	0	0	0	0	0	0	0	200	0
Cardueae_At1g07350_supercontig_mafft.fa_trimal_spuriousless_gappy.fa	13	867	11271	653	5794	290	0.334	166	0.191	0.612	0.388	2959	1944	2174	3541	0	0	0	0	0	0	0	0	0	0	0	0	0	653	0
Cardueae_At1g20110_supercontig_mafft.fa_trimal_spuriousless_gappy.fa	13	1684	21892	1112	5079	669	0.397	409	0.243	0.641	0.359	5594	3308	4150	7728	0	0	0	0	0	0	0	0	0	0	0	0	0	1112	0
Cardueae_At1g55000_supercontig_mafft.fa_trimal_spuriousless_gappy.fa	13	639	8307	142	1709	238	0.372	147	0.23	0.56	0.44	2050	1818	1778	2519	0	0	0	0	0	0	0	0	0	0	0	0	0	142	0
Cardueae_At1g61040_supercontig_mafft.fa_trimal_spuriousless_gappy.fa	13	614	7982	427	5.35	220	0.358	140	0.228	0.504	0.496	1789	1404	2347	2015	0	0	0	0	0	0	0	0	0	0	0	0	0	427	0
Cardueae_At1g63780_supercontig_mafft.fa_trimal_spuriousless_gappy.fa	13	659	8567	192	2241	289	0.439	197	0.299	0.636	0.364	2411	1397	1649	2918	0	0	0	0	0	0	0	0	0	0	0	0	0	192	0
Cardueae_At1g67170_supercontig_mafft.fa_trimal_spuriousless_gappy.fa	13	687	8931	303	3393	217	0.316	129	0.188	0.583	0.417	2667	1467	2128	2366	0	0	0	0	0	0	0	0	0	0	0	0	0	303	0
Cardueae_At1g78240_supercontig_mafft.fa_trimal_spuriousless_gappy.fa	13	791	10283	1001	9735	209	0.264	98	0.124	0.618	0.382	2537	1626	1920	3199	0	0	0	0	0	0	0	0	0	0	0	0	0	1001	0
Cardueae_At1g80350_supercontig_mafft.fa_trimal_spuriousless_gappy.fa	13	627	8151	902	11066	399	0.636	297	0.474	0.601	0.399	2043	1217	1677	2312	0	0	0	0	0	0	0	0	0	0	0	0	0	902	0
Cardueae_At2g15430_supercontig_mafft.fa_trimal_spuriousless_gappy.fa	13	847	11011	303	2752	280	0.331	139	0.164	0.563	0.437	2887	2241	2439	3141	0	0	0	0	0	0	0	0	0	0	0	0	0	303	0
Cardueae_At2g22570_supercontig_mafft.fa_trimal_spuriousless_gappy.fa	13	908	11804	130	1101	310	0.341	189	0.208	0.597	0.403	3364	2370	2336	3604	0	0	0	0	0	0	0	0	0	0	0	0	0	130	0
Cardueae_At2g32520_supercontig_mafft.fa_trimal_spuriousless_gappy.fa	13	696	9048	515	5692	292	0.42	159	0.228	0.61	0.39	2258	1614	1718	2943	0	0	0	0	0	0	0	0	0	0	0	0	0	515	0
Cardueae_At2g45550_supercontig_mafft.fa_trimal_spuriousless_gappy.fa	13	618	8034	169	2104	162	0.262	105	0.17	0.549	0.451	2206	1763	1783	2113	0	0	0	0	0	0	0	0	0	0	0	0	0	169	0
Cardueae_At2g47690_supercontig_mafft.fa_trimal_spuriousless_gappy.fa	13	530	6890	469	6807	297	0.56	157	0.296	0.581	0.419	1923	1265	1423	1810	0	0	0	0	0	0	0	0	0	0	0	0	0	469	0
Cardueae_At3g02560_supercontig_mafft.fa_trimal_spuriousless_gappy.fa	13	1837	23881	1629	6821	762	0.415	498	0.271	0.613	0.387	5927	3796	4816	7713	0	0	0	0	0	0	0	0	0	0	0	0	0	1629	0
Cardueae_At3g04920_supercontig_mafft.fa_trimal_spuriousless_gappy.fa	13	505	6565	472	7.19	333	0.659	269	0.533	0.66	0.34	1781	799	1275	2238	0	0	0	0	0	0	0	0	0	0	0	0	0	472	0
Cardueae_At3g07470_supercontig_mafft.fa_trimal_spuriousless_gappy.fa	13	755	9815	469	4778	255	0.338	184	0.244	0.604	0.396	2373	1842	1860	3271	0	0	0	0	0	0	0	0	0	0	0	0	0	469	0
Cardueae_At3g08590_supercontig_mafft.fa_trimal_spuriousless_gappy.fa	13	1098	14274	1562	10943	430	0.392	269	0.245	0.575	0.425	3463	2100	3299	3850	0	0	0	0	0	0	0	0	0	0	0	0	0	1562	0
Cardueae_At3g18080_supercontig_mafft.fa_trimal_spuriousless_gappy.fa	13	677	8801	257	2.92	317	0.468	235	0.347	0.595	0.405	2620	1603	1855	2466	0	0	0	0	0	0	0	0	0	0	0	0	0	257	0
Cardueae_At3g19450_supercontig_mafft.fa_trimal_spuriousless_gappy.fa	13	904	11752	394	3353	290	0.321	170	0.188	0.525	0.475	2777	2324	3071	3186	0	0	0	0	0	0	0	0	0	0	0	0	0	394	0
Cardueae_At3g19910_supercontig_mafft.fa_trimal_spuriousless_gappy.fa	13	760	9880	84	0.85	363	0.478	246	0.324	0.645	0.355	2844	1577	1898	3477	0	0	0	0	0	0	0	0	0	0	0	0	0	84	0
Cardueae_At3g47810_supercontig_mafft.fa_trimal_spuriousless_gappy.fa	13	1031	13403	2231	16646	521	0.505	319	0.309	0.63	0.37	3132	1842	2289	3909	0	0	0	0	0	0	0	0	0	0	0	0	0	2231	0
Cardueae_At3g48030_supercontig_mafft.fa_trimal_spuriousless_gappy.fa	13	814	10582	2817	26621	373	0.458	186	0.229	0.598	0.402	1930	1407	1716	2712	0	0	0	0	0	0	0	0	0	0	0	0	0	2817	0
Cardueae_At4g14880_supercontig_mafft.fa_trimal_spuriousless_gappy.fa	13	893	11609	281	2421	349	0.391	238	0.267	0.628	0.372	3088	1962	2256	4022	0	0	0	0	0	0	0	0	0	0	0	0	0	281	0
Cardueae_At4g15130_supercontig_mafft.fa_trimal_spuriousless_gappy.fa	13	1165	15145	527	3.48	600	0.515	370	0.318	0.643	0.357	4264	2175	3041	5138	0	0	0	0	0	0	0	0	0	0	0	0	0	527	0
Cardueae_At4g15770_supercontig_mafft.fa_trimal_spuriousless_gappy.fa	13	703	9139	101	1105	253	0.36	181	0.257	0.559	0.441	2490	1744	2240	2564	0	0	0	0	0	0	0	0	0	0	0	0	0	101	0
Cardueae_At4g17770_supercontig_mafft.fa_trimal_spuriousless_gappy.fa	13	1145	14885	918	6167	499	0.436	264	0.231	0.534	0.466	3663	2541	3966	3797	0	0	0	0	0	0	0	0	0	0	0	0	0	918	0
Cardueae_At4g20360_supercontig_mafft.fa_trimal_spuriousless_gappy.fa	13	1004	13052	547	4191	214	0.213	139	0.138	0.478	0.522	3160	3281	3243	2821	0	0	0	0	0	0	0	0	0	0	0	0	0	547	0
Cardueae_At4g35250_supercontig_mafft.fa_trimal_spuriousless_gappy.fa	13	848	11024	648	5878	331	0.39	200	0.236	0.629	0.371	3035	1856	1992	3493	0	0	0	0	0	0	0	0	0	0	0	0	0	648	0
Cardueae_At5g08650_supercontig_mafft.fa_trimal_spuriousless_gappy.fa	13	574	7462	218	2921	189	0.329	89	0.155	0.646	0.354	2123	1255	1312	2554	0	0	0	0	0	0	0	0	0	0	0	0	0	218	0
Cardueae_At5g11950_supercontig_mafft.fa_trimal_spuriousless_gappy.fa	13	548	7124	143	2007	218	0.398	150	0.274	0.605	0.395	1932	1178	1577	2294	0	0	0	0	0	0	0	0	0	0	0	0	0	143	0
Cardueae_At5g13440_supercontig_mafft.fa_trimal_spuriousless_gappy.fa	13	877	11401	102	0.895	204	0.233	117	0.133	0.546	0.454	2691	2242	2884	3482	0	0	0	0	0	0	0	0	0	0	0	0	0	102	0
Cardueae_At5g17330_supercontig_mafft.fa_trimal_spuriousless_gappy.fa	13	714	9282	41	0.442	266	0.373	184	0.258	0.589	0.411	2850	1418	2383	2590	0	0	0	0	0	0	0	0	0	0	0	0	0	41	0
Cardueae_At5g20090_supercontig_mafft.fa_trimal_spuriousless_gappy.fa	13	497	6461	290	4488	228	0.459	143	0.288	0.597	0.403	1615	1129	1358	2069	0	0	0	0	0	0	0	0	0	0	0	0	0	290	0
Cardueae_At5g23250_supercontig_mafft.fa_trimal_spuriousless_gappy.fa	13	1094	14222	615	4324	393	0.359	244	0.223	0.617	0.383	3711	2516	2696	4684	0	0	0	0	0	0	0	0	0	0	0	0	0	615	0
Cardueae_At5g24490_supercontig_mafft.fa_trimal_spuriousless_gappy.fa	13	699	9087	171	1882	179	0.256	125	0.179	0.596	0.404	2731	1348	2250	2587	0	0	0	0	0	0	0	0	0	0	0	0	0	171	0
Cardueae_At5g59240_supercontig_mafft.fa_trimal_spuriousless_gappy.fa	13	639	8307	241	2901	307	0.48	226	0.354	0.583	0.417	2231	1311	2052	2472	0	0	0	0	0	0	0	0	0	0	0	0	0	241	0
Cardueae_At3g02360_supercontig_mafft.fa_trimal_spuriousless_gappy.fa	14	775	10850	405	3733	120	0.155	74	0.095	0.547	0.453	3038	1914	2821	2672	0	0	0	0	0	0	0	0	0	0	0	0	0	405	0
Cardueae_At4g34460_supercontig_mafft.fa_trimal_spuriousless_gappy.fa	14	1422	19908	1488	7474	585	0.411	260	0.183	0.587	0.413	4686	3466	4145	6123	0	0	0	0	0	0	0	0	0	0	0	0	0	1488	0
Cardueae_At5g19860_supercontig_mafft.fa_trimal_spuriousless_gappy.fa	14	934	13076	1249	9552	506	0.542	218	0.233	0.59	0.41	3267	2836	2009	3715	0	0	0	0	0	0	0	0	0	0	0	0	0	1249	0
Cardueae_At5g56290_supercontig_mafft.fa_trimal_spuriousless_gappy.fa	14	944	13216	327	2474	390	0.413	214	0.227	0.615	0.385	3681	2397	2562	4249	0	0	0	0	0	0	0	0	0	0	0	0	0	327	0
									0.261009

## Sheet: Cousinia
Alignment_name	No_of_taxa	Alignment_length	Total_matrix_cells	Undetermined_characters	Missing_percent	No_variable_sites	Proportion_variable_sites	Parsimony_informative_sites	Proportion_parsimony_informative	AT_content	GC_content	A	C	G	T	K	M	R	Y	S	W	B	V	H	D	X	N	O	-	?
Cousinia_At1g14620_supercontig_mafft.fa_trimal_spuriousless_gappy.fa	1	784	784	0	0	0	0	0	0	0.591	0.409	211	165	156	252	0	0	0	0	0	0	0	0	0	0	0	0	0	0	0
Cousinia_At1g16740_supercontig_mafft.fa_trimal_spuriousless_gappy.fa	1	1324	1324	0	0	0	0	0	0	0.632	0.368	397	229	258	440	0	0	0	0	0	0	0	0	0	0	0	0	0	0	0
Cousinia_At1g18010_supercontig_mafft.fa_trimal_spuriousless_gappy.fa	1	700	700	0	0	0	0	0	0	0.589	0.411	189	99	189	223	0	0	0	0	0	0	0	0	0	0	0	0	0	0	0
Cousinia_At1g20200_supercontig_mafft.fa_trimal_spuriousless_gappy.fa	1	2657	2657	0	0	0	0	0	0	0.585	0.415	700	580	523	854	0	0	0	0	0	0	0	0	0	0	0	0	0	0	0
Cousinia_At1g34470_supercontig_mafft.fa_trimal_spuriousless_gappy.fa	1	1700	1700	0	0	0	0	0	0	0.632	0.368	434	318	307	641	0	0	0	0	0	0	0	0	0	0	0	0	0	0	0
Cousinia_At2g03800_supercontig_mafft.fa_trimal_spuriousless_gappy.fa	1	1458	1458	0	0	0	0	0	0	0.642	0.358	424	238	284	512	0	0	0	0	0	0	0	0	0	0	0	0	0	0	0
Cousinia_At2g38040_supercontig_mafft.fa_trimal_spuriousless_gappy.fa	1	1564	1564	0	0	0	0	0	0	0.616	0.384	450	274	326	514	0	0	0	0	0	0	0	0	0	0	0	0	0	0	0
Cousinia_At2g43945_supercontig_mafft.fa_trimal_spuriousless_gappy.fa	1	1429	1429	0	0	0	0	0	0	0.625	0.375	406	242	294	487	0	0	0	0	0	0	0	0	0	0	0	0	0	0	0
Cousinia_At3g01980_supercontig_mafft.fa_trimal_spuriousless_gappy.fa	1	1784	1784	0	0	0	0	0	0	0.606	0.394	497	296	407	584	0	0	0	0	0	0	0	0	0	0	0	0	0	0	0
Cousinia_At3g04400_supercontig_mafft.fa_trimal_spuriousless_gappy.fa	1	1994	1994	0	0	0	0	0	0	0.616	0.384	483	322	443	746	0	0	0	0	0	0	0	0	0	0	0	0	0	0	0
Cousinia_At3g06050_supercontig_mafft.fa_trimal_spuriousless_gappy.fa	1	1317	1317	0	0	0	0	0	0	0.648	0.352	372	215	248	482	0	0	0	0	0	0	0	0	0	0	0	0	0	0	0
Cousinia_At3g13580_supercontig_mafft.fa_trimal_spuriousless_gappy.fa	1	1589	1589	0	0	0	0	0	0	0.648	0.352	464	206	353	566	0	0	0	0	0	0	0	0	0	0	0	0	0	0	0
Cousinia_At3g18890_supercontig_mafft.fa_trimal_spuriousless_gappy.fa	1	507	507	0	0	0	0	0	0	0.594	0.406	159	98	108	142	0	0	0	0	0	0	0	0	0	0	0	0	0	0	0
Cousinia_At3g47940_supercontig_mafft.fa_trimal_spuriousless_gappy.fa	1	616	616	0	0	0	0	0	0	0.584	0.416	202	112	144	158	0	0	0	0	0	0	0	0	0	0	0	0	0	0	0
Cousinia_At4g01100_supercontig_mafft.fa_trimal_spuriousless_gappy.fa	1	2551	2551	0	0	0	0	0	0	0.637	0.363	775	431	496	849	0	0	0	0	0	0	0	0	0	0	0	0	0	0	0
Cousinia_At4g12780_supercontig_mafft.fa_trimal_spuriousless_gappy.fa	1	508	508	0	0	0	0	0	0	0.661	0.339	163	76	96	173	0	0	0	0	0	0	0	0	0	0	0	0	0	0	0
Cousinia_At4g25700_supercontig_mafft.fa_trimal_spuriousless_gappy.fa	1	364	364	0	0	0	0	0	0	0.574	0.426	98	83	72	111	0	0	0	0	0	0	0	0	0	0	0	0	0	0	0
Cousinia_At5g01410_supercontig_mafft.fa_trimal_spuriousless_gappy.fa	1	1496	1496	0	0	0	0	0	0	0.529	0.471	329	287	418	462	0	0	0	0	0	0	0	0	0	0	0	0	0	0	0
Cousinia_At5g14910_supercontig_mafft.fa_trimal_spuriousless_gappy.fa	1	1735	1735	0	0	0	0	0	0	0.639	0.361	492	334	293	616	0	0	0	0	0	0	0	0	0	0	0	0	0	0	0
Cousinia_At5g20130_supercontig_mafft.fa_trimal_spuriousless_gappy.fa	1	1173	1173	0	0	0	0	0	0	0.607	0.393	353	208	253	359	0	0	0	0	0	0	0	0	0	0	0	0	0	0	0
Cousinia_At5g26240_supercontig_mafft.fa_trimal_spuriousless_gappy.fa	1	1284	1284	0	0	0	0	0	0	0.63	0.37	330	210	265	479	0	0	0	0	0	0	0	0	0	0	0	0	0	0	0
Cousinia_At5g56710_supercontig_mafft.fa_trimal_spuriousless_gappy.fa	1	2608	2608	0	0	0	0	0	0	0.626	0.374	746	396	580	886	0	0	0	0	0	0	0	0	0	0	0	0	0	0	0
Cousinia_At5g59420_supercontig_mafft.fa_trimal_spuriousless_gappy.fa	1	3419	3419	0	0	0	0	0	0	0.641	0.359	940	610	616	1253	0	0	0	0	0	0	0	0	0	0	0	0	0	0	0
Cousinia_At5g64180_supercontig_mafft.fa_trimal_spuriousless_gappy.fa	1	1846	1846	0	0	0	0	0	0	0.622	0.378	579	310	388	569	0	0	0	0	0	0	0	0	0	0	0	0	0	0	0
Cousinia_At1g02140_supercontig_mafft.fa_trimal_spuriousless_gappy.fa	2	1640	3280	183	5579	291	0.177	0	0	0.594	0.406	910	564	692	931	0	0	0	0	0	0	0	0	0	0	0	0	0	183	0
Cousinia_At1g09960_supercontig_mafft.fa_trimal_spuriousless_gappy.fa	2	421	842	0	0	12	0.029	0	0	0.57	0.43	189	195	167	291	0	0	0	0	0	0	0	0	0	0	0	0	0	0	0
Cousinia_At1g13750_supercontig_mafft.fa_trimal_spuriousless_gappy.fa	2	566	1132	0	0	78	0.138	0	0	0.575	0.425	331	226	255	320	0	0	0	0	0	0	0	0	0	0	0	0	0	0	0
Cousinia_At1g17530_supercontig_mafft.fa_trimal_spuriousless_gappy.fa	2	813	1626	0	0	14	0.017	0	0	0.536	0.464	406	308	447	465	0	0	0	0	0	0	0	0	0	0	0	0	0	0	0
Cousinia_At1g27950_supercontig_mafft.fa_trimal_spuriousless_gappy.fa	2	197	394	0	0	19	0.096	0	0	0.581	0.419	125	107	58	104	0	0	0	0	0	0	0	0	0	0	0	0	0	0	0
Cousinia_At1g30360_supercontig_mafft.fa_trimal_spuriousless_gappy.fa	2	569	1138	94	8.26	31	0.054	0	0	0.615	0.385	294	201	201	348	0	0	0	0	0	0	0	0	0	0	0	0	0	94	0
Cousinia_At1g30630_supercontig_mafft.fa_trimal_spuriousless_gappy.fa	2	1047	2094	9	0.43	36	0.034	0	0	0.632	0.368	628	376	391	690	0	0	0	0	0	0	0	0	0	0	0	0	0	9	0
Cousinia_At1g61800_supercontig_mafft.fa_trimal_spuriousless_gappy.fa	2	1966	3932	197	5.01	174	0.089	0	0	0.659	0.341	936	545	727	1527	0	0	0	0	0	0	0	0	0	0	0	0	0	197	0
Cousinia_At1g71695_supercontig_mafft.fa_trimal_spuriousless_gappy.fa	2	1069	2138	19	0.889	49	0.046	0	0	0.558	0.442	573	533	403	610	0	0	0	0	0	0	0	0	0	0	0	0	0	19	0
Cousinia_At1g73230_supercontig_mafft.fa_trimal_spuriousless_gappy.fa	2	1799	3598	73	2029	189	0.105	0	0	0.61	0.39	1000	609	765	1151	0	0	0	0	0	0	0	0	0	0	0	0	0	73	0
Cousinia_At2g06050_supercontig_mafft.fa_trimal_spuriousless_gappy.fa	2	696	1392	26	1868	54	0.078	0	0	0.57	0.43	426	312	276	352	0	0	0	0	0	0	0	0	0	0	0	0	0	26	0
Cousinia_At2g06520_supercontig_mafft.fa_trimal_spuriousless_gappy.fa	2	580	1160	6	0.517	10	0.017	0	0	0.592	0.408	285	240	231	398	0	0	0	0	0	0	0	0	0	0	0	0	0	6	0
Cousinia_At2g21250_supercontig_mafft.fa_trimal_spuriousless_gappy.fa	2	1228	2456	12	0.489	110	0.09	0	0	0.605	0.395	701	500	466	777	0	0	0	0	0	0	0	0	0	0	0	0	0	12	0
Cousinia_At2g27470_supercontig_mafft.fa_trimal_spuriousless_gappy.fa	2	409	818	3	0.367	8	0.02	0	0	0.655	0.345	254	121	160	280	0	0	0	0	0	0	0	0	0	0	0	0	0	3	0
Cousinia_At2g33220_supercontig_mafft.fa_trimal_spuriousless_gappy.fa	2	1118	2236	23	1029	55	0.049	0	0	0.589	0.411	623	402	508	680	0	0	0	0	0	0	0	0	0	0	0	0	0	23	0
Cousinia_At2g40620_supercontig_mafft.fa_trimal_spuriousless_gappy.fa	2	619	1238	64	5.17	22	0.036	0	0	0.645	0.355	388	218	199	369	0	0	0	0	0	0	0	0	0	0	0	0	0	64	0
Cousinia_At2g41490_supercontig_mafft.fa_trimal_spuriousless_gappy.fa	2	747	1494	0	0	57	0.076	0	0	0.629	0.371	409	277	277	531	0	0	0	0	0	0	0	0	0	0	0	0	0	0	0
Cousinia_At2g42570_supercontig_mafft.fa_trimal_spuriousless_gappy.fa	2	968	1936	58	2996	61	0.063	0	0	0.605	0.395	536	334	407	601	0	0	0	0	0	0	0	0	0	0	0	0	0	58	0
Cousinia_At3g05580_supercontig_mafft.fa_trimal_spuriousless_gappy.fa	2	1439	2878	12	0.417	64	0.044	0	0	0.633	0.367	787	466	586	1027	0	0	0	0	0	0	0	0	0	0	0	0	0	12	0
Cousinia_At3g07410_supercontig_mafft.fa_trimal_spuriousless_gappy.fa	2	1722	3444	127	3688	224	0.13	0	0	0.578	0.422	912	713	686	1006	0	0	0	0	0	0	0	0	0	0	0	0	0	127	0
Cousinia_At3g18080_supercontig_mafft.fa_trimal_spuriousless_gappy.fa	2	764	1528	9	0.589	115	0.151	0	0	0.61	0.39	485	281	312	441	0	0	0	0	0	0	0	0	0	0	0	0	0	9	0
Cousinia_At3g19240_supercontig_mafft.fa_trimal_spuriousless_gappy.fa	2	575	1150	0	0	19	0.033	0	0	0.593	0.407	312	183	285	370	0	0	0	0	0	0	0	0	0	0	0	0	0	0	0
Cousinia_At3g19900_supercontig_mafft.fa_trimal_spuriousless_gappy.fa	2	509	1018	15	1473	27	0.053	0	0	0.622	0.378	300	185	194	324	0	0	0	0	0	0	0	0	0	0	0	0	0	15	0
Cousinia_At3g52155_supercontig_mafft.fa_trimal_spuriousless_gappy.fa	2	694	1388	164	11816	90	0.13	0	0	0.621	0.379	370	209	255	390	0	0	0	0	0	0	0	0	0	0	0	0	0	164	0
Cousinia_At3g57330_supercontig_mafft.fa_trimal_spuriousless_gappy.fa	2	554	1108	8	0.722	24	0.043	0	0	0.645	0.355	358	152	239	351	0	0	0	0	0	0	0	0	0	0	0	0	0	8	0
Cousinia_At3g59530_supercontig_mafft.fa_trimal_spuriousless_gappy.fa	2	1023	2046	6	0.293	151	0.148	0	0	0.633	0.367	594	325	424	697	0	0	0	0	0	0	0	0	0	0	0	0	0	6	0
Cousinia_At3g63490_supercontig_mafft.fa_trimal_spuriousless_gappy.fa	2	1453	2906	23	0.791	75	0.052	0	0	0.651	0.349	898	438	568	979	0	0	0	0	0	0	0	0	0	0	0	0	0	23	0
Cousinia_At4g14950_supercontig_mafft.fa_trimal_spuriousless_gappy.fa	2	968	1936	34	1756	45	0.046	0	0	0.647	0.353	577	328	344	653	0	0	0	0	0	0	0	0	0	0	0	0	0	34	0
Cousinia_At4g27650_supercontig_mafft.fa_trimal_spuriousless_gappy.fa	2	794	1588	41	2582	91	0.115	0	0	0.666	0.334	491	227	289	540	0	0	0	0	0	0	0	0	0	0	0	0	0	41	0
Cousinia_At4g29510_supercontig_mafft.fa_trimal_spuriousless_gappy.fa	2	548	1096	1	0.091	27	0.049	0	0	0.662	0.338	289	158	212	436	0	0	0	0	0	0	0	0	0	0	0	0	0	1	0
Cousinia_At4g33865_supercontig_mafft.fa_trimal_spuriousless_gappy.fa	2	656	1312	5	0.381	81	0.123	0	0	0.666	0.334	340	183	253	531	0	0	0	0	0	0	0	0	0	0	0	0	0	5	0
Cousinia_At4g35870_supercontig_mafft.fa_trimal_spuriousless_gappy.fa	2	538	1076	0	0	11	0.02	0	0	0.596	0.404	260	207	228	381	0	0	0	0	0	0	0	0	0	0	0	0	0	0	0
Cousinia_At4g36220_supercontig_mafft.fa_trimal_spuriousless_gappy.fa	2	1356	2712	30	1106	52	0.038	0	0	0.506	0.494	675	668	657	682	0	0	0	0	0	0	0	0	0	0	0	0	0	30	0
Cousinia_At4g36700_supercontig_mafft.fa_trimal_spuriousless_gappy.fa	2	569	1138	0	0	14	0.025	0	0	0.578	0.422	350	179	301	308	0	0	0	0	0	0	0	0	0	0	0	0	0	0	0
Cousinia_At5g01650_supercontig_mafft.fa_trimal_spuriousless_gappy.fa	2	1512	3024	90	2976	335	0.222	0	0	0.631	0.369	863	510	572	989	0	0	0	0	0	0	0	0	0	0	0	0	0	90	0
Cousinia_At5g08290_supercontig_mafft.fa_trimal_spuriousless_gappy.fa	2	2381	4762	29	0.609	156	0.066	0	0	0.596	0.404	1319	914	996	1504	0	0	0	0	0	0	0	0	0	0	0	0	0	29	0
Cousinia_At5g11260_supercontig_mafft.fa_trimal_spuriousless_gappy.fa	2	1097	2194	115	5242	74	0.067	0	0	0.638	0.362	730	287	465	597	0	0	0	0	0	0	0	0	0	0	0	0	0	115	0
Cousinia_At5g13860_supercontig_mafft.fa_trimal_spuriousless_gappy.fa	2	539	1078	0	0	36	0.067	0	0	0.585	0.415	319	183	264	312	0	0	0	0	0	0	0	0	0	0	0	0	0	0	0
Cousinia_At5g17170_supercontig_mafft.fa_trimal_spuriousless_gappy.fa	2	625	1250	52	4.16	47	0.075	0	0	0.618	0.382	352	201	257	388	0	0	0	0	0	0	0	0	0	0	0	0	0	52	0
Cousinia_At5g20070_supercontig_mafft.fa_trimal_spuriousless_gappy.fa	2	190	380	0	0	3	0.016	0	0	0.595	0.405	91	37	117	135	0	0	0	0	0	0	0	0	0	0	0	0	0	0	0
Cousinia_At5g25360_supercontig_mafft.fa_trimal_spuriousless_gappy.fa	2	193	386	0	0	3	0.016	0	0	0.617	0.383	116	69	79	122	0	0	0	0	0	0	0	0	0	0	0	0	0	0	0
Cousinia_At5g40370_supercontig_mafft.fa_trimal_spuriousless_gappy.fa	2	382	764	0	0	5	0.013	0	0	0.605	0.395	216	142	160	246	0	0	0	0	0	0	0	0	0	0	0	0	0	0	0
Cousinia_At5g47030_supercontig_mafft.fa_trimal_spuriousless_gappy.fa	2	608	1216	31	2549	24	0.039	0	0	0.565	0.435	291	295	221	378	0	0	0	0	0	0	0	0	0	0	0	0	0	31	0
Cousinia_At5g47240_supercontig_mafft.fa_trimal_spuriousless_gappy.fa	2	1106	2212	65	2939	31	0.028	0	0	0.666	0.334	703	311	406	727	0	0	0	0	0	0	0	0	0	0	0	0	0	65	0
Cousinia_At5g49720_supercontig_mafft.fa_trimal_spuriousless_gappy.fa	2	5208	10416	540	5184	659	0.127	0	0	0.584	0.416	2618	1961	2143	3154	0	0	0	0	0	0	0	0	0	0	0	0	0	540	0
Cousinia_At5g49960_supercontig_mafft.fa_trimal_spuriousless_gappy.fa	2	1148	2296	5	0.218	99	0.086	0	0	0.618	0.382	626	388	488	789	0	0	0	0	0	0	0	0	0	0	0	0	0	5	0
Cousinia_At5g53280_supercontig_mafft.fa_trimal_spuriousless_gappy.fa	2	475	950	0	0	25	0.053	0	0	0.592	0.408	303	176	212	259	0	0	0	0	0	0	0	0	0	0	0	0	0	0	0
Cousinia_At5g55760_supercontig_mafft.fa_trimal_spuriousless_gappy.fa	2	1215	2430	18	0.741	111	0.091	0	0	0.638	0.362	673	430	442	867	0	0	0	0	0	0	0	0	0	0	0	0	0	18	0
Cousinia_At5g56670_supercontig_mafft.fa_trimal_spuriousless_gappy.fa	2	1397	2794	31	1.11	78	0.056	0	0	0.593	0.407	783	545	579	856	0	0	0	0	0	0	0	0	0	0	0	0	0	31	0
Cousinia_At5g58560_supercontig_mafft.fa_trimal_spuriousless_gappy.fa	2	2195	4390	98	2232	167	0.076	0	0	0.637	0.363	1197	783	774	1538	0	0	0	0	0	0	0	0	0	0	0	0	0	98	0
Cousinia_At5g62670_supercontig_mafft.fa_trimal_spuriousless_gappy.fa	2	1418	2836	51	1798	102	0.072	0	0	0.586	0.414	723	554	599	909	0	0	0	0	0	0	0	0	0	0	0	0	0	51	0
Cousinia_At5g64510_supercontig_mafft.fa_trimal_spuriousless_gappy.fa	2	345	690	0	0	15	0.043	0	0	0.49	0.51	164	92	260	174	0	0	0	0	0	0	0	0	0	0	0	0	0	0	0
Cousinia_At1g04290_supercontig_mafft.fa_trimal_spuriousless_gappy.fa	3	1291	3873	189	4.88	375	0.29	0	0	0.633	0.367	1014	567	785	1318	0	0	0	0	0	0	0	0	0	0	0	0	0	189	0
Cousinia_At1g07510_supercontig_mafft.fa_trimal_spuriousless_gappy.fa	3	209	627	0	0	9	0.043	0	0	0.53	0.47	153	110	185	179	0	0	0	0	0	0	0	0	0	0	0	0	0	0	0
Cousinia_At1g11430_supercontig_mafft.fa_trimal_spuriousless_gappy.fa	3	1508	4524	75	1658	243	0.161	0	0	0.625	0.375	1361	772	895	1421	0	0	0	0	0	0	0	0	0	0	0	0	0	75	0
Cousinia_At1g11890_supercontig_mafft.fa_trimal_spuriousless_gappy.fa	3	2061	6183	186	3008	125	0.061	0	0	0.631	0.369	1701	1055	1160	2081	0	0	0	0	0	0	0	0	0	0	0	0	0	186	0
Cousinia_At1g12310_supercontig_mafft.fa_trimal_spuriousless_gappy.fa	3	965	2895	203	7012	50	0.052	0	0	0.566	0.434	659	551	616	866	0	0	0	0	0	0	0	0	0	0	0	0	0	203	0
Cousinia_At1g12410_supercontig_mafft.fa_trimal_spuriousless_gappy.fa	3	969	2907	5	0.172	155	0.16	0	0	0.609	0.391	817	489	647	949	0	0	0	0	0	0	0	0	0	0	0	0	0	5	0
Cousinia_At1g12520_supercontig_mafft.fa_trimal_spuriousless_gappy.fa	3	1537	4611	115	2494	164	0.107	0	0	0.627	0.373	1248	718	960	1570	0	0	0	0	0	0	0	0	0	0	0	0	0	115	0
Cousinia_At1g14000_supercontig_mafft.fa_trimal_spuriousless_gappy.fa	3	1350	4050	10	0.247	61	0.045	0	0	0.641	0.359	1153	715	736	1436	0	0	0	0	0	0	0	0	0	0	0	0	0	10	0
Cousinia_At1g15140_supercontig_mafft.fa_trimal_spuriousless_gappy.fa	3	588	1764	22	1247	157	0.267	0	0	0.619	0.381	428	310	353	651	0	0	0	0	0	0	0	0	0	0	0	0	0	22	0
Cousinia_At1g16080_supercontig_mafft.fa_trimal_spuriousless_gappy.fa	3	719	2157	75	3477	137	0.191	0	0	0.593	0.407	583	368	479	652	0	0	0	0	0	0	0	0	0	0	0	0	0	75	0
Cousinia_At1g16880_supercontig_mafft.fa_trimal_spuriousless_gappy.fa	3	1247	3741	38	1016	145	0.116	0	0	0.618	0.382	1047	648	766	1242	0	0	0	0	0	0	0	0	0	0	0	0	0	38	0
Cousinia_At1g18170_supercontig_mafft.fa_trimal_spuriousless_gappy.fa	3	440	1320	29	2197	29	0.066	0	0	0.486	0.514	311	290	373	317	0	0	0	0	0	0	0	0	0	0	0	0	0	29	0
Cousinia_At1g26550_supercontig_mafft.fa_trimal_spuriousless_gappy.fa	3	1166	3498	54	1544	128	0.11	0	0	0.616	0.384	1061	528	793	1062	0	0	0	0	0	0	0	0	0	0	0	0	0	54	0
Cousinia_At1g26880_supercontig_mafft.fa_trimal_spuriousless_gappy.fa	3	585	1755	134	7635	53	0.091	0	0	0.659	0.341	467	239	314	601	0	0	0	0	0	0	0	0	0	0	0	0	0	134	0
Cousinia_At1g27435_supercontig_mafft.fa_trimal_spuriousless_gappy.fa	3	543	1629	54	3315	123	0.227	0	0	0.58	0.42	448	354	308	465	0	0	0	0	0	0	0	0	0	0	0	0	0	54	0
Cousinia_At1g35620_supercontig_mafft.fa_trimal_spuriousless_gappy.fa	3	565	1695	35	2065	24	0.042	0	0	0.622	0.378	457	279	349	575	0	0	0	0	0	0	0	0	0	0	0	0	0	35	0
Cousinia_At1g42970_supercontig_mafft.fa_trimal_spuriousless_gappy.fa	3	1224	3672	177	4.82	223	0.182	0	0	0.549	0.451	886	741	836	1032	0	0	0	0	0	0	0	0	0	0	0	0	0	177	0
Cousinia_At1g47640_supercontig_mafft.fa_trimal_spuriousless_gappy.fa	3	2038	6114	167	2731	272	0.133	0	0	0.617	0.383	1554	1082	1193	2118	0	0	0	0	0	0	0	0	0	0	0	0	0	167	0
Cousinia_At1g52230_supercontig_mafft.fa_trimal_spuriousless_gappy.fa	3	2534	7602	180	2368	228	0.09	0	0	0.614	0.386	2047	1455	1409	2511	0	0	0	0	0	0	0	0	0	0	0	0	0	180	0
Cousinia_At1g55360_supercontig_mafft.fa_trimal_spuriousless_gappy.fa	3	740	2220	134	6036	41	0.055	0	0	0.65	0.35	693	329	401	663	0	0	0	0	0	0	0	0	0	0	0	0	0	134	0
Cousinia_At1g56350_supercontig_mafft.fa_trimal_spuriousless_gappy.fa	3	1165	3495	30	0.858	211	0.181	0	0	0.588	0.412	962	634	795	1074	0	0	0	0	0	0	0	0	0	0	0	0	0	30	0
Cousinia_At1g61520_supercontig_mafft.fa_trimal_spuriousless_gappy.fa	3	1079	3237	152	4696	126	0.117	0	0	0.543	0.457	814	744	665	862	0	0	0	0	0	0	0	0	0	0	0	0	0	152	0
Cousinia_At1g72020_supercontig_mafft.fa_trimal_spuriousless_gappy.fa	3	649	1947	15	0.77	55	0.085	0	0	0.624	0.376	497	326	400	709	0	0	0	0	0	0	0	0	0	0	0	0	0	15	0
Cousinia_At1g75380_supercontig_mafft.fa_trimal_spuriousless_gappy.fa	3	1278	3834	103	2686	125	0.098	0	0	0.629	0.371	1007	639	746	1339	0	0	0	0	0	0	0	0	0	0	0	0	0	103	0
Cousinia_At1g77550_supercontig_mafft.fa_trimal_spuriousless_gappy.fa	3	551	1653	130	7864	96	0.174	0	0	0.62	0.38	472	285	294	472	0	0	0	0	0	0	0	0	0	0	0	0	0	130	0
Cousinia_At2g01670_supercontig_mafft.fa_trimal_spuriousless_gappy.fa	3	486	1458	22	1509	46	0.095	0	0	0.685	0.315	503	169	284	480	0	0	0	0	0	0	0	0	0	0	0	0	0	22	0
Cousinia_At2g04790_supercontig_mafft.fa_trimal_spuriousless_gappy.fa	3	615	1845	2	0.108	127	0.207	0	0	0.63	0.37	560	343	339	601	0	0	0	0	0	0	0	0	0	0	0	0	0	2	0
Cousinia_At2g04845_supercontig_mafft.fa_trimal_spuriousless_gappy.fa	3	423	1269	1	0.079	43	0.102	0	0	0.638	0.362	334	233	226	475	0	0	0	0	0	0	0	0	0	0	0	0	0	1	0
Cousinia_At2g15290_supercontig_mafft.fa_trimal_spuriousless_gappy.fa	3	765	2295	41	1786	149	0.195	0	0	0.602	0.398	596	431	467	760	0	0	0	0	0	0	0	0	0	0	0	0	0	41	0
Cousinia_At2g15910_supercontig_mafft.fa_trimal_spuriousless_gappy.fa	3	649	1947	179	9194	33	0.051	0	0	0.61	0.39	551	314	375	528	0	0	0	0	0	0	0	0	0	0	0	0	0	179	0
Cousinia_At2g18900_supercontig_mafft.fa_trimal_spuriousless_gappy.fa	3	391	1173	119	10145	24	0.061	0	0	0.65	0.35	298	153	216	387	0	0	0	0	0	0	0	0	0	0	0	0	0	119	0
Cousinia_At2g20340_supercontig_mafft.fa_trimal_spuriousless_gappy.fa	3	1023	3069	48	1564	259	0.253	0	0	0.589	0.411	780	647	594	1000	0	0	0	0	0	0	0	0	0	0	0	0	0	48	0
Cousinia_At2g21530_supercontig_mafft.fa_trimal_spuriousless_gappy.fa	3	230	690	12	1739	23	0.1	0	0	0.571	0.429	167	146	145	220	0	0	0	0	0	0	0	0	0	0	0	0	0	12	0
Cousinia_At2g21970_supercontig_mafft.fa_trimal_spuriousless_gappy.fa	3	276	828	20	2415	18	0.065	0	0	0.564	0.436	171	116	236	285	0	0	0	0	0	0	0	0	0	0	0	0	0	20	0
Cousinia_At2g22570_supercontig_mafft.fa_trimal_spuriousless_gappy.fa	3	1052	3156	72	2281	72	0.068	0	0	0.606	0.394	899	583	631	971	0	0	0	0	0	0	0	0	0	0	0	0	0	72	0
Cousinia_At2g24765_supercontig_mafft.fa_trimal_spuriousless_gappy.fa	3	2215	6645	138	2077	242	0.109	0	0	0.659	0.341	1841	983	1235	2448	0	0	0	0	0	0	0	0	0	0	0	0	0	138	0
Cousinia_At2g26970_supercontig_mafft.fa_trimal_spuriousless_gappy.fa	3	1076	3228	88	2726	177	0.164	0	0	0.643	0.357	953	504	617	1066	0	0	0	0	0	0	0	0	0	0	0	0	0	88	0
Cousinia_At2g31490_supercontig_mafft.fa_trimal_spuriousless_gappy.fa	3	468	1404	1	0.071	24	0.051	0	0	0.577	0.423	390	257	336	420	0	0	0	0	0	0	0	0	0	0	0	0	0	1	0
Cousinia_At2g34520_supercontig_mafft.fa_trimal_spuriousless_gappy.fa	3	599	1797	35	1948	35	0.058	0	0	0.61	0.39	469	272	415	606	0	0	0	0	0	0	0	0	0	0	0	0	0	35	0
Cousinia_At2g35760_supercontig_mafft.fa_trimal_spuriousless_gappy.fa	3	996	2988	228	7631	179	0.18	0	0	0.639	0.361	716	404	591	1049	0	0	0	0	0	0	0	0	0	0	0	0	0	228	0
Cousinia_At2g39450_supercontig_mafft.fa_trimal_spuriousless_gappy.fa	3	924	2772	118	4257	63	0.068	0	0	0.624	0.376	805	426	571	852	0	0	0	0	0	0	0	0	0	0	0	0	0	118	0
Cousinia_At2g43070_supercontig_mafft.fa_trimal_spuriousless_gappy.fa	3	1513	4539	325	7.16	165	0.109	0	0	0.634	0.366	1070	777	767	1600	0	0	0	0	0	0	0	0	0	0	0	0	0	325	0
Cousinia_At2g44060_supercontig_mafft.fa_trimal_spuriousless_gappy.fa	3	1380	4140	724	17488	43	0.031	0	0	0.588	0.412	1082	597	811	926	0	0	0	0	0	0	0	0	0	0	0	0	0	724	0
Cousinia_At2g45640_supercontig_mafft.fa_trimal_spuriousless_gappy.fa	3	1526	4578	142	3102	236	0.155	0	0	0.647	0.353	1236	772	796	1632	0	0	0	0	0	0	0	0	0	0	0	0	0	142	0
Cousinia_At3g02450_supercontig_mafft.fa_trimal_spuriousless_gappy.fa	3	2383	7149	148	2.07	221	0.093	0	0	0.6	0.4	1996	1291	1507	2207	0	0	0	0	0	0	0	0	0	0	0	0	0	148	0
Cousinia_At3g02540_supercontig_mafft.fa_trimal_spuriousless_gappy.fa	3	791	2373	240	10114	286	0.362	0	0	0.65	0.35	594	361	385	793	0	0	0	0	0	0	0	0	0	0	0	0	0	240	0
Cousinia_At3g04610_supercontig_mafft.fa_trimal_spuriousless_gappy.fa	3	619	1857	67	3608	114	0.184	0	0	0.625	0.375	487	303	368	632	0	0	0	0	0	0	0	0	0	0	0	0	0	67	0
Cousinia_At3g09200_supercontig_mafft.fa_trimal_spuriousless_gappy.fa	3	2783	8349	539	6456	650	0.234	0	0	0.558	0.442	1962	1650	1804	2394	0	0	0	0	0	0	0	0	0	0	0	0	0	539	0
Cousinia_At3g10210_supercontig_mafft.fa_trimal_spuriousless_gappy.fa	3	1134	3402	68	1999	199	0.175	0	0	0.6	0.4	961	602	730	1041	0	0	0	0	0	0	0	0	0	0	0	0	0	68	0
Cousinia_At3g11830_supercontig_mafft.fa_trimal_spuriousless_gappy.fa	3	709	2127	173	8134	123	0.173	0	0	0.613	0.387	532	304	453	665	0	0	0	0	0	0	0	0	0	0	0	0	0	173	0
Cousinia_At3g12620_supercontig_mafft.fa_trimal_spuriousless_gappy.fa	3	655	1965	179	9109	92	0.14	0	0	0.566	0.434	423	236	540	587	0	0	0	0	0	0	0	0	0	0	0	0	0	179	0
Cousinia_At3g13740_supercontig_mafft.fa_trimal_spuriousless_gappy.fa	3	369	1107	1	0.09	16	0.043	0	0	0.627	0.373	276	143	270	417	0	0	0	0	0	0	0	0	0	0	0	0	0	1	0
Cousinia_At3g15840_supercontig_mafft.fa_trimal_spuriousless_gappy.fa	3	504	1512	58	3836	129	0.256	0	0	0.6	0.4	417	289	293	455	0	0	0	0	0	0	0	0	0	0	0	0	0	58	0
Cousinia_At3g20250_supercontig_mafft.fa_trimal_spuriousless_gappy.fa	3	1492	4476	317	7082	216	0.145	0	0	0.618	0.382	1165	683	904	1407	0	0	0	0	0	0	0	0	0	0	0	0	0	317	0
Cousinia_At3g22680_supercontig_mafft.fa_trimal_spuriousless_gappy.fa	3	319	957	1	0.104	41	0.129	0	0	0.57	0.43	340	224	187	205	0	0	0	0	0	0	0	0	0	0	0	0	0	1	0
Cousinia_At3g47340_supercontig_mafft.fa_trimal_spuriousless_gappy.fa	3	2674	8022	121	1508	512	0.191	0	0	0.6	0.4	2262	1412	1745	2482	0	0	0	0	0	0	0	0	0	0	0	0	0	121	0
Cousinia_At3g50860_supercontig_mafft.fa_trimal_spuriousless_gappy.fa	3	454	1362	0	0	76	0.167	0	0	0.646	0.354	395	264	218	485	0	0	0	0	0	0	0	0	0	0	0	0	0	0	0
Cousinia_At3g52990_supercontig_mafft.fa_trimal_spuriousless_gappy.fa	3	1682	5046	471	9334	187	0.111	0	0	0.65	0.35	1287	728	875	1685	0	0	0	0	0	0	0	0	0	0	0	0	0	471	0
Cousinia_At3g53470_supercontig_mafft.fa_trimal_spuriousless_gappy.fa	3	576	1728	0	0	42	0.073	0	0	0.594	0.406	470	340	362	556	0	0	0	0	0	0	0	0	0	0	0	0	0	0	0
Cousinia_At3g55800_supercontig_mafft.fa_trimal_spuriousless_gappy.fa	3	670	2010	0	0	38	0.057	0	0	0.639	0.361	582	345	380	703	0	0	0	0	0	0	0	0	0	0	0	0	0	0	0
Cousinia_At3g56190_supercontig_mafft.fa_trimal_spuriousless_gappy.fa	3	797	2391	82	3.43	90	0.113	0	0	0.616	0.384	716	398	489	706	0	0	0	0	0	0	0	0	0	0	0	0	0	82	0
Cousinia_At3g57870_supercontig_mafft.fa_trimal_spuriousless_gappy.fa	3	555	1665	35	2102	62	0.112	0	0	0.615	0.385	485	332	296	517	0	0	0	0	0	0	0	0	0	0	0	0	0	35	0
Cousinia_At3g58750_supercontig_mafft.fa_trimal_spuriousless_gappy.fa	3	938	2814	3	0.107	64	0.068	0	0	0.618	0.382	762	493	580	976	0	0	0	0	0	0	0	0	0	0	0	0	0	3	0
Cousinia_At4g00585_supercontig_mafft.fa_trimal_spuriousless_gappy.fa	3	668	2004	162	8084	53	0.079	0	0	0.573	0.427	476	415	372	579	0	0	0	0	0	0	0	0	0	0	0	0	0	162	0
Cousinia_At4g01310_supercontig_mafft.fa_trimal_spuriousless_gappy.fa	3	1229	3687	96	2604	224	0.182	0	0	0.592	0.408	1082	733	732	1044	0	0	0	0	0	0	0	0	0	0	0	0	0	96	0
Cousinia_At4g02060_supercontig_mafft.fa_trimal_spuriousless_gappy.fa	3	1093	3279	279	8509	65	0.059	0	0	0.599	0.401	833	553	649	965	0	0	0	0	0	0	0	0	0	0	0	0	0	279	0
Cousinia_At4g02980_supercontig_mafft.fa_trimal_spuriousless_gappy.fa	3	667	2001	25	1249	42	0.063	0	0	0.635	0.365	519	355	366	736	0	0	0	0	0	0	0	0	0	0	0	0	0	25	0
Cousinia_At4g03100_supercontig_mafft.fa_trimal_spuriousless_gappy.fa	3	2164	6492	154	2372	304	0.14	0	0	0.603	0.397	1907	1178	1339	1914	0	0	0	0	0	0	0	0	0	0	0	0	0	154	0
Cousinia_At4g12800_supercontig_mafft.fa_trimal_spuriousless_gappy.fa	3	1213	3639	182	5001	58	0.048	0	0	0.581	0.419	938	693	754	1072	0	0	0	0	0	0	0	0	0	0	0	0	0	182	0
Cousinia_At4g13040_supercontig_mafft.fa_trimal_spuriousless_gappy.fa	3	1231	3693	324	8773	240	0.195	0	0	0.588	0.412	904	613	775	1077	0	0	0	0	0	0	0	0	0	0	0	0	0	324	0
Cousinia_At4g14320_supercontig_mafft.fa_trimal_spuriousless_gappy.fa	3	1427	4281	214	4999	239	0.167	0	0	0.629	0.371	1291	701	807	1268	0	0	0	0	0	0	0	0	0	0	0	0	0	214	0
Cousinia_At4g17940_supercontig_mafft.fa_trimal_spuriousless_gappy.fa	3	552	1656	62	3744	58	0.105	0	0	0.612	0.388	500	278	341	475	0	0	0	0	0	0	0	0	0	0	0	0	0	62	0
Cousinia_At4g22840_supercontig_mafft.fa_trimal_spuriousless_gappy.fa	3	796	2388	116	4858	83	0.104	0	0	0.625	0.375	674	498	354	746	0	0	0	0	0	0	0	0	0	0	0	0	0	116	0
Cousinia_At4g25080_supercontig_mafft.fa_trimal_spuriousless_gappy.fa	3	762	2286	13	0.569	66	0.087	0	0	0.619	0.381	764	416	451	642	0	0	0	0	0	0	0	0	0	0	0	0	0	13	0
Cousinia_At4g26530_supercontig_mafft.fa_trimal_spuriousless_gappy.fa	3	1293	3879	90	2.32	179	0.138	0	0	0.539	0.461	1036	758	988	1007	0	0	0	0	0	0	0	0	0	0	0	0	0	90	0
Cousinia_At4g29010_supercontig_mafft.fa_trimal_spuriousless_gappy.fa	3	1019	3057	110	3598	144	0.141	0	0	0.641	0.359	942	486	572	947	0	0	0	0	0	0	0	0	0	0	0	0	0	110	0
Cousinia_At4g32175_supercontig_mafft.fa_trimal_spuriousless_gappy.fa	3	831	2493	21	0.842	117	0.141	0	0	0.646	0.354	786	445	431	810	0	0	0	0	0	0	0	0	0	0	0	0	0	21	0
Cousinia_At4g33090_supercontig_mafft.fa_trimal_spuriousless_gappy.fa	3	518	1554	0	0	107	0.207	0	0	0.626	0.374	479	276	305	494	0	0	0	0	0	0	0	0	0	0	0	0	0	0	0
Cousinia_At4g36440_supercontig_mafft.fa_trimal_spuriousless_gappy.fa	3	643	1929	30	1555	140	0.218	0	0	0.658	0.342	553	285	365	696	0	0	0	0	0	0	0	0	0	0	0	0	0	30	0
Cousinia_At4g37040_supercontig_mafft.fa_trimal_spuriousless_gappy.fa	3	1292	3876	185	4773	90	0.07	0	0	0.649	0.351	1027	523	771	1370	0	0	0	0	0	0	0	0	0	0	0	0	0	185	0
Cousinia_At4g37830_supercontig_mafft.fa_trimal_spuriousless_gappy.fa	3	935	2805	1	0.036	61	0.065	0	0	0.616	0.384	705	484	592	1023	0	0	0	0	0	0	0	0	0	0	0	0	0	1	0
Cousinia_At4g39230_supercontig_mafft.fa_trimal_spuriousless_gappy.fa	3	1353	4059	280	6898	131	0.097	0	0	0.611	0.389	1118	748	723	1190	0	0	0	0	0	0	0	0	0	0	0	0	0	280	0
Cousinia_At4g39660_supercontig_mafft.fa_trimal_spuriousless_gappy.fa	3	1090	3270	95	2905	102	0.094	0	0	0.619	0.381	807	562	648	1158	0	0	0	0	0	0	0	0	0	0	0	0	0	95	0
Cousinia_At5g08370_supercontig_mafft.fa_trimal_spuriousless_gappy.fa	3	643	1929	96	4977	29	0.045	0	0	0.667	0.333	587	276	334	636	0	0	0	0	0	0	0	0	0	0	0	0	0	96	0
Cousinia_At5g08740_supercontig_mafft.fa_trimal_spuriousless_gappy.fa	3	535	1605	60	3738	67	0.125	0	0	0.617	0.383	415	261	330	539	0	0	0	0	0	0	0	0	0	0	0	0	0	60	0
Cousinia_At5g10780_supercontig_mafft.fa_trimal_spuriousless_gappy.fa	3	766	2298	12	0.522	51	0.067	0	0	0.547	0.453	606	519	516	645	0	0	0	0	0	0	0	0	0	0	0	0	0	12	0
Cousinia_At5g11500_supercontig_mafft.fa_trimal_spuriousless_gappy.fa	3	1820	5460	93	1703	178	0.098	0	0	0.636	0.364	1578	870	1082	1837	0	0	0	0	0	0	0	0	0	0	0	0	0	93	0
Cousinia_At5g12040_supercontig_mafft.fa_trimal_spuriousless_gappy.fa	3	473	1419	0	0	146	0.309	0	0	0.643	0.357	369	209	298	543	0	0	0	0	0	0	0	0	0	0	0	0	0	0	0
Cousinia_At5g20090_supercontig_mafft.fa_trimal_spuriousless_gappy.fa	3	489	1467	7	0.477	49	0.1	0	0	0.601	0.399	362	264	318	516	0	0	0	0	0	0	0	0	0	0	0	0	0	7	0
Cousinia_At5g22360_supercontig_mafft.fa_trimal_spuriousless_gappy.fa	3	2127	6381	89	1395	297	0.14	0	0	0.644	0.356	1884	1074	1169	2165	0	0	0	0	0	0	0	0	0	0	0	0	0	89	0
Cousinia_At5g25757_supercontig_mafft.fa_trimal_spuriousless_gappy.fa	3	1547	4641	111	2392	133	0.086	0	0	0.599	0.401	1177	867	951	1535	0	0	0	0	0	0	0	0	0	0	0	0	0	111	0
Cousinia_At5g26360_supercontig_mafft.fa_trimal_spuriousless_gappy.fa	3	3510	10530	724	6876	781	0.223	0	0	0.625	0.375	3055	1681	2000	3070	0	0	0	0	0	0	0	0	0	0	0	0	0	724	0
Cousinia_At5g32450_supercontig_mafft.fa_trimal_spuriousless_gappy.fa	3	1693	5079	353	6.95	185	0.109	0	0	0.628	0.372	1489	769	987	1481	0	0	0	0	0	0	0	0	0	0	0	0	0	353	0
Cousinia_At5g39850_supercontig_mafft.fa_trimal_spuriousless_gappy.fa	3	2858	8574	610	7115	562	0.197	0	0	0.602	0.398	2167	1250	1921	2626	0	0	0	0	0	0	0	0	0	0	0	0	0	610	0
Cousinia_At5g42070_supercontig_mafft.fa_trimal_spuriousless_gappy.fa	3	539	1617	6	0.371	175	0.325	0	0	0.545	0.455	463	311	422	415	0	0	0	0	0	0	0	0	0	0	0	0	0	6	0
Cousinia_At5g42960_supercontig_mafft.fa_trimal_spuriousless_gappy.fa	3	1283	3849	113	2936	102	0.08	0	0	0.598	0.402	1042	708	794	1192	0	0	0	0	0	0	0	0	0	0	0	0	0	113	0
Cousinia_At5g46110_supercontig_mafft.fa_trimal_spuriousless_gappy.fa	3	1673	5019	137	2.73	256	0.153	0	0	0.648	0.352	1385	865	854	1778	0	0	0	0	0	0	0	0	0	0	0	0	0	137	0
Cousinia_At5g47570_supercontig_mafft.fa_trimal_spuriousless_gappy.fa	3	604	1812	65	3587	45	0.075	0	0	0.591	0.409	471	347	368	561	0	0	0	0	0	0	0	0	0	0	0	0	0	65	0
Cousinia_At5g49430_supercontig_mafft.fa_trimal_spuriousless_gappy.fa	3	406	1218	121	9934	18	0.044	0	0	0.64	0.36	340	166	229	362	0	0	0	0	0	0	0	0	0	0	0	0	0	121	0
Cousinia_At5g56090_supercontig_mafft.fa_trimal_spuriousless_gappy.fa	3	789	2367	121	5112	133	0.169	0	0	0.607	0.393	606	479	403	758	0	0	0	0	0	0	0	0	0	0	0	0	0	121	0
Cousinia_At5g56940_supercontig_mafft.fa_trimal_spuriousless_gappy.fa	3	878	2634	57	2164	48	0.055	0	0	0.584	0.416	760	463	609	745	0	0	0	0	0	0	0	0	0	0	0	0	0	57	0
Cousinia_At5g60250_supercontig_mafft.fa_trimal_spuriousless_gappy.fa	3	235	705	0	0	9	0.038	0	0	0.611	0.389	221	111	163	210	0	0	0	0	0	0	0	0	0	0	0	0	0	0	0
Cousinia_At5g61030_supercontig_mafft.fa_trimal_spuriousless_gappy.fa	3	1443	4329	142	3.28	192	0.133	0	0	0.593	0.407	1096	626	1077	1388	0	0	0	0	0	0	0	0	0	0	0	0	0	142	0
Cousinia_At5g61510_supercontig_mafft.fa_trimal_spuriousless_gappy.fa	3	637	1911	106	5547	159	0.25	0	0	0.612	0.388	525	292	409	579	0	0	0	0	0	0	0	0	0	0	0	0	0	106	0
Cousinia_At5g63890_supercontig_mafft.fa_trimal_spuriousless_gappy.fa	3	1271	3813	19	0.498	109	0.086	0	0	0.603	0.397	1054	701	804	1235	0	0	0	0	0	0	0	0	0	0	0	0	0	19	0
Cousinia_At1g01940_supercontig_mafft.fa_trimal_spuriousless_gappy.fa	4	670	2680	62	2313	54	0.081	14	0.021	0.624	0.376	761	399	585	873	0	0	0	0	0	0	0	0	0	0	0	0	0	62	0
Cousinia_At1g05190_supercontig_mafft.fa_trimal_spuriousless_gappy.fa	4	720	2880	36	1.25	55	0.076	7	0.01	0.611	0.389	806	465	641	932	0	0	0	0	0	0	0	0	0	0	0	0	0	36	0
Cousinia_At1g05720_supercontig_mafft.fa_trimal_spuriousless_gappy.fa	4	1425	5700	95	1667	297	0.208	17	0.012	0.626	0.374	1493	939	1160	2013	0	0	0	0	0	0	0	0	0	0	0	0	0	95	0
Cousinia_At1g05910_supercontig_mafft.fa_trimal_spuriousless_gappy.fa	4	530	2120	114	5377	25	0.047	7	0.013	0.568	0.432	534	395	471	606	0	0	0	0	0	0	0	0	0	0	0	0	0	114	0
Cousinia_At1g06680_supercontig_mafft.fa_trimal_spuriousless_gappy.fa	4	1828	7312	251	3433	421	0.23	58	0.032	0.614	0.386	2170	1204	1525	2162	0	0	0	0	0	0	0	0	0	0	0	0	0	251	0
Cousinia_At1g07040_supercontig_mafft.fa_trimal_spuriousless_gappy.fa	4	785	3140	160	5096	261	0.332	25	0.032	0.59	0.41	872	638	584	886	0	0	0	0	0	0	0	0	0	0	0	0	0	160	0
Cousinia_At1g07350_supercontig_mafft.fa_trimal_spuriousless_gappy.fa	4	954	3816	47	1232	55	0.058	7	0.007	0.617	0.383	1060	681	764	1264	0	0	0	0	0	0	0	0	0	0	0	0	0	47	0
Cousinia_At1g09830_supercontig_mafft.fa_trimal_spuriousless_gappy.fa	4	823	3292	33	1002	180	0.219	17	0.021	0.56	0.44	917	602	833	907	0	0	0	0	0	0	0	0	0	0	0	0	0	33	0
Cousinia_At1g10200_supercontig_mafft.fa_trimal_spuriousless_gappy.fa	4	748	2992	37	1237	52	0.07	9	0.012	0.643	0.357	938	558	497	962	0	0	0	0	0	0	0	0	0	0	0	0	0	37	0
Cousinia_At1g13690_supercontig_mafft.fa_trimal_spuriousless_gappy.fa	4	584	2336	50	2.14	140	0.24	8	0.014	0.573	0.427	598	454	521	713	0	0	0	0	0	0	0	0	0	0	0	0	0	50	0
Cousinia_At1g16310_supercontig_mafft.fa_trimal_spuriousless_gappy.fa	4	710	2840	36	1268	31	0.044	2	0.003	0.639	0.361	826	448	565	965	0	0	0	0	0	0	0	0	0	0	0	0	0	36	0
Cousinia_At1g16470_supercontig_mafft.fa_trimal_spuriousless_gappy.fa	4	1417	5668	255	4499	218	0.154	20	0.014	0.65	0.35	1476	917	978	2042	0	0	0	0	0	0	0	0	0	0	0	0	0	255	0
Cousinia_At1g16810_supercontig_mafft.fa_trimal_spuriousless_gappy.fa	4	610	2440	138	5656	134	0.22	9	0.015	0.641	0.359	734	356	471	741	0	0	0	0	0	0	0	0	0	0	0	0	0	138	0
Cousinia_At1g17220_supercontig_mafft.fa_trimal_spuriousless_gappy.fa	4	709	2836	93	3279	111	0.157	12	0.017	0.604	0.396	763	440	645	895	0	0	0	0	0	0	0	0	0	0	0	0	0	93	0
Cousinia_At1g19100_supercontig_mafft.fa_trimal_spuriousless_gappy.fa	4	528	2112	67	3172	43	0.081	6	0.011	0.615	0.385	590	381	407	667	0	0	0	0	0	0	0	0	0	0	0	0	0	67	0
Cousinia_At1g20110_supercontig_mafft.fa_trimal_spuriousless_gappy.fa	4	2060	8240	313	3799	318	0.154	45	0.022	0.655	0.345	2197	1200	1535	2995	0	0	0	0	0	0	0	0	0	0	0	0	0	313	0
Cousinia_At1g20430_supercontig_mafft.fa_trimal_spuriousless_gappy.fa	4	678	2712	47	1733	109	0.161	24	0.035	0.573	0.427	759	589	548	769	0	0	0	0	0	0	0	0	0	0	0	0	0	47	0
Cousinia_At1g20930_supercontig_mafft.fa_trimal_spuriousless_gappy.fa	4	563	2252	100	4.44	126	0.224	8	0.014	0.622	0.378	565	422	391	774	0	0	0	0	0	0	0	0	0	0	0	0	0	100	0
Cousinia_At1g29070_supercontig_mafft.fa_trimal_spuriousless_gappy.fa	4	582	2328	50	2148	80	0.137	20	0.034	0.579	0.421	602	404	555	717	0	0	0	0	0	0	0	0	0	0	0	0	0	50	0
Cousinia_At1g29980_supercontig_mafft.fa_trimal_spuriousless_gappy.fa	4	1118	4472	220	4919	191	0.171	13	0.012	0.52	0.48	1165	1058	985	1044	0	0	0	0	0	0	0	0	0	0	0	0	0	220	0
Cousinia_At1g30000_supercontig_mafft.fa_trimal_spuriousless_gappy.fa	4	1944	7776	118	1517	124	0.064	16	0.008	0.62	0.38	2040	1356	1556	2706	0	0	0	0	0	0	0	0	0	0	0	0	0	118	0
Cousinia_At1g32440_supercontig_mafft.fa_trimal_spuriousless_gappy.fa	4	667	2668	44	1649	124	0.186	49	0.073	0.636	0.364	815	480	474	855	0	0	0	0	0	0	0	0	0	0	0	0	0	44	0
Cousinia_At1g32500_supercontig_mafft.fa_trimal_spuriousless_gappy.fa	4	1342	5368	104	1937	235	0.175	77	0.057	0.63	0.37	1639	852	1096	1677	0	0	0	0	0	0	0	0	0	0	0	0	0	104	0
Cousinia_At1g34220_supercontig_mafft.fa_trimal_spuriousless_gappy.fa	4	1290	5160	246	4767	213	0.165	73	0.057	0.658	0.342	1451	745	937	1781	0	0	0	0	0	0	0	0	0	0	0	0	0	246	0
Cousinia_At1g36240_supercontig_mafft.fa_trimal_spuriousless_gappy.fa	4	569	2276	97	4262	256	0.45	173	0.304	0.611	0.389	613	452	395	719	0	0	0	0	0	0	0	0	0	0	0	0	0	97	0
Cousinia_At1g48350_supercontig_mafft.fa_trimal_spuriousless_gappy.fa	4	1780	7120	199	2795	275	0.154	16	0.009	0.629	0.371	2105	1247	1318	2251	0	0	0	0	0	0	0	0	0	0	0	0	0	199	0
Cousinia_At1g50575_supercontig_mafft.fa_trimal_spuriousless_gappy.fa	4	463	1852	76	4104	46	0.099	8	0.017	0.517	0.483	443	446	411	476	0	0	0	0	0	0	0	0	0	0	0	0	0	76	0
Cousinia_At1g51510_supercontig_mafft.fa_trimal_spuriousless_gappy.fa	4	579	2316	116	5009	54	0.093	4	0.007	0.672	0.328	643	274	448	835	0	0	0	0	0	0	0	0	0	0	0	0	0	116	0
Cousinia_At1g51650_supercontig_mafft.fa_trimal_spuriousless_gappy.fa	4	616	2464	156	6331	83	0.135	9	0.015	0.571	0.429	632	465	524	687	0	0	0	0	0	0	0	0	0	0	0	0	0	156	0
Cousinia_At1g53645_supercontig_mafft.fa_trimal_spuriousless_gappy.fa	4	609	2436	97	3982	83	0.136	8	0.013	0.624	0.376	646	396	483	814	0	0	0	0	0	0	0	0	0	0	0	0	0	97	0
Cousinia_At1g55090_supercontig_mafft.fa_trimal_spuriousless_gappy.fa	4	1310	5240	118	2252	170	0.13	19	0.015	0.617	0.383	1338	926	1037	1821	0	0	0	0	0	0	0	0	0	0	0	0	0	118	0
Cousinia_At1g55310_supercontig_mafft.fa_trimal_spuriousless_gappy.fa	4	699	2796	16	0.572	106	0.152	16	0.023	0.651	0.349	853	394	576	957	0	0	0	0	0	0	0	0	0	0	0	0	0	16	0
Cousinia_At1g55480_supercontig_mafft.fa_trimal_spuriousless_gappy.fa	4	499	1996	79	3958	22	0.044	3	0.006	0.643	0.357	639	322	363	593	0	0	0	0	0	0	0	0	0	0	0	0	0	79	0
Cousinia_At1g56220_supercontig_mafft.fa_trimal_spuriousless_gappy.fa	4	545	2180	148	6789	23	0.042	3	0.006	0.622	0.378	563	410	359	700	0	0	0	0	0	0	0	0	0	0	0	0	0	148	0
Cousinia_At1g57770_supercontig_mafft.fa_trimal_spuriousless_gappy.fa	4	733	2932	77	2626	73	0.1	6	0.008	0.623	0.377	871	545	531	908	0	0	0	0	0	0	0	0	0	0	0	0	0	77	0
Cousinia_At1g60990_supercontig_mafft.fa_trimal_spuriousless_gappy.fa	4	1682	6728	176	2616	269	0.16	66	0.039	0.644	0.356	1858	1046	1287	2361	0	0	0	0	0	0	0	0	0	0	0	0	0	176	0
Cousinia_At1g61570_supercontig_mafft.fa_trimal_spuriousless_gappy.fa	4	520	2080	29	1394	86	0.165	27	0.052	0.632	0.368	623	320	434	674	0	0	0	0	0	0	0	0	0	0	0	0	0	29	0
Cousinia_At1g63780_supercontig_mafft.fa_trimal_spuriousless_gappy.fa	4	857	3428	142	4142	92	0.107	6	0.007	0.647	0.353	938	524	635	1189	0	0	0	0	0	0	0	0	0	0	0	0	0	142	0
Cousinia_At1g66070_supercontig_mafft.fa_trimal_spuriousless_gappy.fa	4	1184	4736	151	3188	292	0.247	21	0.018	0.64	0.36	1508	741	909	1427	0	0	0	0	0	0	0	0	0	0	0	0	0	151	0
Cousinia_At1g67170_supercontig_mafft.fa_trimal_spuriousless_gappy.fa	4	654	2616	40	1529	37	0.057	7	0.011	0.583	0.417	760	422	651	743	0	0	0	0	0	0	0	0	0	0	0	0	0	40	0
Cousinia_At1g69640_supercontig_mafft.fa_trimal_spuriousless_gappy.fa	4	1257	5028	302	6006	144	0.115	33	0.026	0.624	0.376	1155	805	974	1792	0	0	0	0	0	0	0	0	0	0	0	0	0	302	0
Cousinia_At1g70000_supercontig_mafft.fa_trimal_spuriousless_gappy.fa	4	1084	4336	168	3875	101	0.093	6	0.006	0.604	0.396	1135	749	902	1382	0	0	0	0	0	0	0	0	0	0	0	0	0	168	0
Cousinia_At1g70160_supercontig_mafft.fa_trimal_spuriousless_gappy.fa	4	1156	4624	52	1125	182	0.157	22	0.019	0.58	0.42	1245	823	1097	1407	0	0	0	0	0	0	0	0	0	0	0	0	0	52	0
Cousinia_At1g72160_supercontig_mafft.fa_trimal_spuriousless_gappy.fa	4	777	3108	30	0.965	41	0.053	6	0.008	0.528	0.472	882	713	741	742	0	0	0	0	0	0	0	0	0	0	0	0	0	30	0
Cousinia_At1g72560_supercontig_mafft.fa_trimal_spuriousless_gappy.fa	4	1788	7152	298	4167	382	0.214	35	0.02	0.641	0.359	1780	1142	1322	2610	0	0	0	0	0	0	0	0	0	0	0	0	0	298	0
Cousinia_At1g73090_supercontig_mafft.fa_trimal_spuriousless_gappy.fa	4	558	2232	121	5421	61	0.109	3	0.005	0.631	0.369	590	344	434	743	0	0	0	0	0	0	0	0	0	0	0	0	0	121	0
Cousinia_At1g73990_supercontig_mafft.fa_trimal_spuriousless_gappy.fa	4	291	1164	9	0.773	20	0.069	1	0.003	0.546	0.454	329	241	283	302	0	0	0	0	0	0	0	0	0	0	0	0	0	9	0
Cousinia_At1g74210_supercontig_mafft.fa_trimal_spuriousless_gappy.fa	4	1029	4116	180	4373	186	0.181	36	0.035	0.608	0.392	1205	756	787	1188	0	0	0	0	0	0	0	0	0	0	0	0	0	180	0
Cousinia_At1g74730_supercontig_mafft.fa_trimal_spuriousless_gappy.fa	4	865	3460	212	6127	178	0.206	19	0.022	0.595	0.405	898	552	762	1036	0	0	0	0	0	0	0	0	0	0	0	0	0	212	0
Cousinia_At1g77350_supercontig_mafft.fa_trimal_spuriousless_gappy.fa	4	1455	5820	111	1907	133	0.091	17	0.012	0.644	0.356	1453	923	1111	2222	0	0	0	0	0	0	0	0	0	0	0	0	0	111	0
Cousinia_At1g77710_supercontig_mafft.fa_trimal_spuriousless_gappy.fa	4	1377	5508	339	6155	242	0.176	17	0.012	0.645	0.355	1444	925	910	1890	0	0	0	0	0	0	0	0	0	0	0	0	0	339	0
Cousinia_At1g78880_supercontig_mafft.fa_trimal_spuriousless_gappy.fa	4	688	2752	13	0.472	71	0.103	9	0.013	0.591	0.409	763	381	740	855	0	0	0	0	0	0	0	0	0	0	0	0	0	13	0
Cousinia_At1g79090_supercontig_mafft.fa_trimal_spuriousless_gappy.fa	4	487	1948	51	2618	35	0.072	7	0.014	0.491	0.509	478	527	438	454	0	0	0	0	0	0	0	0	0	0	0	0	0	51	0
Cousinia_At1g79740_supercontig_mafft.fa_trimal_spuriousless_gappy.fa	4	733	2932	87	2967	54	0.074	9	0.012	0.591	0.409	812	525	640	868	0	0	0	0	0	0	0	0	0	0	0	0	0	87	0
Cousinia_At1g80090_supercontig_mafft.fa_trimal_spuriousless_gappy.fa	4	584	2336	136	5822	152	0.26	12	0.021	0.59	0.41	613	397	506	684	0	0	0	0	0	0	0	0	0	0	0	0	0	136	0
Cousinia_At1g80350_supercontig_mafft.fa_trimal_spuriousless_gappy.fa	4	478	1912	52	2.72	179	0.374	8	0.017	0.581	0.419	538	348	432	542	0	0	0	0	0	0	0	0	0	0	0	0	0	52	0
Cousinia_At1g80950_supercontig_mafft.fa_trimal_spuriousless_gappy.fa	4	587	2348	83	3535	41	0.07	2	0.003	0.667	0.333	627	339	416	883	0	0	0	0	0	0	0	0	0	0	0	0	0	83	0
Cousinia_At2g01970_supercontig_mafft.fa_trimal_spuriousless_gappy.fa	4	859	3436	190	5.53	200	0.233	25	0.029	0.603	0.397	775	627	661	1183	0	0	0	0	0	0	0	0	0	0	0	0	0	190	0
Cousinia_At2g03590_supercontig_mafft.fa_trimal_spuriousless_gappy.fa	4	527	2108	0	0	32	0.061	3	0.006	0.566	0.434	430	425	489	764	0	0	0	0	0	0	0	0	0	0	0	0	0	0	0
Cousinia_At2g04350_supercontig_mafft.fa_trimal_spuriousless_gappy.fa	4	1678	6712	397	5915	233	0.139	48	0.029	0.611	0.389	1951	1135	1320	1909	0	0	0	0	0	0	0	0	0	0	0	0	0	397	0
Cousinia_At2g05170_supercontig_mafft.fa_trimal_spuriousless_gappy.fa	4	606	2424	0	0	26	0.043	7	0.012	0.593	0.407	782	450	536	656	0	0	0	0	0	0	0	0	0	0	0	0	0	0	0
Cousinia_At2g07696_supercontig_mafft.fa_trimal_spuriousless_gappy.fa	4	755	3020	32	1.06	58	0.077	13	0.017	0.605	0.395	901	521	658	908	0	0	0	0	0	0	0	0	0	0	0	0	0	32	0
Cousinia_At2g15240_supercontig_mafft.fa_trimal_spuriousless_gappy.fa	4	451	1804	12	0.665	79	0.175	12	0.027	0.636	0.364	427	333	320	712	0	0	0	0	0	0	0	0	0	0	0	0	0	12	0
Cousinia_At2g17120_supercontig_mafft.fa_trimal_spuriousless_gappy.fa	4	246	984	13	1321	44	0.179	5	0.02	0.554	0.446	218	113	320	320	0	0	0	0	0	0	0	0	0	0	0	0	0	13	0
Cousinia_At2g17970_supercontig_mafft.fa_trimal_spuriousless_gappy.fa	4	1085	4340	196	4516	141	0.13	2	0.002	0.629	0.371	1333	606	932	1273	0	0	0	0	0	0	0	0	0	0	0	0	0	196	0
Cousinia_At2g20190_supercontig_mafft.fa_trimal_spuriousless_gappy.fa	4	570	2280	47	2061	20	0.035	0	0	0.608	0.392	554	436	439	804	0	0	0	0	0	0	0	0	0	0	0	0	0	47	0
Cousinia_At2g20360_supercontig_mafft.fa_trimal_spuriousless_gappy.fa	4	1387	5548	97	1748	137	0.099	25	0.018	0.646	0.354	1492	862	1066	2031	0	0	0	0	0	0	0	0	0	0	0	0	0	97	0
Cousinia_At2g20860_supercontig_mafft.fa_trimal_spuriousless_gappy.fa	4	764	3056	117	3829	124	0.162	9	0.012	0.618	0.382	785	482	640	1032	0	0	0	0	0	0	0	0	0	0	0	0	0	117	0
Cousinia_At2g21290_supercontig_mafft.fa_trimal_spuriousless_gappy.fa	4	606	2424	215	8.87	29	0.048	2	0.003	0.563	0.437	591	454	512	652	0	0	0	0	0	0	0	0	0	0	0	0	0	215	0
Cousinia_At2g21330_supercontig_mafft.fa_trimal_spuriousless_gappy.fa	4	1493	5972	89	1.49	252	0.169	21	0.014	0.532	0.468	1482	1358	1396	1647	0	0	0	0	0	0	0	0	0	0	0	0	0	89	0
Cousinia_At2g25310_supercontig_mafft.fa_trimal_spuriousless_gappy.fa	4	1367	5468	492	8998	361	0.264	24	0.018	0.653	0.347	1427	821	905	1823	0	0	0	0	0	0	0	0	0	0	0	0	0	492	0
Cousinia_At2g26670_supercontig_mafft.fa_trimal_spuriousless_gappy.fa	4	718	2872	30	1045	114	0.159	5	0.007	0.613	0.387	832	508	593	909	0	0	0	0	0	0	0	0	0	0	0	0	0	30	0
Cousinia_At2g27450_supercontig_mafft.fa_trimal_spuriousless_gappy.fa	4	1228	4912	162	3298	186	0.151	14	0.011	0.629	0.371	1395	789	971	1595	0	0	0	0	0	0	0	0	0	0	0	0	0	162	0
Cousinia_At2g27600_supercontig_mafft.fa_trimal_spuriousless_gappy.fa	4	1432	5728	128	2235	135	0.094	13	0.009	0.608	0.392	1606	926	1271	1797	0	0	0	0	0	0	0	0	0	0	0	0	0	128	0
Cousinia_At2g28380_supercontig_mafft.fa_trimal_spuriousless_gappy.fa	4	1668	6672	183	2743	197	0.118	23	0.014	0.587	0.413	1809	1297	1380	2003	0	0	0	0	0	0	0	0	0	0	0	0	0	183	0
Cousinia_At2g31570_supercontig_mafft.fa_trimal_spuriousless_gappy.fa	4	1140	4560	242	5307	172	0.151	12	0.011	0.653	0.347	1361	664	833	1460	0	0	0	0	0	0	0	0	0	0	0	0	0	242	0
Cousinia_At2g32940_supercontig_mafft.fa_trimal_spuriousless_gappy.fa	4	789	3156	138	4373	50	0.063	2	0.003	0.639	0.361	838	494	597	1089	0	0	0	0	0	0	0	0	0	0	0	0	0	138	0
Cousinia_At2g33450_supercontig_mafft.fa_trimal_spuriousless_gappy.fa	4	679	2716	21	0.773	138	0.203	24	0.035	0.619	0.381	778	415	613	889	0	0	0	0	0	0	0	0	0	0	0	0	0	21	0
Cousinia_At2g33800_supercontig_mafft.fa_trimal_spuriousless_gappy.fa	4	555	2220	200	9009	46	0.083	3	0.005	0.557	0.443	520	348	546	606	0	0	0	0	0	0	0	0	0	0	0	0	0	200	0
Cousinia_At2g36230_supercontig_mafft.fa_trimal_spuriousless_gappy.fa	4	457	1828	49	2681	35	0.077	4	0.009	0.646	0.354	487	264	366	662	0	0	0	0	0	0	0	0	0	0	0	0	0	49	0
Cousinia_At2g37340_supercontig_mafft.fa_trimal_spuriousless_gappy.fa	4	576	2304	48	2083	33	0.057	0	0	0.543	0.457	550	409	623	674	0	0	0	0	0	0	0	0	0	0	0	0	0	48	0
Cousinia_At2g38290_supercontig_mafft.fa_trimal_spuriousless_gappy.fa	4	502	2008	46	2291	47	0.094	6	0.012	0.61	0.39	540	353	412	657	0	0	0	0	0	0	0	0	0	0	0	0	0	46	0
Cousinia_At2g38450_supercontig_mafft.fa_trimal_spuriousless_gappy.fa	4	922	3688	76	2061	191	0.207	14	0.015	0.634	0.366	1045	500	822	1245	0	0	0	0	0	0	0	0	0	0	0	0	0	76	0
Cousinia_At2g38730_supercontig_mafft.fa_trimal_spuriousless_gappy.fa	4	1416	5664	510	9004	380	0.268	67	0.047	0.659	0.341	1504	791	968	1891	0	0	0	0	0	0	0	0	0	0	0	0	0	510	0
Cousinia_At2g39770_supercontig_mafft.fa_trimal_spuriousless_gappy.fa	4	1115	4460	10	0.224	70	0.063	12	0.011	0.549	0.451	1212	846	1162	1230	0	0	0	0	0	0	0	0	0	0	0	0	0	10	0
Cousinia_At2g39960_supercontig_mafft.fa_trimal_spuriousless_gappy.fa	4	639	2556	82	3208	40	0.063	3	0.005	0.616	0.384	726	502	448	798	0	0	0	0	0	0	0	0	0	0	0	0	0	82	0
Cousinia_At2g40980_supercontig_mafft.fa_trimal_spuriousless_gappy.fa	4	574	2296	98	4268	29	0.051	3	0.005	0.565	0.435	632	398	559	609	0	0	0	0	0	0	0	0	0	0	0	0	0	98	0
Cousinia_At2g43030_supercontig_mafft.fa_trimal_spuriousless_gappy.fa	4	889	3556	21	0.591	174	0.196	34	0.038	0.525	0.475	877	948	732	978	0	0	0	0	0	0	0	0	0	0	0	0	0	21	0
Cousinia_At2g44140_supercontig_mafft.fa_trimal_spuriousless_gappy.fa	4	1275	5100	33	0.647	131	0.103	19	0.015	0.609	0.391	1321	934	1045	1767	0	0	0	0	0	0	0	0	0	0	0	0	0	33	0
Cousinia_At3g02560_supercontig_mafft.fa_trimal_spuriousless_gappy.fa	4	2233	8932	606	6785	358	0.16	40	0.018	0.619	0.381	2206	1380	1796	2944	0	0	0	0	0	0	0	0	0	0	0	0	0	606	0
Cousinia_At3g03100_supercontig_mafft.fa_trimal_spuriousless_gappy.fa	4	952	3808	218	5725	97	0.102	15	0.016	0.607	0.393	1058	707	703	1122	0	0	0	0	0	0	0	0	0	0	0	0	0	218	0
Cousinia_At3g03310_supercontig_mafft.fa_trimal_spuriousless_gappy.fa	4	745	2980	158	5302	148	0.199	10	0.013	0.637	0.363	907	526	498	891	0	0	0	0	0	0	0	0	0	0	0	0	0	158	0
Cousinia_At3g04920_supercontig_mafft.fa_trimal_spuriousless_gappy.fa	4	615	2460	119	4837	369	0.6	88	0.143	0.628	0.372	732	334	537	738	0	0	0	0	0	0	0	0	0	0	0	0	0	119	0
Cousinia_At3g05070_supercontig_mafft.fa_trimal_spuriousless_gappy.fa	4	730	2920	90	3082	128	0.175	40	0.055	0.623	0.377	825	597	469	939	0	0	0	0	0	0	0	0	0	0	0	0	0	90	0
Cousinia_At3g07090_supercontig_mafft.fa_trimal_spuriousless_gappy.fa	4	1510	6040	154	2.55	154	0.102	21	0.014	0.569	0.431	1628	1241	1295	1722	0	0	0	0	0	0	0	0	0	0	0	0	0	154	0
Cousinia_At3g07470_supercontig_mafft.fa_trimal_spuriousless_gappy.fa	4	639	2556	55	2152	47	0.074	1	0.002	0.595	0.405	619	497	516	869	0	0	0	0	0	0	0	0	0	0	0	0	0	55	0
Cousinia_At3g07510_supercontig_mafft.fa_trimal_spuriousless_gappy.fa	4	771	3084	224	7263	83	0.108	7	0.009	0.549	0.451	658	562	727	913	0	0	0	0	0	0	0	0	0	0	0	0	0	224	0
Cousinia_At3g07680_supercontig_mafft.fa_trimal_spuriousless_gappy.fa	4	1450	5800	141	2431	410	0.283	28	0.019	0.629	0.371	1578	965	1134	1982	0	0	0	0	0	0	0	0	0	0	0	0	0	141	0
Cousinia_At3g12180_supercontig_mafft.fa_trimal_spuriousless_gappy.fa	4	1789	7156	321	4486	230	0.129	22	0.012	0.64	0.36	1675	1265	1198	2697	0	0	0	0	0	0	0	0	0	0	0	0	0	321	0
Cousinia_At3g12680_supercontig_mafft.fa_trimal_spuriousless_gappy.fa	4	761	3044	102	3351	25	0.033	7	0.009	0.678	0.322	845	456	492	1149	0	0	0	0	0	0	0	0	0	0	0	0	0	102	0
Cousinia_At3g14900_supercontig_mafft.fa_trimal_spuriousless_gappy.fa	4	550	2200	39	1773	111	0.202	39	0.071	0.577	0.423	733	248	667	513	0	0	0	0	0	0	0	0	0	0	0	0	0	39	0
Cousinia_At3g18760_supercontig_mafft.fa_trimal_spuriousless_gappy.fa	4	566	2264	98	4329	50	0.088	4	0.007	0.596	0.404	646	391	483	646	0	0	0	0	0	0	0	0	0	0	0	0	0	98	0
Cousinia_At3g19450_supercontig_mafft.fa_trimal_spuriousless_gappy.fa	4	1096	4384	89	2.03	115	0.105	7	0.006	0.567	0.433	1174	817	1041	1263	0	0	0	0	0	0	0	0	0	0	0	0	0	89	0
Cousinia_At3g23400_supercontig_mafft.fa_trimal_spuriousless_gappy.fa	4	912	3648	120	3289	63	0.069	6	0.007	0.623	0.377	1059	656	675	1138	0	0	0	0	0	0	0	0	0	0	0	0	0	120	0
Cousinia_At3g24010_supercontig_mafft.fa_trimal_spuriousless_gappy.fa	4	772	3088	62	2008	55	0.071	12	0.016	0.635	0.365	918	482	623	1003	0	0	0	0	0	0	0	0	0	0	0	0	0	62	0
Cousinia_At3g25400_supercontig_mafft.fa_trimal_spuriousless_gappy.fa	4	1008	4032	117	2902	123	0.122	11	0.011	0.591	0.409	1144	701	902	1168	0	0	0	0	0	0	0	0	0	0	0	0	0	117	0
Cousinia_At3g25540_supercontig_mafft.fa_trimal_spuriousless_gappy.fa	4	586	2344	107	4565	334	0.57	37	0.063	0.645	0.355	583	342	452	860	0	0	0	0	0	0	0	0	0	0	0	0	0	107	0
Cousinia_At3g25830_supercontig_mafft.fa_trimal_spuriousless_gappy.fa	4	6324	25296	2470	9764	2433	0.385	402	0.064	0.65	0.35	7502	3572	4418	7334	0	0	0	0	0	0	0	0	0	0	0	0	0	2470	0
Cousinia_At3g26070_supercontig_mafft.fa_trimal_spuriousless_gappy.fa	4	1078	4312	143	3316	148	0.137	13	0.012	0.644	0.356	1298	747	737	1387	0	0	0	0	0	0	0	0	0	0	0	0	0	143	0
Cousinia_At3g26340_supercontig_mafft.fa_trimal_spuriousless_gappy.fa	4	1581	6324	260	4111	248	0.157	19	0.012	0.623	0.377	1622	1034	1254	2154	0	0	0	0	0	0	0	0	0	0	0	0	0	260	0
Cousinia_At3g27340_supercontig_mafft.fa_trimal_spuriousless_gappy.fa	4	1022	4088	74	1.81	123	0.12	11	0.011	0.612	0.388	1068	757	802	1387	0	0	0	0	0	0	0	0	0	0	0	0	0	74	0
Cousinia_At3g28007_supercontig_mafft.fa_trimal_spuriousless_gappy.fa	4	1649	6596	387	5867	333	0.202	67	0.041	0.651	0.349	1725	1149	1016	2319	0	0	0	0	0	0	0	0	0	0	0	0	0	387	0
Cousinia_At3g44680_supercontig_mafft.fa_trimal_spuriousless_gappy.fa	4	438	1752	66	3767	43	0.098	4	0.009	0.655	0.345	553	276	306	551	0	0	0	0	0	0	0	0	0	0	0	0	0	66	0
Cousinia_At3g46450_supercontig_mafft.fa_trimal_spuriousless_gappy.fa	4	650	2600	102	3923	86	0.132	2	0.003	0.629	0.371	625	415	512	946	0	0	0	0	0	0	0	0	0	0	0	0	0	102	0
Cousinia_At3g46560_supercontig_mafft.fa_trimal_spuriousless_gappy.fa	4	666	2664	7	0.263	65	0.098	5	0.008	0.595	0.405	745	550	526	836	0	0	0	0	0	0	0	0	0	0	0	0	0	7	0
Cousinia_At3g46780_supercontig_mafft.fa_trimal_spuriousless_gappy.fa	4	898	3592	372	10356	82	0.091	3	0.003	0.544	0.456	846	737	731	906	0	0	0	0	0	0	0	0	0	0	0	0	0	372	0
Cousinia_At3g47810_supercontig_mafft.fa_trimal_spuriousless_gappy.fa	4	808	3232	97	3001	118	0.146	9	0.011	0.63	0.37	868	524	636	1107	0	0	0	0	0	0	0	0	0	0	0	0	0	97	0
Cousinia_At3g47860_supercontig_mafft.fa_trimal_spuriousless_gappy.fa	4	899	3596	33	0.918	40	0.044	3	0.003	0.623	0.377	1170	680	665	1048	0	0	0	0	0	0	0	0	0	0	0	0	0	33	0
Cousinia_At3g48140_supercontig_mafft.fa_trimal_spuriousless_gappy.fa	4	756	3024	196	6481	54	0.071	4	0.005	0.626	0.374	754	416	643	1015	0	0	0	0	0	0	0	0	0	0	0	0	0	196	0
Cousinia_At3g48680_supercontig_mafft.fa_trimal_spuriousless_gappy.fa	4	1745	6980	409	5.86	236	0.135	16	0.009	0.583	0.417	1719	1203	1536	2113	0	0	0	0	0	0	0	0	0	0	0	0	0	409	0
Cousinia_At3g48780_supercontig_mafft.fa_trimal_spuriousless_gappy.fa	4	580	2320	102	4397	275	0.474	133	0.229	0.605	0.395	609	464	413	732	0	0	0	0	0	0	0	0	0	0	0	0	0	102	0
Cousinia_At3g50690_supercontig_mafft.fa_trimal_spuriousless_gappy.fa	4	1136	4544	136	2993	150	0.132	17	0.015	0.593	0.407	1283	454	1341	1330	0	0	0	0	0	0	0	0	0	0	0	0	0	136	0
Cousinia_At3g51890_supercontig_mafft.fa_trimal_spuriousless_gappy.fa	4	966	3864	171	4425	233	0.241	20	0.021	0.597	0.403	1248	773	716	956	0	0	0	0	0	0	0	0	0	0	0	0	0	171	0
Cousinia_At3g52300_supercontig_mafft.fa_trimal_spuriousless_gappy.fa	4	651	2604	91	3495	64	0.098	10	0.015	0.641	0.359	809	399	503	802	0	0	0	0	0	0	0	0	0	0	0	0	0	91	0
Cousinia_At3g53140_supercontig_mafft.fa_trimal_spuriousless_gappy.fa	4	849	3396	229	6743	142	0.167	7	0.008	0.604	0.396	925	500	755	987	0	0	0	0	0	0	0	0	0	0	0	0	0	229	0
Cousinia_At3g54190_supercontig_mafft.fa_trimal_spuriousless_gappy.fa	4	1184	4736	217	4582	24	0.02	1	0.001	0.648	0.352	1313	795	795	1616	0	0	0	0	0	0	0	0	0	0	0	0	0	217	0
Cousinia_At3g54470_supercontig_mafft.fa_trimal_spuriousless_gappy.fa	4	525	2100	47	2238	57	0.109	8	0.015	0.6	0.4	625	341	480	607	0	0	0	0	0	0	0	0	0	0	0	0	0	47	0
Cousinia_At3g54900_supercontig_mafft.fa_trimal_spuriousless_gappy.fa	4	741	2964	27	0.911	35	0.047	3	0.004	0.664	0.336	890	527	460	1060	0	0	0	0	0	0	0	0	0	0	0	0	0	27	0
Cousinia_At3g55120_supercontig_mafft.fa_trimal_spuriousless_gappy.fa	4	445	1780	58	3258	45	0.101	8	0.018	0.591	0.409	474	386	319	543	0	0	0	0	0	0	0	0	0	0	0	0	0	58	0
Cousinia_At3g55520_supercontig_mafft.fa_trimal_spuriousless_gappy.fa	4	310	1240	51	4113	27	0.087	2	0.006	0.562	0.438	401	220	301	267	0	0	0	0	0	0	0	0	0	0	0	0	0	51	0
Cousinia_At3g55620_supercontig_mafft.fa_trimal_spuriousless_gappy.fa	4	401	1604	2	0.125	18	0.045	4	0.01	0.58	0.42	374	283	390	555	0	0	0	0	0	0	0	0	0	0	0	0	0	2	0
Cousinia_At3g57000_supercontig_mafft.fa_trimal_spuriousless_gappy.fa	4	627	2508	41	1635	136	0.217	24	0.038	0.641	0.359	748	449	436	834	0	0	0	0	0	0	0	0	0	0	0	0	0	41	0
Cousinia_At3g57290_supercontig_mafft.fa_trimal_spuriousless_gappy.fa	4	1710	6840	171	2.5	220	0.129	3	0.002	0.65	0.35	1990	1040	1295	2344	0	0	0	0	0	0	0	0	0	0	0	0	0	171	0
Cousinia_At3g57810_supercontig_mafft.fa_trimal_spuriousless_gappy.fa	4	567	2268	27	1.19	49	0.086	11	0.019	0.652	0.348	684	398	382	777	0	0	0	0	0	0	0	0	0	0	0	0	0	27	0
Cousinia_At3g60750_supercontig_mafft.fa_trimal_spuriousless_gappy.fa	4	2447	9788	526	5374	507	0.207	101	0.041	0.586	0.414	2507	1912	1922	2921	0	0	0	0	0	0	0	0	0	0	0	0	0	526	0
Cousinia_At3g61620_supercontig_mafft.fa_trimal_spuriousless_gappy.fa	4	637	2548	133	5.22	67	0.105	6	0.009	0.622	0.378	677	450	462	826	0	0	0	0	0	0	0	0	0	0	0	0	0	133	0
Cousinia_At3g63120_supercontig_mafft.fa_trimal_spuriousless_gappy.fa	4	1144	4576	263	5747	295	0.258	35	0.031	0.586	0.414	1247	895	892	1279	0	0	0	0	0	0	0	0	0	0	0	0	0	263	0
Cousinia_At4g03560_supercontig_mafft.fa_trimal_spuriousless_gappy.fa	4	602	2408	23	0.955	37	0.061	7	0.012	0.666	0.334	669	417	380	919	0	0	0	0	0	0	0	0	0	0	0	0	0	23	0
Cousinia_At4g06634_supercontig_mafft.fa_trimal_spuriousless_gappy.fa	4	584	2336	78	3339	122	0.209	54	0.092	0.635	0.365	678	402	422	756	0	0	0	0	0	0	0	0	0	0	0	0	0	78	0
Cousinia_At4g07990_supercontig_mafft.fa_trimal_spuriousless_gappy.fa	4	466	1864	36	1931	32	0.069	2	0.004	0.683	0.317	670	207	373	578	0	0	0	0	0	0	0	0	0	0	0	0	0	36	0
Cousinia_At4g08980_supercontig_mafft.fa_trimal_spuriousless_gappy.fa	4	540	2160	97	4491	46	0.085	6	0.011	0.521	0.479	518	452	537	556	0	0	0	0	0	0	0	0	0	0	0	0	0	97	0
Cousinia_At4g13430_supercontig_mafft.fa_trimal_spuriousless_gappy.fa	4	559	2236	128	5725	61	0.109	2	0.004	0.619	0.381	536	370	434	768	0	0	0	0	0	0	0	0	0	0	0	0	0	128	0
Cousinia_At4g14360_supercontig_mafft.fa_trimal_spuriousless_gappy.fa	4	1210	4840	133	2748	171	0.141	20	0.017	0.601	0.399	1275	930	947	1555	0	0	0	0	0	0	0	0	0	0	0	0	0	133	0
Cousinia_At4g15080_supercontig_mafft.fa_trimal_spuriousless_gappy.fa	4	986	3944	253	6415	183	0.186	30	0.03	0.583	0.417	903	751	787	1250	0	0	0	0	0	0	0	0	0	0	0	0	0	253	0
Cousinia_At4g15770_supercontig_mafft.fa_trimal_spuriousless_gappy.fa	4	869	3476	91	2618	132	0.152	28	0.032	0.573	0.427	940	602	844	999	0	0	0	0	0	0	0	0	0	0	0	0	0	91	0
Cousinia_At4g16210_supercontig_mafft.fa_trimal_spuriousless_gappy.fa	4	706	2824	12	0.425	136	0.193	8	0.011	0.613	0.387	863	448	641	860	0	0	0	0	0	0	0	0	0	0	0	0	0	12	0
Cousinia_At4g16520_supercontig_mafft.fa_trimal_spuriousless_gappy.fa	4	1615	6460	198	3065	316	0.196	15	0.009	0.652	0.348	1887	985	1192	2198	0	0	0	0	0	0	0	0	0	0	0	0	0	198	0
Cousinia_At4g17600_supercontig_mafft.fa_trimal_spuriousless_gappy.fa	4	1053	4212	172	4084	117	0.111	7	0.007	0.623	0.377	1144	608	915	1373	0	0	0	0	0	0	0	0	0	0	0	0	0	172	0
Cousinia_At4g17770_supercontig_mafft.fa_trimal_spuriousless_gappy.fa	4	1208	4832	141	2918	161	0.133	10	0.008	0.544	0.456	1195	846	1294	1356	0	0	0	0	0	0	0	0	0	0	0	0	0	141	0
Cousinia_At4g17790_supercontig_mafft.fa_trimal_spuriousless_gappy.fa	4	920	3680	129	3505	178	0.193	31	0.034	0.596	0.404	828	719	715	1289	0	0	0	0	0	0	0	0	0	0	0	0	0	129	0
Cousinia_At4g18880_supercontig_mafft.fa_trimal_spuriousless_gappy.fa	4	418	1672	4	0.239	98	0.234	56	0.134	0.59	0.41	487	359	325	497	0	0	0	0	0	0	0	0	0	0	0	0	0	4	0
Cousinia_At4g20260_supercontig_mafft.fa_trimal_spuriousless_gappy.fa	4	1427	5708	104	1822	157	0.11	25	0.018	0.622	0.378	1857	891	1227	1629	0	0	0	0	0	0	0	0	0	0	0	0	0	104	0
Cousinia_At4g22880_supercontig_mafft.fa_trimal_spuriousless_gappy.fa	4	508	2032	50	2461	40	0.079	5	0.01	0.501	0.499	592	550	439	401	0	0	0	0	0	0	0	0	0	0	0	0	0	50	0
Cousinia_At4g23000_supercontig_mafft.fa_trimal_spuriousless_gappy.fa	4	1649	6596	59	0.894	157	0.095	22	0.013	0.639	0.361	1749	1145	1212	2431	0	0	0	0	0	0	0	0	0	0	0	0	0	59	0
Cousinia_At4g23980_supercontig_mafft.fa_trimal_spuriousless_gappy.fa	4	821	3284	120	3654	239	0.291	14	0.017	0.613	0.387	854	557	668	1085	0	0	0	0	0	0	0	0	0	0	0	0	0	120	0
Cousinia_At4g25370_supercontig_mafft.fa_trimal_spuriousless_gappy.fa	4	1490	5960	244	4094	267	0.179	39	0.026	0.641	0.359	1695	965	1086	1970	0	0	0	0	0	0	0	0	0	0	0	0	0	244	0
Cousinia_At4g26100_supercontig_mafft.fa_trimal_spuriousless_gappy.fa	4	638	2552	9	0.353	23	0.036	3	0.005	0.648	0.352	615	424	472	1032	0	0	0	0	0	0	0	0	0	0	0	0	0	9	0
Cousinia_At4g26300_supercontig_mafft.fa_trimal_spuriousless_gappy.fa	4	684	2736	73	2668	71	0.104	16	0.023	0.62	0.38	799	431	582	851	0	0	0	0	0	0	0	0	0	0	0	0	0	73	0
Cousinia_At4g26850_supercontig_mafft.fa_trimal_spuriousless_gappy.fa	4	1205	4820	98	2033	198	0.164	36	0.03	0.61	0.39	1278	979	863	1602	0	0	0	0	0	0	0	0	0	0	0	0	0	98	0
Cousinia_At4g27700_supercontig_mafft.fa_trimal_spuriousless_gappy.fa	4	814	3256	56	1.72	112	0.138	14	0.017	0.642	0.358	1113	544	601	942	0	0	0	0	0	0	0	0	0	0	0	0	0	56	0
Cousinia_At4g27750_supercontig_mafft.fa_trimal_spuriousless_gappy.fa	4	584	2336	27	1156	76	0.13	5	0.009	0.605	0.395	689	376	537	707	0	0	0	0	0	0	0	0	0	0	0	0	0	27	0
Cousinia_At4g29430_supercontig_mafft.fa_trimal_spuriousless_gappy.fa	4	1424	5696	275	4828	340	0.239	22	0.015	0.634	0.366	1591	885	1100	1845	0	0	0	0	0	0	0	0	0	0	0	0	0	275	0
Cousinia_At4g29590_supercontig_mafft.fa_trimal_spuriousless_gappy.fa	4	547	2188	97	4433	66	0.121	4	0.007	0.603	0.397	613	400	430	648	0	0	0	0	0	0	0	0	0	0	0	0	0	97	0
Cousinia_At4g31930_supercontig_mafft.fa_trimal_spuriousless_gappy.fa	4	1531	6124	216	3527	175	0.114	22	0.014	0.629	0.371	1689	969	1225	2025	0	0	0	0	0	0	0	0	0	0	0	0	0	216	0
Cousinia_At4g32480_supercontig_mafft.fa_trimal_spuriousless_gappy.fa	4	683	2732	41	1501	67	0.098	4	0.006	0.643	0.357	864	416	545	866	0	0	0	0	0	0	0	0	0	0	0	0	0	41	0
Cousinia_At4g33250_supercontig_mafft.fa_trimal_spuriousless_gappy.fa	4	1163	4652	107	2.3	143	0.123	6	0.005	0.63	0.37	1061	855	826	1803	0	0	0	0	0	0	0	0	0	0	0	0	0	107	0
Cousinia_At4g33670_supercontig_mafft.fa_trimal_spuriousless_gappy.fa	4	1321	5284	118	2233	208	0.157	9	0.007	0.634	0.366	1383	856	1034	1893	0	0	0	0	0	0	0	0	0	0	0	0	0	118	0
Cousinia_At4g34710_supercontig_mafft.fa_trimal_spuriousless_gappy.fa	4	1156	4624	12	0.26	73	0.063	21	0.018	0.516	0.484	1071	1121	1112	1308	0	0	0	0	0	0	0	0	0	0	0	0	0	12	0
Cousinia_At4g38540_supercontig_mafft.fa_trimal_spuriousless_gappy.fa	4	651	2604	30	1152	91	0.14	36	0.055	0.605	0.395	794	357	660	763	0	0	0	0	0	0	0	0	0	0	0	0	0	30	0
Cousinia_At5g02280_supercontig_mafft.fa_trimal_spuriousless_gappy.fa	4	612	2448	105	4289	179	0.292	26	0.042	0.639	0.361	677	381	464	821	0	0	0	0	0	0	0	0	0	0	0	0	0	105	0
Cousinia_At5g03300_supercontig_mafft.fa_trimal_spuriousless_gappy.fa	4	1119	4476	141	3.15	67	0.06	0	0	0.584	0.416	1107	946	857	1425	0	0	0	0	0	0	0	0	0	0	0	0	0	141	0
Cousinia_At5g08650_supercontig_mafft.fa_trimal_spuriousless_gappy.fa	4	626	2504	46	1837	26	0.042	6	0.01	0.643	0.357	695	437	441	885	0	0	0	0	0	0	0	0	0	0	0	0	0	46	0
Cousinia_At5g09570_supercontig_mafft.fa_trimal_spuriousless_gappy.fa	4	1038	4152	21	0.506	91	0.088	17	0.016	0.591	0.409	1063	892	797	1379	0	0	0	0	0	0	0	0	0	0	0	0	0	21	0
Cousinia_At5g11770_supercontig_mafft.fa_trimal_spuriousless_gappy.fa	4	1358	5432	117	2154	177	0.13	18	0.013	0.539	0.461	1195	1232	1217	1671	0	0	0	0	0	0	0	0	0	0	0	0	0	117	0
Cousinia_At5g11950_supercontig_mafft.fa_trimal_spuriousless_gappy.fa	4	652	2608	93	3566	124	0.19	28	0.043	0.618	0.382	719	415	545	836	0	0	0	0	0	0	0	0	0	0	0	0	0	93	0
Cousinia_At5g12190_supercontig_mafft.fa_trimal_spuriousless_gappy.fa	4	547	2188	93	4.25	213	0.389	7	0.013	0.601	0.399	620	358	477	640	0	0	0	0	0	0	0	0	0	0	0	0	0	93	0
Cousinia_At5g13440_supercontig_mafft.fa_trimal_spuriousless_gappy.fa	4	927	3708	12	0.324	52	0.056	11	0.012	0.553	0.447	896	727	925	1148	0	0	0	0	0	0	0	0	0	0	0	0	0	12	0
Cousinia_At5g13930_supercontig_mafft.fa_trimal_spuriousless_gappy.fa	4	1492	5968	78	1307	216	0.145	33	0.022	0.54	0.46	1608	1481	1231	1570	0	0	0	0	0	0	0	0	0	0	0	0	0	78	0
Cousinia_At5g14220_supercontig_mafft.fa_trimal_spuriousless_gappy.fa	4	660	2640	99	3.75	89	0.135	8	0.012	0.653	0.347	760	355	527	899	0	0	0	0	0	0	0	0	0	0	0	0	0	99	0
Cousinia_At5g14250_supercontig_mafft.fa_trimal_spuriousless_gappy.fa	4	646	2584	19	0.735	60	0.093	9	0.014	0.62	0.38	806	476	498	785	0	0	0	0	0	0	0	0	0	0	0	0	0	19	0
Cousinia_At5g14320_supercontig_mafft.fa_trimal_spuriousless_gappy.fa	4	1355	5420	312	5756	163	0.12	11	0.008	0.605	0.395	1416	968	1051	1673	0	0	0	0	0	0	0	0	0	0	0	0	0	312	0
Cousinia_At5g15290_supercontig_mafft.fa_trimal_spuriousless_gappy.fa	4	1114	4456	46	1032	133	0.119	15	0.013	0.607	0.393	1103	878	853	1576	0	0	0	0	0	0	0	0	0	0	0	0	0	46	0
Cousinia_At5g15780_supercontig_mafft.fa_trimal_spuriousless_gappy.fa	4	478	1912	70	3661	47	0.098	7	0.015	0.524	0.476	442	350	526	524	0	0	0	0	0	0	0	0	0	0	0	0	0	70	0
Cousinia_At5g16270_supercontig_mafft.fa_trimal_spuriousless_gappy.fa	4	530	2120	96	4528	113	0.213	17	0.032	0.63	0.37	577	392	357	698	0	0	0	0	0	0	0	0	0	0	0	0	0	96	0
Cousinia_At5g17330_supercontig_mafft.fa_trimal_spuriousless_gappy.fa	4	801	3204	57	1779	76	0.095	14	0.017	0.616	0.384	979	470	738	960	0	0	0	0	0	0	0	0	0	0	0	0	0	57	0
Cousinia_At5g18170_supercontig_mafft.fa_trimal_spuriousless_gappy.fa	4	1066	4264	233	5464	247	0.232	25	0.023	0.663	0.337	1240	556	804	1431	0	0	0	0	0	0	0	0	0	0	0	0	0	233	0
Cousinia_At5g18700_supercontig_mafft.fa_trimal_spuriousless_gappy.fa	4	473	1892	42	2.22	32	0.068	5	0.011	0.612	0.388	577	332	385	556	0	0	0	0	0	0	0	0	0	0	0	0	0	42	0
Cousinia_At5g19140_supercontig_mafft.fa_trimal_spuriousless_gappy.fa	4	1414	5656	289	5.11	245	0.173	55	0.039	0.635	0.365	1415	898	1061	1993	0	0	0	0	0	0	0	0	0	0	0	0	0	289	0
Cousinia_At5g19440_supercontig_mafft.fa_trimal_spuriousless_gappy.fa	4	1153	4612	148	3209	377	0.327	19	0.016	0.581	0.419	1152	861	1009	1442	0	0	0	0	0	0	0	0	0	0	0	0	0	148	0
Cousinia_At5g19620_supercontig_mafft.fa_trimal_spuriousless_gappy.fa	4	253	1012	34	3.36	16	0.063	1	0.004	0.615	0.385	284	193	184	317	0	0	0	0	0	0	0	0	0	0	0	0	0	34	0
Cousinia_At5g19860_supercontig_mafft.fa_trimal_spuriousless_gappy.fa	4	777	3108	32	1.03	33	0.042	5	0.006	0.589	0.411	881	785	480	930	0	0	0	0	0	0	0	0	0	0	0	0	0	32	0
Cousinia_At5g21920_supercontig_mafft.fa_trimal_spuriousless_gappy.fa	4	612	2448	19	0.776	94	0.154	4	0.007	0.646	0.354	635	400	461	933	0	0	0	0	0	0	0	0	0	0	0	0	0	19	0
Cousinia_At5g22580_supercontig_mafft.fa_trimal_spuriousless_gappy.fa	4	980	3920	107	2.73	211	0.215	37	0.038	0.652	0.348	1141	567	760	1345	0	0	0	0	0	0	0	0	0	0	0	0	0	107	0
Cousinia_At5g22790_supercontig_mafft.fa_trimal_spuriousless_gappy.fa	4	711	2844	95	3.34	226	0.318	13	0.018	0.632	0.368	758	430	581	980	0	0	0	0	0	0	0	0	0	0	0	0	0	95	0
Cousinia_At5g23250_supercontig_mafft.fa_trimal_spuriousless_gappy.fa	4	886	3544	32	0.903	74	0.084	7	0.008	0.616	0.384	938	646	704	1224	0	0	0	0	0	0	0	0	0	0	0	0	0	32	0
Cousinia_At5g24490_supercontig_mafft.fa_trimal_spuriousless_gappy.fa	4	781	3124	64	2049	51	0.065	6	0.008	0.62	0.38	970	482	681	927	0	0	0	0	0	0	0	0	0	0	0	0	0	64	0
Cousinia_At5g25080_supercontig_mafft.fa_trimal_spuriousless_gappy.fa	4	493	1972	3	0.152	39	0.079	10	0.02	0.581	0.419	510	431	394	634	0	0	0	0	0	0	0	0	0	0	0	0	0	3	0
Cousinia_At5g25770_supercontig_mafft.fa_trimal_spuriousless_gappy.fa	4	603	2412	67	2778	105	0.174	13	0.022	0.629	0.371	682	439	430	794	0	0	0	0	0	0	0	0	0	0	0	0	0	67	0
Cousinia_At5g26667_supercontig_mafft.fa_trimal_spuriousless_gappy.fa	4	958	3832	71	1853	84	0.088	10	0.01	0.649	0.351	1132	586	734	1309	0	0	0	0	0	0	0	0	0	0	0	0	0	71	0
Cousinia_At5g27490_supercontig_mafft.fa_trimal_spuriousless_gappy.fa	4	1322	5288	320	6051	273	0.207	13	0.01	0.617	0.383	1318	942	962	1746	0	0	0	0	0	0	0	0	0	0	0	0	0	320	0
Cousinia_At5g41685_supercontig_mafft.fa_trimal_spuriousless_gappy.fa	4	671	2684	47	1751	159	0.237	13	0.019	0.604	0.396	749	546	499	843	0	0	0	0	0	0	0	0	0	0	0	0	0	47	0
Cousinia_At5g42850_supercontig_mafft.fa_trimal_spuriousless_gappy.fa	4	569	2276	100	4394	47	0.083	10	0.018	0.585	0.415	631	389	514	642	0	0	0	0	0	0	0	0	0	0	0	0	0	100	0
Cousinia_At5g43850_supercontig_mafft.fa_trimal_spuriousless_gappy.fa	4	560	2240	0	0	73	0.13	5	0.009	0.622	0.378	670	366	480	724	0	0	0	0	0	0	0	0	0	0	0	0	0	0	0
Cousinia_At5g45410_supercontig_mafft.fa_trimal_spuriousless_gappy.fa	4	696	2784	51	1832	32	0.046	8	0.011	0.494	0.506	624	633	750	726	0	0	0	0	0	0	0	0	0	0	0	0	0	51	0
Cousinia_At5g49550_supercontig_mafft.fa_trimal_spuriousless_gappy.fa	4	539	2156	60	2783	64	0.119	2	0.004	0.643	0.357	650	334	414	698	0	0	0	0	0	0	0	0	0	0	0	0	0	60	0
Cousinia_At5g51040_supercontig_mafft.fa_trimal_spuriousless_gappy.fa	4	414	1656	70	4227	44	0.106	7	0.017	0.587	0.413	471	314	341	460	0	0	0	0	0	0	0	0	0	0	0	0	0	70	0
Cousinia_At5g53490_supercontig_mafft.fa_trimal_spuriousless_gappy.fa	4	1107	4428	245	5533	89	0.08	16	0.014	0.616	0.384	1187	787	819	1390	0	0	0	0	0	0	0	0	0	0	0	0	0	245	0
Cousinia_At5g53650_supercontig_mafft.fa_trimal_spuriousless_gappy.fa	4	159	636	30	4717	21	0.132	0	0	0.492	0.508	105	140	168	193	0	0	0	0	0	0	0	0	0	0	0	0	0	30	0
Cousinia_At5g54080_supercontig_mafft.fa_trimal_spuriousless_gappy.fa	4	486	1944	145	7459	68	0.14	9	0.019	0.58	0.42	583	403	352	461	0	0	0	0	0	0	0	0	0	0	0	0	0	145	0
Cousinia_At5g54440_supercontig_mafft.fa_trimal_spuriousless_gappy.fa	4	660	2640	290	10985	99	0.15	7	0.011	0.603	0.397	650	458	474	768	0	0	0	0	0	0	0	0	0	0	0	0	0	290	0
Cousinia_At5g55260_supercontig_mafft.fa_trimal_spuriousless_gappy.fa	4	1920	7680	296	3854	238	0.124	25	0.013	0.59	0.41	2040	1499	1530	2315	0	0	0	0	0	0	0	0	0	0	0	0	0	296	0
Cousinia_At5g57330_supercontig_mafft.fa_trimal_spuriousless_gappy.fa	4	974	3896	118	3029	297	0.305	7	0.007	0.634	0.366	963	703	678	1434	0	0	0	0	0	0	0	0	0	0	0	0	0	118	0
Cousinia_At5g57860_supercontig_mafft.fa_trimal_spuriousless_gappy.fa	4	543	2172	130	5985	137	0.252	6	0.011	0.619	0.381	643	348	430	621	0	0	0	0	0	0	0	0	0	0	0	0	0	130	0
Cousinia_At5g58020_supercontig_mafft.fa_trimal_spuriousless_gappy.fa	4	821	3284	75	2284	85	0.104	5	0.006	0.555	0.445	874	629	800	906	0	0	0	0	0	0	0	0	0	0	0	0	0	75	0
Cousinia_At5g59240_supercontig_mafft.fa_trimal_spuriousless_gappy.fa	4	727	2908	202	6946	234	0.322	8	0.011	0.595	0.405	753	442	653	858	0	0	0	0	0	0	0	0	0	0	0	0	0	202	0
Cousinia_At5g59610_supercontig_mafft.fa_trimal_spuriousless_gappy.fa	4	602	2408	115	4776	128	0.213	6	0.01	0.631	0.369	626	484	362	821	0	0	0	0	0	0	0	0	0	0	0	0	0	115	0
Cousinia_At5g60670_supercontig_mafft.fa_trimal_spuriousless_gappy.fa	4	1047	4188	207	4943	140	0.134	12	0.011	0.585	0.415	1128	755	899	1199	0	0	0	0	0	0	0	0	0	0	0	0	0	207	0
Cousinia_At5g61410_supercontig_mafft.fa_trimal_spuriousless_gappy.fa	4	1199	4796	116	2419	172	0.143	81	0.068	0.627	0.373	1309	797	949	1625	0	0	0	0	0	0	0	0	0	0	0	0	0	116	0
Cousinia_At5g62270_supercontig_mafft.fa_trimal_spuriousless_gappy.fa	4	518	2072	45	2172	41	0.079	3	0.006	0.541	0.459	600	288	643	496	0	0	0	0	0	0	0	0	0	0	0	0	0	45	0
Cousinia_At5g62680_supercontig_mafft.fa_trimal_spuriousless_gappy.fa	4	1016	4064	90	2215	91	0.09	9	0.009	0.527	0.473	1029	1056	825	1064	0	0	0	0	0	0	0	0	0	0	0	0	0	90	0
Cousinia_At5g63310_supercontig_mafft.fa_trimal_spuriousless_gappy.fa	4	1175	4700	91	1936	244	0.208	28	0.024	0.643	0.357	1343	698	946	1622	0	0	0	0	0	0	0	0	0	0	0	0	0	91	0
Cousinia_At5g64040_supercontig_mafft.fa_trimal_spuriousless_gappy.fa	4	521	2084	57	2735	144	0.276	6	0.012	0.712	0.288	727	255	328	717	0	0	0	0	0	0	0	0	0	0	0	0	0	57	0
Cousinia_At5g64370_supercontig_mafft.fa_trimal_spuriousless_gappy.fa	4	623	2492	30	1204	67	0.108	3	0.005	0.576	0.424	650	481	562	769	0	0	0	0	0	0	0	0	0	0	0	0	0	30	0
Cousinia_At5g66290_supercontig_mafft.fa_trimal_spuriousless_gappy.fa	4	890	3560	183	5.14	265	0.298	18	0.02	0.632	0.368	1039	637	605	1096	0	0	0	0	0	0	0	0	0	0	0	0	0	183	0
Cousinia_At5g66680_supercontig_mafft.fa_trimal_spuriousless_gappy.fa	4	653	2612	32	1225	44	0.067	5	0.008	0.642	0.358	769	444	479	888	0	0	0	0	0	0	0	0	0	0	0	0	0	32	0
Cousinia_At1g01050_supercontig_mafft.fa_trimal_spuriousless_gappy.fa	5	621	3105	91	2931	230	0.37	24	0.039	0.617	0.383	862	543	610	999	0	0	0	0	0	0	0	0	0	0	0	0	0	91	0
Cousinia_At1g02640_supercontig_mafft.fa_trimal_spuriousless_gappy.fa	5	807	4035	66	1636	86	0.107	19	0.024	0.573	0.427	1066	709	985	1209	0	0	0	0	0	0	0	0	0	0	0	0	0	66	0
Cousinia_At1g03250_supercontig_mafft.fa_trimal_spuriousless_gappy.fa	5	636	3180	213	6698	340	0.535	38	0.06	0.614	0.386	788	500	644	1035	0	0	0	0	0	0	0	0	0	0	0	0	0	213	0
Cousinia_At1g03600_supercontig_mafft.fa_trimal_spuriousless_gappy.fa	5	580	2900	49	1.69	51	0.088	15	0.026	0.579	0.421	807	533	668	843	0	0	0	0	0	0	0	0	0	0	0	0	0	49	0
Cousinia_At1g04620_supercontig_mafft.fa_trimal_spuriousless_gappy.fa	5	1358	6790	283	4168	218	0.161	32	0.024	0.638	0.362	1738	1032	1321	2416	0	0	0	0	0	0	0	0	0	0	0	0	0	283	0
Cousinia_At1g08480_supercontig_mafft.fa_trimal_spuriousless_gappy.fa	5	1851	9255	526	5683	326	0.176	58	0.031	0.617	0.383	2378	1521	1822	3008	0	0	0	0	0	0	0	0	0	0	0	0	0	526	0
Cousinia_At1g08780_supercontig_mafft.fa_trimal_spuriousless_gappy.fa	5	1441	7205	620	8605	355	0.246	38	0.026	0.647	0.353	2009	988	1338	2250	0	0	0	0	0	0	0	0	0	0	0	0	0	620	0
Cousinia_At1g09340_supercontig_mafft.fa_trimal_spuriousless_gappy.fa	5	1138	5690	204	3585	231	0.203	27	0.024	0.615	0.385	1639	1008	1104	1735	0	0	0	0	0	0	0	0	0	0	0	0	0	204	0
Cousinia_At1g09700_supercontig_mafft.fa_trimal_spuriousless_gappy.fa	5	495	2475	35	1414	85	0.172	13	0.026	0.566	0.434	755	548	510	627	0	0	0	0	0	0	0	0	0	0	0	0	0	35	0
Cousinia_At1g09910_supercontig_mafft.fa_trimal_spuriousless_gappy.fa	5	729	3645	195	5.35	37	0.051	4	0.005	0.631	0.369	1060	594	678	1118	0	0	0	0	0	0	0	0	0	0	0	0	0	195	0
Cousinia_At1g10150_supercontig_mafft.fa_trimal_spuriousless_gappy.fa	5	626	3130	86	2748	24	0.038	8	0.013	0.617	0.383	798	396	771	1079	0	0	0	0	0	0	0	0	0	0	0	0	0	86	0
Cousinia_At1g10740_supercontig_mafft.fa_trimal_spuriousless_gappy.fa	5	526	2630	76	2.89	35	0.067	4	0.008	0.556	0.444	642	617	518	777	0	0	0	0	0	0	0	0	0	0	0	0	0	76	0
Cousinia_At1g11790_supercontig_mafft.fa_trimal_spuriousless_gappy.fa	5	603	3015	135	4478	129	0.214	19	0.032	0.647	0.353	813	409	609	1049	0	0	0	0	0	0	0	0	0	0	0	0	0	135	0
Cousinia_At1g12050_supercontig_mafft.fa_trimal_spuriousless_gappy.fa	5	579	2895	26	0.898	36	0.062	8	0.014	0.612	0.388	659	593	519	1098	0	0	0	0	0	0	0	0	0	0	0	0	0	26	0
Cousinia_At1g12230_supercontig_mafft.fa_trimal_spuriousless_gappy.fa	5	1014	5070	175	3452	605	0.597	55	0.054	0.567	0.433	1260	1045	1075	1515	0	0	0	0	0	0	0	0	0	0	0	0	0	175	0
Cousinia_At1g12330_supercontig_mafft.fa_trimal_spuriousless_gappy.fa	5	818	4090	263	6.43	52	0.064	11	0.013	0.57	0.43	1038	749	897	1143	0	0	0	0	0	0	0	0	0	0	0	0	0	263	0
Cousinia_At1g12580_supercontig_mafft.fa_trimal_spuriousless_gappy.fa	5	725	3625	353	9738	96	0.132	18	0.025	0.602	0.398	1006	673	629	964	0	0	0	0	0	0	0	0	0	0	0	0	0	353	0
Cousinia_At1g12840_supercontig_mafft.fa_trimal_spuriousless_gappy.fa	5	657	3285	102	3105	53	0.081	6	0.009	0.62	0.38	803	561	649	1170	0	0	0	0	0	0	0	0	0	0	0	0	0	102	0
Cousinia_At1g13700_supercontig_mafft.fa_trimal_spuriousless_gappy.fa	5	2128	10640	600	5639	460	0.216	85	0.04	0.632	0.368	2879	1627	2071	3463	0	0	0	0	0	0	0	0	0	0	0	0	0	600	0
Cousinia_At1g14150_supercontig_mafft.fa_trimal_spuriousless_gappy.fa	5	665	3325	153	4602	156	0.235	44	0.066	0.574	0.426	921	766	585	900	0	0	0	0	0	0	0	0	0	0	0	0	0	153	0
Cousinia_At1g14340_supercontig_mafft.fa_trimal_spuriousless_gappy.fa	5	570	2850	33	1158	55	0.096	18	0.032	0.552	0.448	756	556	705	800	0	0	0	0	0	0	0	0	0	0	0	0	0	33	0
Cousinia_At1g14900_supercontig_mafft.fa_trimal_spuriousless_gappy.fa	5	612	3060	283	9248	94	0.154	8	0.013	0.496	0.504	737	619	780	641	0	0	0	0	0	0	0	0	0	0	0	0	0	283	0
Cousinia_At1g15340_supercontig_mafft.fa_trimal_spuriousless_gappy.fa	5	663	3315	38	1146	77	0.116	13	0.02	0.537	0.463	1092	686	831	668	0	0	0	0	0	0	0	0	0	0	0	0	0	38	0
Cousinia_At1g16210_supercontig_mafft.fa_trimal_spuriousless_gappy.fa	5	549	2745	92	3352	45	0.082	12	0.022	0.657	0.343	804	448	461	940	0	0	0	0	0	0	0	0	0	0	0	0	0	92	0
Cousinia_At1g20340_supercontig_mafft.fa_trimal_spuriousless_gappy.fa	5	696	3480	63	1.81	105	0.151	28	0.04	0.539	0.461	910	713	861	933	0	0	0	0	0	0	0	0	0	0	0	0	0	63	0
Cousinia_At1g22170_supercontig_mafft.fa_trimal_spuriousless_gappy.fa	5	848	4240	127	2995	126	0.149	18	0.021	0.612	0.388	1229	764	832	1288	0	0	0	0	0	0	0	0	0	0	0	0	0	127	0
Cousinia_At1g24020_supercontig_mafft.fa_trimal_spuriousless_gappy.fa	5	700	3500	95	2714	191	0.273	16	0.023	0.633	0.367	1100	553	698	1054	0	0	0	0	0	0	0	0	0	0	0	0	0	95	0
Cousinia_At1g26750_supercontig_mafft.fa_trimal_spuriousless_gappy.fa	5	484	2420	198	8182	50	0.103	2	0.004	0.588	0.412	720	485	431	586	0	0	0	0	0	0	0	0	0	0	0	0	0	198	0
Cousinia_At1g30380_supercontig_mafft.fa_trimal_spuriousless_gappy.fa	5	764	3820	158	4136	76	0.099	2	0.003	0.616	0.384	1087	656	752	1167	0	0	0	0	0	0	0	0	0	0	0	0	0	158	0
Cousinia_At1g31160_supercontig_mafft.fa_trimal_spuriousless_gappy.fa	5	651	3255	93	2857	203	0.312	26	0.04	0.64	0.36	860	542	595	1165	0	0	0	0	0	0	0	0	0	0	0	0	0	93	0
Cousinia_At1g32470_supercontig_mafft.fa_trimal_spuriousless_gappy.fa	5	1830	9150	295	3224	390	0.213	91	0.05	0.62	0.38	2555	1701	1668	2931	0	0	0	0	0	0	0	0	0	0	0	0	0	295	0
Cousinia_At1g33520_supercontig_mafft.fa_trimal_spuriousless_gappy.fa	5	613	3065	39	1272	80	0.131	14	0.023	0.604	0.396	882	372	825	947	0	0	0	0	0	0	0	0	0	0	0	0	0	39	0
Cousinia_At1g33810_supercontig_mafft.fa_trimal_spuriousless_gappy.fa	5	581	2905	87	2995	132	0.227	13	0.022	0.655	0.345	786	459	514	1059	0	0	0	0	0	0	0	0	0	0	0	0	0	87	0
Cousinia_At1g34270_supercontig_mafft.fa_trimal_spuriousless_gappy.fa	5	668	3340	131	3922	89	0.133	28	0.042	0.519	0.481	824	716	829	840	0	0	0	0	0	0	0	0	0	0	0	0	0	131	0
Cousinia_At1g44575_supercontig_mafft.fa_trimal_spuriousless_gappy.fa	5	650	3250	30	0.923	115	0.177	35	0.054	0.652	0.348	941	487	634	1158	0	0	0	0	0	0	0	0	0	0	0	0	0	30	0
Cousinia_At1g49410_supercontig_mafft.fa_trimal_spuriousless_gappy.fa	5	574	2870	75	2613	87	0.152	16	0.028	0.599	0.401	767	489	632	907	0	0	0	0	0	0	0	0	0	0	0	0	0	75	0
Cousinia_At1g49430_supercontig_mafft.fa_trimal_spuriousless_gappy.fa	5	699	3495	252	7.21	238	0.34	130	0.186	0.618	0.382	995	543	695	1010	0	0	0	0	0	0	0	0	0	0	0	0	0	252	0
Cousinia_At1g53090_supercontig_mafft.fa_trimal_spuriousless_gappy.fa	5	551	2755	53	1924	119	0.216	38	0.069	0.605	0.395	683	501	567	951	0	0	0	0	0	0	0	0	0	0	0	0	0	53	0
Cousinia_At1g55265_supercontig_mafft.fa_trimal_spuriousless_gappy.fa	5	774	3870	236	6098	85	0.11	15	0.019	0.567	0.433	947	856	716	1115	0	0	0	0	0	0	0	0	0	0	0	0	0	236	0
Cousinia_At1g55670_supercontig_mafft.fa_trimal_spuriousless_gappy.fa	5	665	3325	43	1293	75	0.113	13	0.02	0.549	0.451	833	921	559	969	0	0	0	0	0	0	0	0	0	0	0	0	0	43	0
Cousinia_At1g61040_supercontig_mafft.fa_trimal_spuriousless_gappy.fa	5	703	3515	189	5377	67	0.095	15	0.021	0.505	0.495	798	626	1022	880	0	0	0	0	0	0	0	0	0	0	0	0	0	189	0
Cousinia_At1g61150_supercontig_mafft.fa_trimal_spuriousless_gappy.fa	5	1316	6580	415	6307	357	0.271	71	0.054	0.64	0.36	1885	982	1236	2062	0	0	0	0	0	0	0	0	0	0	0	0	0	415	0
Cousinia_At1g64850_supercontig_mafft.fa_trimal_spuriousless_gappy.fa	5	847	4235	304	7178	274	0.323	91	0.107	0.628	0.372	1102	623	838	1368	0	0	0	0	0	0	0	0	0	0	0	0	0	304	0
Cousinia_At1g65040_supercontig_mafft.fa_trimal_spuriousless_gappy.fa	5	606	3030	125	4125	202	0.333	22	0.036	0.6	0.4	862	584	579	880	0	0	0	0	0	0	0	0	0	0	0	0	0	125	0
Cousinia_At1g65270_supercontig_mafft.fa_trimal_spuriousless_gappy.fa	5	695	3475	274	7885	108	0.155	38	0.055	0.67	0.33	985	517	540	1159	0	0	0	0	0	0	0	0	0	0	0	0	0	274	0
Cousinia_At1g70580_supercontig_mafft.fa_trimal_spuriousless_gappy.fa	5	3764	18820	554	2944	488	0.13	107	0.028	0.634	0.366	5515	3354	3339	6058	0	0	0	0	0	0	0	0	0	0	0	0	0	554	0
Cousinia_At1g71691_supercontig_mafft.fa_trimal_spuriousless_gappy.fa	5	724	3620	131	3619	138	0.191	27	0.037	0.606	0.394	1033	728	645	1083	0	0	0	0	0	0	0	0	0	0	0	0	0	131	0
Cousinia_At1g72100_supercontig_mafft.fa_trimal_spuriousless_gappy.fa	5	739	3695	338	9147	150	0.203	23	0.031	0.564	0.436	929	492	972	964	0	0	0	0	0	0	0	0	0	0	0	0	0	338	0
Cousinia_At1g75330_supercontig_mafft.fa_trimal_spuriousless_gappy.fa	5	1077	5385	114	2117	151	0.14	27	0.025	0.604	0.396	1506	860	1229	1676	0	0	0	0	0	0	0	0	0	0	0	0	0	114	0
Cousinia_At1g75460_supercontig_mafft.fa_trimal_spuriousless_gappy.fa	5	616	3080	13	0.422	42	0.068	13	0.021	0.486	0.514	680	580	995	812	0	0	0	0	0	0	0	0	0	0	0	0	0	13	0
Cousinia_At1g76080_supercontig_mafft.fa_trimal_spuriousless_gappy.fa	5	922	4610	84	1822	233	0.253	84	0.091	0.605	0.395	1371	646	1141	1368	0	0	0	0	0	0	0	0	0	0	0	0	0	84	0
Cousinia_At1g76160_supercontig_mafft.fa_trimal_spuriousless_gappy.fa	5	801	4005	224	5593	239	0.298	111	0.139	0.65	0.35	1073	683	642	1383	0	0	0	0	0	0	0	0	0	0	0	0	0	224	0
Cousinia_At1g77310_supercontig_mafft.fa_trimal_spuriousless_gappy.fa	5	594	2970	40	1347	39	0.066	7	0.012	0.637	0.363	798	530	535	1067	0	0	0	0	0	0	0	0	0	0	0	0	0	40	0
Cousinia_At1g78240_supercontig_mafft.fa_trimal_spuriousless_gappy.fa	5	690	3450	23	0.667	32	0.046	11	0.016	0.615	0.385	946	574	747	1160	0	0	0	0	0	0	0	0	0	0	0	0	0	23	0
Cousinia_At1g79040_supercontig_mafft.fa_trimal_spuriousless_gappy.fa	5	832	4160	88	2115	73	0.088	20	0.024	0.649	0.351	1276	726	702	1368	0	0	0	0	0	0	0	0	0	0	0	0	0	88	0
Cousinia_At1g79230_supercontig_mafft.fa_trimal_spuriousless_gappy.fa	5	599	2995	120	4007	132	0.22	47	0.078	0.642	0.358	775	502	528	1070	0	0	0	0	0	0	0	0	0	0	0	0	0	120	0
Cousinia_At1g80360_supercontig_mafft.fa_trimal_spuriousless_gappy.fa	5	1515	7575	493	6508	191	0.126	34	0.022	0.635	0.365	1852	1341	1246	2643	0	0	0	0	0	0	0	0	0	0	0	0	0	493	0
Cousinia_At2g01110_supercontig_mafft.fa_trimal_spuriousless_gappy.fa	5	716	3580	122	3408	182	0.254	75	0.105	0.626	0.374	1025	659	636	1138	0	0	0	0	0	0	0	0	0	0	0	0	0	122	0
Cousinia_At2g02050_supercontig_mafft.fa_trimal_spuriousless_gappy.fa	5	714	3570	49	1373	137	0.192	25	0.035	0.597	0.403	1100	663	755	1003	0	0	0	0	0	0	0	0	0	0	0	0	0	49	0
Cousinia_At2g03420_supercontig_mafft.fa_trimal_spuriousless_gappy.fa	5	487	2435	77	3162	85	0.175	14	0.029	0.638	0.362	780	417	437	724	0	0	0	0	0	0	0	0	0	0	0	0	0	77	0
Cousinia_At2g03510_supercontig_mafft.fa_trimal_spuriousless_gappy.fa	5	1236	6180	92	1489	234	0.189	46	0.037	0.641	0.359	1809	1045	1143	2091	0	0	0	0	0	0	0	0	0	0	0	0	0	92	0
Cousinia_At2g06530_supercontig_mafft.fa_trimal_spuriousless_gappy.fa	5	845	4225	378	8947	379	0.449	110	0.13	0.607	0.393	1248	631	881	1087	0	0	0	0	0	0	0	0	0	0	0	0	0	378	0
Cousinia_At2g13360_supercontig_mafft.fa_trimal_spuriousless_gappy.fa	5	843	4215	80	1898	182	0.216	57	0.068	0.569	0.431	1117	869	914	1235	0	0	0	0	0	0	0	0	0	0	0	0	0	80	0
Cousinia_At2g13840_supercontig_mafft.fa_trimal_spuriousless_gappy.fa	5	1861	9305	739	7942	354	0.19	74	0.04	0.584	0.416	2442	1641	1926	2557	0	0	0	0	0	0	0	0	0	0	0	0	0	739	0
Cousinia_At2g15020_supercontig_mafft.fa_trimal_spuriousless_gappy.fa	5	672	3360	96	2857	114	0.17	13	0.019	0.608	0.392	1042	391	887	944	0	0	0	0	0	0	0	0	0	0	0	0	0	96	0
Cousinia_At2g15430_supercontig_mafft.fa_trimal_spuriousless_gappy.fa	5	908	4540	319	7026	83	0.091	11	0.012	0.566	0.434	1172	840	990	1219	0	0	0	0	0	0	0	0	0	0	0	0	0	319	0
Cousinia_At2g15690_supercontig_mafft.fa_trimal_spuriousless_gappy.fa	5	723	3615	280	7746	42	0.058	8	0.011	0.564	0.436	1025	590	864	856	0	0	0	0	0	0	0	0	0	0	0	0	0	280	0
Cousinia_At2g16950_supercontig_mafft.fa_trimal_spuriousless_gappy.fa	5	925	4625	49	1059	85	0.092	11	0.012	0.648	0.352	1172	780	830	1794	0	0	0	0	0	0	0	0	0	0	0	0	0	49	0
Cousinia_At2g20020_supercontig_mafft.fa_trimal_spuriousless_gappy.fa	5	1044	5220	212	4061	154	0.148	31	0.03	0.647	0.353	1504	809	958	1737	0	0	0	0	0	0	0	0	0	0	0	0	0	212	0
Cousinia_At2g20495_supercontig_mafft.fa_trimal_spuriousless_gappy.fa	5	527	2635	50	1898	37	0.07	8	0.015	0.627	0.373	665	512	451	957	0	0	0	0	0	0	0	0	0	0	0	0	0	50	0
Cousinia_At2g20780_supercontig_mafft.fa_trimal_spuriousless_gappy.fa	5	710	3550	197	5549	69	0.097	29	0.041	0.521	0.479	820	725	882	926	0	0	0	0	0	0	0	0	0	0	0	0	0	197	0
Cousinia_At2g21160_supercontig_mafft.fa_trimal_spuriousless_gappy.fa	5	2629	13145	181	1377	310	0.118	72	0.027	0.65	0.35	3522	2290	2252	4900	0	0	0	0	0	0	0	0	0	0	0	0	0	181	0
Cousinia_At2g22370_supercontig_mafft.fa_trimal_spuriousless_gappy.fa	5	685	3425	205	5985	91	0.133	27	0.039	0.604	0.396	798	514	762	1146	0	0	0	0	0	0	0	0	0	0	0	0	0	205	0
Cousinia_At2g26990_supercontig_mafft.fa_trimal_spuriousless_gappy.fa	5	818	4090	119	2.91	90	0.11	30	0.037	0.65	0.35	1303	732	657	1279	0	0	0	0	0	0	0	0	0	0	0	0	0	119	0
Cousinia_At2g27170_supercontig_mafft.fa_trimal_spuriousless_gappy.fa	5	614	3070	47	1531	24	0.039	2	0.003	0.613	0.387	840	562	608	1013	0	0	0	0	0	0	0	0	0	0	0	0	0	47	0
Cousinia_At2g27490_supercontig_mafft.fa_trimal_spuriousless_gappy.fa	5	824	4120	101	2451	145	0.176	88	0.107	0.612	0.388	1183	705	853	1278	0	0	0	0	0	0	0	0	0	0	0	0	0	101	0
Cousinia_At2g27680_supercontig_mafft.fa_trimal_spuriousless_gappy.fa	5	566	2830	96	3392	41	0.072	6	0.011	0.663	0.337	842	460	462	970	0	0	0	0	0	0	0	0	0	0	0	0	0	96	0
Cousinia_At2g27810_supercontig_mafft.fa_trimal_spuriousless_gappy.fa	5	508	2540	108	4252	104	0.205	35	0.069	0.593	0.407	624	486	505	817	0	0	0	0	0	0	0	0	0	0	0	0	0	108	0
Cousinia_At2g27960_supercontig_mafft.fa_trimal_spuriousless_gappy.fa	5	601	3005	74	2463	149	0.248	22	0.037	0.624	0.376	791	492	610	1038	0	0	0	0	0	0	0	0	0	0	0	0	0	74	0
Cousinia_At2g30200_supercontig_mafft.fa_trimal_spuriousless_gappy.fa	5	668	3340	118	3533	65	0.097	20	0.03	0.628	0.372	1032	551	646	993	0	0	0	0	0	0	0	0	0	0	0	0	0	118	0
Cousinia_At2g30410_supercontig_mafft.fa_trimal_spuriousless_gappy.fa	5	616	3080	137	4448	111	0.18	14	0.023	0.631	0.369	946	496	589	912	0	0	0	0	0	0	0	0	0	0	0	0	0	137	0
Cousinia_At2g31040_supercontig_mafft.fa_trimal_spuriousless_gappy.fa	5	1503	7515	244	3247	349	0.232	50	0.033	0.634	0.366	1991	1214	1447	2619	0	0	0	0	0	0	0	0	0	0	0	0	0	244	0
Cousinia_At2g31410_supercontig_mafft.fa_trimal_spuriousless_gappy.fa	5	564	2820	39	1383	48	0.085	13	0.023	0.556	0.444	1028	456	778	519	0	0	0	0	0	0	0	0	0	0	0	0	0	39	0
Cousinia_At2g31670_supercontig_mafft.fa_trimal_spuriousless_gappy.fa	5	789	3945	50	1267	78	0.099	11	0.014	0.556	0.444	973	716	1015	1191	0	0	0	0	0	0	0	0	0	0	0	0	0	50	0
Cousinia_At2g32230_supercontig_mafft.fa_trimal_spuriousless_gappy.fa	5	1083	5415	198	3657	205	0.189	29	0.027	0.596	0.404	1530	771	1337	1579	0	0	0	0	0	0	0	0	0	0	0	0	0	198	0
Cousinia_At2g32520_supercontig_mafft.fa_trimal_spuriousless_gappy.fa	5	580	2900	12	0.414	79	0.136	12	0.021	0.595	0.405	780	577	593	938	0	0	0	0	0	0	0	0	0	0	0	0	0	12	0
Cousinia_At2g33340_supercontig_mafft.fa_trimal_spuriousless_gappy.fa	5	685	3425	80	2336	85	0.124	19	0.028	0.612	0.388	804	631	666	1244	0	0	0	0	0	0	0	0	0	0	0	0	0	80	0
Cousinia_At2g35120_supercontig_mafft.fa_trimal_spuriousless_gappy.fa	5	1861	9305	172	1848	390	0.21	60	0.032	0.601	0.399	2588	1569	2071	2905	0	0	0	0	0	0	0	0	0	0	0	0	0	172	0
Cousinia_At2g35330_supercontig_mafft.fa_trimal_spuriousless_gappy.fa	5	629	3145	31	0.986	117	0.186	58	0.092	0.569	0.431	959	433	909	813	0	0	0	0	0	0	0	0	0	0	0	0	0	31	0
Cousinia_At2g35920_supercontig_mafft.fa_trimal_spuriousless_gappy.fa	5	584	2920	57	1952	134	0.229	35	0.06	0.581	0.419	855	631	569	808	0	0	0	0	0	0	0	0	0	0	0	0	0	57	0
Cousinia_At2g36930_supercontig_mafft.fa_trimal_spuriousless_gappy.fa	5	680	3400	214	6294	133	0.196	13	0.019	0.62	0.38	861	519	693	1113	0	0	0	0	0	0	0	0	0	0	0	0	0	214	0
Cousinia_At2g38000_supercontig_mafft.fa_trimal_spuriousless_gappy.fa	5	438	2190	119	5434	30	0.068	10	0.023	0.543	0.457	532	498	448	593	0	0	0	0	0	0	0	0	0	0	0	0	0	119	0
Cousinia_At2g39020_supercontig_mafft.fa_trimal_spuriousless_gappy.fa	5	647	3235	77	2.38	61	0.094	13	0.02	0.55	0.45	726	463	958	1011	0	0	0	0	0	0	0	0	0	0	0	0	0	77	0
Cousinia_At2g39780_supercontig_mafft.fa_trimal_spuriousless_gappy.fa	5	663	3315	46	1388	64	0.097	3	0.005	0.622	0.378	884	624	612	1149	0	0	0	0	0	0	0	0	0	0	0	0	0	46	0
Cousinia_At2g40490_supercontig_mafft.fa_trimal_spuriousless_gappy.fa	5	705	3525	102	2894	63	0.089	14	0.02	0.531	0.469	969	705	902	847	0	0	0	0	0	0	0	0	0	0	0	0	0	102	0
Cousinia_At2g40800_supercontig_mafft.fa_trimal_spuriousless_gappy.fa	5	560	2800	42	1.5	54	0.096	17	0.03	0.596	0.404	867	415	699	777	0	0	0	0	0	0	0	0	0	0	0	0	0	42	0
Cousinia_At2g41690_supercontig_mafft.fa_trimal_spuriousless_gappy.fa	5	499	2495	28	1122	98	0.196	43	0.086	0.596	0.404	785	536	461	685	0	0	0	0	0	0	0	0	0	0	0	0	0	28	0
Cousinia_At2g43080_supercontig_mafft.fa_trimal_spuriousless_gappy.fa	5	1749	8745	598	6838	255	0.146	95	0.054	0.644	0.356	2411	1401	1502	2833	0	0	0	0	0	0	0	0	0	0	0	0	0	598	0
Cousinia_At2g45490_supercontig_mafft.fa_trimal_spuriousless_gappy.fa	5	738	3690	170	4607	74	0.1	22	0.03	0.618	0.382	1123	657	689	1051	0	0	0	0	0	0	0	0	0	0	0	0	0	170	0
Cousinia_At2g45550_supercontig_mafft.fa_trimal_spuriousless_gappy.fa	5	806	4030	132	3275	56	0.069	3	0.004	0.594	0.406	1155	803	778	1162	0	0	0	0	0	0	0	0	0	0	0	0	0	132	0
Cousinia_At2g45620_supercontig_mafft.fa_trimal_spuriousless_gappy.fa	5	1392	6960	209	3003	357	0.256	60	0.043	0.627	0.373	1936	1139	1378	2298	0	0	0	0	0	0	0	0	0	0	0	0	0	209	0
Cousinia_At2g45740_supercontig_mafft.fa_trimal_spuriousless_gappy.fa	5	1402	7010	157	2.24	316	0.225	53	0.038	0.629	0.371	1877	1244	1298	2434	0	0	0	0	0	0	0	0	0	0	0	0	0	157	0
Cousinia_At3g01480_supercontig_mafft.fa_trimal_spuriousless_gappy.fa	5	516	2580	169	6.55	196	0.38	27	0.052	0.627	0.373	770	504	395	742	0	0	0	0	0	0	0	0	0	0	0	0	0	169	0
Cousinia_At3g02360_supercontig_mafft.fa_trimal_spuriousless_gappy.fa	5	762	3810	19	0.499	39	0.051	8	0.01	0.542	0.458	1132	747	988	924	0	0	0	0	0	0	0	0	0	0	0	0	0	19	0
Cousinia_At3g04340_supercontig_mafft.fa_trimal_spuriousless_gappy.fa	5	636	3180	22	0.692	74	0.116	18	0.028	0.6	0.4	853	649	613	1043	0	0	0	0	0	0	0	0	0	0	0	0	0	22	0
Cousinia_At3g04760_supercontig_mafft.fa_trimal_spuriousless_gappy.fa	5	886	4430	25	0.564	68	0.077	15	0.017	0.578	0.422	1246	651	1208	1300	0	0	0	0	0	0	0	0	0	0	0	0	0	25	0
Cousinia_At3g05230_supercontig_mafft.fa_trimal_spuriousless_gappy.fa	5	769	3845	104	2705	186	0.242	14	0.018	0.63	0.37	1114	647	739	1241	0	0	0	0	0	0	0	0	0	0	0	0	0	104	0
Cousinia_At3g05290_supercontig_mafft.fa_trimal_spuriousless_gappy.fa	5	1345	6725	295	4387	541	0.402	89	0.066	0.637	0.363	2020	1233	1099	2078	0	0	0	0	0	0	0	0	0	0	0	0	0	295	0
Cousinia_At3g06430_supercontig_mafft.fa_trimal_spuriousless_gappy.fa	5	702	3510	74	2108	38	0.054	10	0.014	0.556	0.444	1042	672	855	867	0	0	0	0	0	0	0	0	0	0	0	0	0	74	0
Cousinia_At3g06580_supercontig_mafft.fa_trimal_spuriousless_gappy.fa	5	2678	13390	570	4257	474	0.177	50	0.019	0.637	0.363	3626	2241	2411	4542	0	0	0	0	0	0	0	0	0	0	0	0	0	570	0
Cousinia_At3g06610_supercontig_mafft.fa_trimal_spuriousless_gappy.fa	5	1637	8185	941	11497	453	0.277	87	0.053	0.633	0.367	2163	1107	1550	2424	0	0	0	0	0	0	0	0	0	0	0	0	0	941	0
Cousinia_At3g08590_supercontig_mafft.fa_trimal_spuriousless_gappy.fa	5	857	4285	58	1354	51	0.06	8	0.009	0.573	0.427	1126	740	1065	1296	0	0	0	0	0	0	0	0	0	0	0	0	0	58	0
Cousinia_At3g08710_supercontig_mafft.fa_trimal_spuriousless_gappy.fa	5	1108	5540	206	3718	188	0.17	66	0.06	0.635	0.365	1638	960	985	1751	0	0	0	0	0	0	0	0	0	0	0	0	0	206	0
Cousinia_At3g09085_supercontig_mafft.fa_trimal_spuriousless_gappy.fa	5	630	3150	152	4825	51	0.081	23	0.037	0.636	0.364	792	473	618	1115	0	0	0	0	0	0	0	0	0	0	0	0	0	152	0
Cousinia_At3g09740_supercontig_mafft.fa_trimal_spuriousless_gappy.fa	5	661	3305	258	7806	87	0.132	8	0.012	0.627	0.373	894	535	603	1015	0	0	0	0	0	0	0	0	0	0	0	0	0	258	0
Cousinia_At3g10330_supercontig_mafft.fa_trimal_spuriousless_gappy.fa	5	728	3640	253	6951	171	0.235	93	0.128	0.641	0.359	1041	527	688	1131	0	0	0	0	0	0	0	0	0	0	0	0	0	253	0
Cousinia_At3g11090_supercontig_mafft.fa_trimal_spuriousless_gappy.fa	5	685	3425	35	1022	55	0.08	11	0.016	0.584	0.416	984	708	701	997	0	0	0	0	0	0	0	0	0	0	0	0	0	35	0
Cousinia_At3g11650_supercontig_mafft.fa_trimal_spuriousless_gappy.fa	5	802	4010	59	1471	88	0.11	17	0.021	0.526	0.474	1002	1112	761	1076	0	0	0	0	0	0	0	0	0	0	0	0	0	59	0
Cousinia_At3g13120_supercontig_mafft.fa_trimal_spuriousless_gappy.fa	5	748	3740	77	2059	123	0.164	34	0.045	0.635	0.365	1117	659	677	1210	0	0	0	0	0	0	0	0	0	0	0	0	0	77	0
Cousinia_At3g13530_supercontig_mafft.fa_trimal_spuriousless_gappy.fa	5	1029	5145	395	7677	83	0.081	7	0.007	0.6	0.4	1280	907	993	1570	0	0	0	0	0	0	0	0	0	0	0	0	0	395	0
Cousinia_At3g13772_supercontig_mafft.fa_trimal_spuriousless_gappy.fa	5	709	3545	23	0.649	50	0.071	11	0.016	0.54	0.46	729	794	826	1173	0	0	0	0	0	0	0	0	0	0	0	0	0	23	0
Cousinia_At3g15190_supercontig_mafft.fa_trimal_spuriousless_gappy.fa	5	549	2745	19	0.692	65	0.118	23	0.042	0.602	0.398	803	489	597	837	0	0	0	0	0	0	0	0	0	0	0	0	0	19	0
Cousinia_At3g15640_supercontig_mafft.fa_trimal_spuriousless_gappy.fa	5	710	3550	60	1.69	237	0.334	18	0.025	0.6	0.4	797	553	844	1296	0	0	0	0	0	0	0	0	0	0	0	0	0	60	0
Cousinia_At3g16090_supercontig_mafft.fa_trimal_spuriousless_gappy.fa	5	941	4705	136	2891	151	0.16	23	0.024	0.607	0.393	1172	830	966	1601	0	0	0	0	0	0	0	0	0	0	0	0	0	136	0
Cousinia_At3g17980_supercontig_mafft.fa_trimal_spuriousless_gappy.fa	5	725	3625	98	2703	119	0.164	17	0.023	0.628	0.372	1095	542	769	1121	0	0	0	0	0	0	0	0	0	0	0	0	0	98	0
Cousinia_At3g18410_supercontig_mafft.fa_trimal_spuriousless_gappy.fa	5	610	3050	58	1902	45	0.074	9	0.015	0.558	0.442	775	553	770	894	0	0	0	0	0	0	0	0	0	0	0	0	0	58	0
Cousinia_At3g19770_supercontig_mafft.fa_trimal_spuriousless_gappy.fa	5	576	2880	75	2604	45	0.078	10	0.017	0.581	0.419	937	560	616	692	0	0	0	0	0	0	0	0	0	0	0	0	0	75	0
Cousinia_At3g19910_supercontig_mafft.fa_trimal_spuriousless_gappy.fa	5	831	4155	81	1949	94	0.113	15	0.018	0.66	0.34	1195	684	703	1492	0	0	0	0	0	0	0	0	0	0	0	0	0	81	0
Cousinia_At3g21400_supercontig_mafft.fa_trimal_spuriousless_gappy.fa	5	1240	6200	156	2516	359	0.29	72	0.058	0.615	0.385	1860	1133	1191	1860	0	0	0	0	0	0	0	0	0	0	0	0	0	156	0
Cousinia_At3g21740_supercontig_mafft.fa_trimal_spuriousless_gappy.fa	5	467	2335	109	4668	41	0.088	12	0.026	0.527	0.473	459	354	699	714	0	0	0	0	0	0	0	0	0	0	0	0	0	109	0
Cousinia_At3g22590_supercontig_mafft.fa_trimal_spuriousless_gappy.fa	5	635	3175	60	1.89	55	0.087	14	0.022	0.623	0.377	915	388	787	1025	0	0	0	0	0	0	0	0	0	0	0	0	0	60	0
Cousinia_At3g28720_supercontig_mafft.fa_trimal_spuriousless_gappy.fa	5	1219	6095	226	3708	93	0.076	16	0.013	0.512	0.488	1244	1861	1001	1763	0	0	0	0	0	0	0	0	0	0	0	0	0	226	0
Cousinia_At3g29270_supercontig_mafft.fa_trimal_spuriousless_gappy.fa	5	793	3965	25	0.631	60	0.076	7	0.009	0.534	0.466	898	907	930	1205	0	0	0	0	0	0	0	0	0	0	0	0	0	25	0
Cousinia_At3g46630_supercontig_mafft.fa_trimal_spuriousless_gappy.fa	5	933	4665	187	4009	149	0.16	21	0.023	0.617	0.383	1253	927	787	1511	0	0	0	0	0	0	0	0	0	0	0	0	0	187	0
Cousinia_At3g48030_supercontig_mafft.fa_trimal_spuriousless_gappy.fa	5	575	2875	63	2191	58	0.101	12	0.021	0.586	0.414	661	524	640	987	0	0	0	0	0	0	0	0	0	0	0	0	0	63	0
Cousinia_At3g49550_supercontig_mafft.fa_trimal_spuriousless_gappy.fa	5	659	3295	55	1669	35	0.053	3	0.005	0.574	0.426	938	666	713	923	0	0	0	0	0	0	0	0	0	0	0	0	0	55	0
Cousinia_At3g49810_supercontig_mafft.fa_trimal_spuriousless_gappy.fa	5	851	4255	146	3431	64	0.075	17	0.02	0.607	0.393	1185	657	959	1308	0	0	0	0	0	0	0	0	0	0	0	0	0	146	0
Cousinia_At3g49990_supercontig_mafft.fa_trimal_spuriousless_gappy.fa	5	982	4910	47	0.957	119	0.121	20	0.02	0.597	0.403	1381	728	1234	1520	0	0	0	0	0	0	0	0	0	0	0	0	0	47	0
Cousinia_At3g51800_supercontig_mafft.fa_trimal_spuriousless_gappy.fa	5	2953	14765	1221	8.27	513	0.174	127	0.043	0.634	0.366	3870	1988	2970	4716	0	0	0	0	0	0	0	0	0	0	0	0	0	1221	0
Cousinia_At3g52140_supercontig_mafft.fa_trimal_spuriousless_gappy.fa	5	733	3665	132	3602	106	0.145	16	0.022	0.607	0.393	1000	665	723	1145	0	0	0	0	0	0	0	0	0	0	0	0	0	132	0
Cousinia_At3g52950_supercontig_mafft.fa_trimal_spuriousless_gappy.fa	5	1560	7800	159	2038	277	0.178	49	0.031	0.65	0.35	2141	1297	1378	2825	0	0	0	0	0	0	0	0	0	0	0	0	0	159	0
Cousinia_At3g54360_supercontig_mafft.fa_trimal_spuriousless_gappy.fa	5	639	3195	30	0.939	51	0.08	9	0.014	0.614	0.386	783	537	686	1159	0	0	0	0	0	0	0	0	0	0	0	0	0	30	0
Cousinia_At3g55140_supercontig_mafft.fa_trimal_spuriousless_gappy.fa	5	643	3215	228	7092	72	0.112	8	0.012	0.616	0.384	837	556	590	1004	0	0	0	0	0	0	0	0	0	0	0	0	0	228	0
Cousinia_At3g56010_supercontig_mafft.fa_trimal_spuriousless_gappy.fa	5	582	2910	184	6323	39	0.067	10	0.017	0.583	0.417	875	459	677	715	0	0	0	0	0	0	0	0	0	0	0	0	0	184	0
Cousinia_At3g56910_supercontig_mafft.fa_trimal_spuriousless_gappy.fa	5	444	2220	57	2568	23	0.052	2	0.005	0.581	0.419	621	383	524	635	0	0	0	0	0	0	0	0	0	0	0	0	0	57	0
Cousinia_At3g57090_supercontig_mafft.fa_trimal_spuriousless_gappy.fa	5	1620	8100	488	6025	417	0.257	22	0.014	0.632	0.368	2096	1364	1438	2714	0	0	0	0	0	0	0	0	0	0	0	0	0	488	0
Cousinia_At3g59490_supercontig_mafft.fa_trimal_spuriousless_gappy.fa	5	854	4270	307	7.19	150	0.176	20	0.023	0.675	0.325	1225	632	657	1449	0	0	0	0	0	0	0	0	0	0	0	0	0	307	0
Cousinia_At3g62600_supercontig_mafft.fa_trimal_spuriousless_gappy.fa	5	604	3020	92	3046	53	0.088	15	0.025	0.66	0.34	898	457	539	1034	0	0	0	0	0	0	0	0	0	0	0	0	0	92	0
Cousinia_At3g62810_supercontig_mafft.fa_trimal_spuriousless_gappy.fa	5	620	3100	109	3516	52	0.084	7	0.011	0.565	0.435	761	481	820	929	0	0	0	0	0	0	0	0	0	0	0	0	0	109	0
Cousinia_At3g62820_supercontig_mafft.fa_trimal_spuriousless_gappy.fa	5	536	2680	67	2.5	33	0.062	8	0.015	0.582	0.418	751	448	645	769	0	0	0	0	0	0	0	0	0	0	0	0	0	67	0
Cousinia_At3g63140_supercontig_mafft.fa_trimal_spuriousless_gappy.fa	5	598	2990	65	2174	143	0.239	51	0.085	0.58	0.42	860	553	675	837	0	0	0	0	0	0	0	0	0	0	0	0	0	65	0
Cousinia_At3g63510_supercontig_mafft.fa_trimal_spuriousless_gappy.fa	5	277	1385	51	3682	27	0.097	4	0.014	0.618	0.382	386	206	304	438	0	0	0	0	0	0	0	0	0	0	0	0	0	51	0
Cousinia_At4g01710_supercontig_mafft.fa_trimal_spuriousless_gappy.fa	5	682	3410	142	4164	77	0.113	17	0.025	0.641	0.359	967	591	582	1128	0	0	0	0	0	0	0	0	0	0	0	0	0	142	0
Cousinia_At4g01810_supercontig_mafft.fa_trimal_spuriousless_gappy.fa	5	450	2250	25	1111	33	0.073	14	0.031	0.503	0.497	512	502	603	608	0	0	0	0	0	0	0	0	0	0	0	0	0	25	0
Cousinia_At4g02360_supercontig_mafft.fa_trimal_spuriousless_gappy.fa	5	747	3735	74	1981	40	0.054	8	0.011	0.584	0.416	1008	729	795	1129	0	0	0	0	0	0	0	0	0	0	0	0	0	74	0
Cousinia_At4g04210_supercontig_mafft.fa_trimal_spuriousless_gappy.fa	5	591	2955	160	5415	197	0.333	21	0.036	0.594	0.406	795	525	611	864	0	0	0	0	0	0	0	0	0	0	0	0	0	160	0
Cousinia_At4g08920_supercontig_mafft.fa_trimal_spuriousless_gappy.fa	5	995	4975	80	1608	242	0.243	47	0.047	0.526	0.474	1277	1052	1270	1296	0	0	0	0	0	0	0	0	0	0	0	0	0	80	0
Cousinia_At4g11160_supercontig_mafft.fa_trimal_spuriousless_gappy.fa	5	609	3045	85	2791	57	0.094	22	0.036	0.496	0.504	822	508	985	645	0	0	0	0	0	0	0	0	0	0	0	0	0	85	0
Cousinia_At4g11420_supercontig_mafft.fa_trimal_spuriousless_gappy.fa	5	843	4215	73	1732	52	0.062	8	0.009	0.629	0.371	1243	746	789	1364	0	0	0	0	0	0	0	0	0	0	0	0	0	73	0
Cousinia_At4g11560_supercontig_mafft.fa_trimal_spuriousless_gappy.fa	5	503	2515	28	1113	36	0.072	7	0.014	0.6	0.4	751	435	560	741	0	0	0	0	0	0	0	0	0	0	0	0	0	28	0
Cousinia_At4g12790_supercontig_mafft.fa_trimal_spuriousless_gappy.fa	5	625	3125	56	1792	44	0.07	2	0.003	0.626	0.374	763	619	530	1157	0	0	0	0	0	0	0	0	0	0	0	0	0	56	0
Cousinia_At4g13750_supercontig_mafft.fa_trimal_spuriousless_gappy.fa	5	647	3235	94	2906	53	0.082	13	0.02	0.606	0.394	1036	515	723	867	0	0	0	0	0	0	0	0	0	0	0	0	0	94	0
Cousinia_At4g14710_supercontig_mafft.fa_trimal_spuriousless_gappy.fa	5	720	3600	239	6639	47	0.065	11	0.015	0.618	0.382	903	481	803	1174	0	0	0	0	0	0	0	0	0	0	0	0	0	239	0
Cousinia_At4g14880_supercontig_mafft.fa_trimal_spuriousless_gappy.fa	5	1006	5030	151	3002	240	0.239	88	0.087	0.631	0.369	1392	849	949	1689	0	0	0	0	0	0	0	0	0	0	0	0	0	151	0
Cousinia_At4g15130_supercontig_mafft.fa_trimal_spuriousless_gappy.fa	5	1306	6530	97	1485	377	0.289	86	0.066	0.651	0.349	1912	958	1286	2277	0	0	0	0	0	0	0	0	0	0	0	0	0	97	0
Cousinia_At4g16695_supercontig_mafft.fa_trimal_spuriousless_gappy.fa	5	694	3470	61	1758	56	0.081	16	0.023	0.63	0.37	914	677	585	1233	0	0	0	0	0	0	0	0	0	0	0	0	0	61	0
Cousinia_At4g16820_supercontig_mafft.fa_trimal_spuriousless_gappy.fa	5	647	3235	69	2133	69	0.107	11	0.017	0.618	0.382	1009	553	657	947	0	0	0	0	0	0	0	0	0	0	0	0	0	69	0
Cousinia_At4g17030_supercontig_mafft.fa_trimal_spuriousless_gappy.fa	5	872	4360	402	9.22	118	0.135	16	0.018	0.638	0.362	1267	689	742	1260	0	0	0	0	0	0	0	0	0	0	0	0	0	402	0
Cousinia_At4g17100_supercontig_mafft.fa_trimal_spuriousless_gappy.fa	5	421	2105	69	3278	37	0.088	9	0.021	0.607	0.393	734	427	374	501	0	0	0	0	0	0	0	0	0	0	0	0	0	69	0
Cousinia_At4g20360_supercontig_mafft.fa_trimal_spuriousless_gappy.fa	5	1115	5575	280	5022	91	0.082	22	0.02	0.48	0.52	1354	1484	1269	1188	0	0	0	0	0	0	0	0	0	0	0	0	0	280	0
Cousinia_At4g20960_supercontig_mafft.fa_trimal_spuriousless_gappy.fa	5	600	3000	60	2	87	0.145	13	0.022	0.646	0.354	874	440	601	1025	0	0	0	0	0	0	0	0	0	0	0	0	0	60	0
Cousinia_At4g21105_supercontig_mafft.fa_trimal_spuriousless_gappy.fa	5	636	3180	154	4843	100	0.157	26	0.041	0.584	0.416	801	567	693	965	0	0	0	0	0	0	0	0	0	0	0	0	0	154	0
Cousinia_At4g21150_supercontig_mafft.fa_trimal_spuriousless_gappy.fa	5	497	2485	26	1046	64	0.129	9	0.018	0.595	0.405	603	518	478	860	0	0	0	0	0	0	0	0	0	0	0	0	0	26	0
Cousinia_At4g21320_supercontig_mafft.fa_trimal_spuriousless_gappy.fa	5	734	3670	207	5.64	203	0.277	38	0.052	0.617	0.383	1115	653	673	1022	0	0	0	0	0	0	0	0	0	0	0	0	0	207	0
Cousinia_At4g22930_supercontig_mafft.fa_trimal_spuriousless_gappy.fa	5	2218	11090	494	4454	491	0.221	142	0.064	0.66	0.34	3239	1869	1731	3757	0	0	0	0	0	0	0	0	0	0	0	0	0	494	0
Cousinia_At4g24780_supercontig_mafft.fa_trimal_spuriousless_gappy.fa	5	960	4800	97	2021	236	0.246	92	0.096	0.568	0.432	1355	946	1085	1317	0	0	0	0	0	0	0	0	0	0	0	0	0	97	0
Cousinia_At4g31200_supercontig_mafft.fa_trimal_spuriousless_gappy.fa	5	720	3600	90	2.5	72	0.1	17	0.024	0.56	0.44	926	800	744	1040	0	0	0	0	0	0	0	0	0	0	0	0	0	90	0
Cousinia_At4g32770_supercontig_mafft.fa_trimal_spuriousless_gappy.fa	5	841	4205	94	2235	53	0.063	14	0.017	0.643	0.357	1228	697	771	1415	0	0	0	0	0	0	0	0	0	0	0	0	0	94	0
Cousinia_At4g34430_supercontig_mafft.fa_trimal_spuriousless_gappy.fa	5	483	2415	70	2899	111	0.23	7	0.014	0.541	0.459	657	575	502	611	0	0	0	0	0	0	0	0	0	0	0	0	0	70	0
Cousinia_At4g34460_supercontig_mafft.fa_trimal_spuriousless_gappy.fa	5	1412	7060	129	1827	168	0.119	24	0.017	0.588	0.412	1752	1325	1528	2326	0	0	0	0	0	0	0	0	0	0	0	0	0	129	0
Cousinia_At4g34700_supercontig_mafft.fa_trimal_spuriousless_gappy.fa	5	598	2990	109	3645	61	0.102	9	0.015	0.583	0.417	699	576	626	980	0	0	0	0	0	0	0	0	0	0	0	0	0	109	0
Cousinia_At4g35250_supercontig_mafft.fa_trimal_spuriousless_gappy.fa	5	812	4060	262	6453	106	0.131	13	0.016	0.617	0.383	1096	701	753	1248	0	0	0	0	0	0	0	0	0	0	0	0	0	262	0
Cousinia_At4g35880_supercontig_mafft.fa_trimal_spuriousless_gappy.fa	5	679	3395	123	3623	278	0.409	129	0.19	0.622	0.378	857	632	606	1177	0	0	0	0	0	0	0	0	0	0	0	0	0	123	0
Cousinia_At4g37030_supercontig_mafft.fa_trimal_spuriousless_gappy.fa	5	541	2705	58	2144	45	0.083	10	0.018	0.587	0.413	806	496	596	749	0	0	0	0	0	0	0	0	0	0	0	0	0	58	0
Cousinia_At4g37900_supercontig_mafft.fa_trimal_spuriousless_gappy.fa	5	613	3065	120	3915	36	0.059	3	0.005	0.63	0.37	845	547	544	1009	0	0	0	0	0	0	0	0	0	0	0	0	0	120	0
Cousinia_At5g01270_supercontig_mafft.fa_trimal_spuriousless_gappy.fa	5	590	2950	213	7.22	104	0.176	7	0.012	0.605	0.395	731	461	619	926	0	0	0	0	0	0	0	0	0	0	0	0	0	213	0
Cousinia_At5g01530_supercontig_mafft.fa_trimal_spuriousless_gappy.fa	5	1478	7390	286	3.87	419	0.283	134	0.091	0.558	0.442	2025	1659	1483	1937	0	0	0	0	0	0	0	0	0	0	0	0	0	286	0
Cousinia_At5g01960_supercontig_mafft.fa_trimal_spuriousless_gappy.fa	5	658	3290	144	4377	52	0.079	5	0.008	0.662	0.338	909	540	524	1173	0	0	0	0	0	0	0	0	0	0	0	0	0	144	0
Cousinia_At5g03455_supercontig_mafft.fa_trimal_spuriousless_gappy.fa	5	731	3655	337	9.22	151	0.207	11	0.015	0.617	0.383	927	560	711	1120	0	0	0	0	0	0	0	0	0	0	0	0	0	337	0
Cousinia_At5g03860_supercontig_mafft.fa_trimal_spuriousless_gappy.fa	5	1431	7155	679	9.49	430	0.3	64	0.045	0.612	0.388	2049	1142	1372	1913	0	0	0	0	0	0	0	0	0	0	0	0	0	679	0
Cousinia_At5g04000_supercontig_mafft.fa_trimal_spuriousless_gappy.fa	5	578	2890	99	3426	44	0.076	16	0.028	0.578	0.422	761	528	650	852	0	0	0	0	0	0	0	0	0	0	0	0	0	99	0
Cousinia_At5g04420_supercontig_mafft.fa_trimal_spuriousless_gappy.fa	5	413	2065	37	1792	36	0.087	5	0.012	0.612	0.388	618	406	381	623	0	0	0	0	0	0	0	0	0	0	0	0	0	37	0
Cousinia_At5g05740_supercontig_mafft.fa_trimal_spuriousless_gappy.fa	5	661	3305	236	7141	113	0.171	19	0.029	0.598	0.402	830	524	710	1005	0	0	0	0	0	0	0	0	0	0	0	0	0	236	0
Cousinia_At5g05920_supercontig_mafft.fa_trimal_spuriousless_gappy.fa	5	1153	5765	89	1544	230	0.199	26	0.023	0.642	0.358	1714	977	1055	1930	0	0	0	0	0	0	0	0	0	0	0	0	0	89	0
Cousinia_At5g09310_supercontig_mafft.fa_trimal_spuriousless_gappy.fa	5	641	3205	171	5335	65	0.101	9	0.014	0.576	0.424	773	577	709	975	0	0	0	0	0	0	0	0	0	0	0	0	0	171	0
Cousinia_At5g09790_supercontig_mafft.fa_trimal_spuriousless_gappy.fa	5	534	2670	68	2547	48	0.09	10	0.019	0.606	0.394	789	537	489	787	0	0	0	0	0	0	0	0	0	0	0	0	0	68	0
Cousinia_At5g11680_supercontig_mafft.fa_trimal_spuriousless_gappy.fa	5	591	2955	29	0.981	118	0.2	88	0.149	0.611	0.389	879	558	579	910	0	0	0	0	0	0	0	0	0	0	0	0	0	29	0
Cousinia_At5g14050_supercontig_mafft.fa_trimal_spuriousless_gappy.fa	5	880	4400	200	4545	63	0.072	21	0.024	0.572	0.428	1179	820	976	1225	0	0	0	0	0	0	0	0	0	0	0	0	0	200	0
Cousinia_At5g14700_supercontig_mafft.fa_trimal_spuriousless_gappy.fa	5	515	2575	166	6447	85	0.165	6	0.012	0.629	0.371	855	416	478	660	0	0	0	0	0	0	0	0	0	0	0	0	0	166	0
Cousinia_At5g15610_supercontig_mafft.fa_trimal_spuriousless_gappy.fa	5	530	2650	36	1358	62	0.117	20	0.038	0.63	0.37	708	538	428	940	0	0	0	0	0	0	0	0	0	0	0	0	0	36	0
Cousinia_At5g16400_supercontig_mafft.fa_trimal_spuriousless_gappy.fa	5	1748	8740	199	2277	225	0.129	48	0.027	0.643	0.357	2670	1368	1683	2820	0	0	0	0	0	0	0	0	0	0	0	0	0	199	0
Cousinia_At5g16550_supercontig_mafft.fa_trimal_spuriousless_gappy.fa	5	775	3875	65	1677	53	0.068	7	0.009	0.625	0.375	1006	590	840	1374	0	0	0	0	0	0	0	0	0	0	0	0	0	65	0
Cousinia_At5g17560_supercontig_mafft.fa_trimal_spuriousless_gappy.fa	5	578	2890	83	2872	190	0.329	45	0.078	0.618	0.382	867	487	586	867	0	0	0	0	0	0	0	0	0	0	0	0	0	83	0
Cousinia_At5g17840_supercontig_mafft.fa_trimal_spuriousless_gappy.fa	5	741	3705	141	3806	231	0.312	40	0.054	0.609	0.391	1093	685	707	1079	0	0	0	0	0	0	0	0	0	0	0	0	0	141	0
Cousinia_At5g19280_supercontig_mafft.fa_trimal_spuriousless_gappy.fa	5	565	2825	78	2761	54	0.096	6	0.011	0.649	0.351	841	444	519	943	0	0	0	0	0	0	0	0	0	0	0	0	0	78	0
Cousinia_At5g22300_supercontig_mafft.fa_trimal_spuriousless_gappy.fa	5	478	2390	94	3933	103	0.215	25	0.052	0.574	0.426	586	467	511	732	0	0	0	0	0	0	0	0	0	0	0	0	0	94	0
Cousinia_At5g23120_supercontig_mafft.fa_trimal_spuriousless_gappy.fa	5	1876	9380	309	3294	272	0.145	71	0.038	0.619	0.381	2605	1666	1787	3013	0	0	0	0	0	0	0	0	0	0	0	0	0	309	0
Cousinia_At5g24500_supercontig_mafft.fa_trimal_spuriousless_gappy.fa	5	636	3180	57	1792	43	0.068	4	0.006	0.571	0.429	1079	469	872	703	0	0	0	0	0	0	0	0	0	0	0	0	0	57	0
Cousinia_At5g24710_supercontig_mafft.fa_trimal_spuriousless_gappy.fa	5	622	3110	34	1093	159	0.256	92	0.148	0.514	0.486	909	856	638	673	0	0	0	0	0	0	0	0	0	0	0	0	0	34	0
Cousinia_At5g24800_supercontig_mafft.fa_trimal_spuriousless_gappy.fa	5	569	2845	108	3796	34	0.06	9	0.016	0.624	0.376	935	480	548	774	0	0	0	0	0	0	0	0	0	0	0	0	0	108	0
Cousinia_At5g25760_supercontig_mafft.fa_trimal_spuriousless_gappy.fa	5	848	4240	125	2948	98	0.116	16	0.019	0.629	0.371	1264	762	766	1323	0	0	0	0	0	0	0	0	0	0	0	0	0	125	0
Cousinia_At5g35830_supercontig_mafft.fa_trimal_spuriousless_gappy.fa	5	522	2610	22	0.843	61	0.117	7	0.013	0.598	0.402	834	458	582	714	0	0	0	0	0	0	0	0	0	0	0	0	0	22	0
Cousinia_At5g37600_supercontig_mafft.fa_trimal_spuriousless_gappy.fa	5	1461	7305	384	5257	298	0.204	65	0.044	0.635	0.365	1919	1139	1385	2478	0	0	0	0	0	0	0	0	0	0	0	0	0	384	0
Cousinia_At5g38880_supercontig_mafft.fa_trimal_spuriousless_gappy.fa	5	584	2920	152	5205	36	0.062	16	0.027	0.629	0.371	771	513	515	969	0	0	0	0	0	0	0	0	0	0	0	0	0	152	0
Cousinia_At5g40300_supercontig_mafft.fa_trimal_spuriousless_gappy.fa	5	590	2950	43	1458	30	0.051	3	0.005	0.637	0.363	781	532	524	1070	0	0	0	0	0	0	0	0	0	0	0	0	0	43	0
Cousinia_At5g42570_supercontig_mafft.fa_trimal_spuriousless_gappy.fa	5	647	3235	120	3709	52	0.08	12	0.019	0.612	0.388	1032	563	647	873	0	0	0	0	0	0	0	0	0	0	0	0	0	120	0
Cousinia_At5g42890_supercontig_mafft.fa_trimal_spuriousless_gappy.fa	5	534	2670	139	5206	98	0.184	8	0.015	0.611	0.389	696	547	438	850	0	0	0	0	0	0	0	0	0	0	0	0	0	139	0
Cousinia_At5g43260_supercontig_mafft.fa_trimal_spuriousless_gappy.fa	5	474	2370	45	1899	23	0.049	4	0.008	0.548	0.452	523	438	612	752	0	0	0	0	0	0	0	0	0	0	0	0	0	45	0
Cousinia_At5g43810_supercontig_mafft.fa_trimal_spuriousless_gappy.fa	5	594	2970	58	1953	69	0.116	20	0.034	0.626	0.374	926	565	524	897	0	0	0	0	0	0	0	0	0	0	0	0	0	58	0
Cousinia_At5g47040_supercontig_mafft.fa_trimal_spuriousless_gappy.fa	5	1358	6790	327	4816	255	0.188	66	0.049	0.618	0.382	2052	1130	1338	1943	0	0	0	0	0	0	0	0	0	0	0	0	0	327	0
Cousinia_At5g48300_supercontig_mafft.fa_trimal_spuriousless_gappy.fa	5	697	3485	86	2468	69	0.099	8	0.011	0.624	0.376	1041	549	730	1079	0	0	0	0	0	0	0	0	0	0	0	0	0	86	0
Cousinia_At5g48480_supercontig_mafft.fa_trimal_spuriousless_gappy.fa	5	548	2740	28	1022	35	0.064	7	0.013	0.535	0.465	599	666	596	851	0	0	0	0	0	0	0	0	0	0	0	0	0	28	0
Cousinia_At5g49130_supercontig_mafft.fa_trimal_spuriousless_gappy.fa	5	668	3340	62	1856	28	0.042	3	0.004	0.575	0.425	967	572	822	917	0	0	0	0	0	0	0	0	0	0	0	0	0	62	0
Cousinia_At5g50460_supercontig_mafft.fa_trimal_spuriousless_gappy.fa	5	631	3155	43	1363	51	0.081	17	0.027	0.611	0.389	700	579	633	1200	0	0	0	0	0	0	0	0	0	0	0	0	0	43	0
Cousinia_At5g51010_supercontig_mafft.fa_trimal_spuriousless_gappy.fa	5	552	2760	116	4203	58	0.105	17	0.031	0.605	0.395	829	533	512	770	0	0	0	0	0	0	0	0	0	0	0	0	0	116	0
Cousinia_At5g51110_supercontig_mafft.fa_trimal_spuriousless_gappy.fa	5	686	3430	288	8397	153	0.223	44	0.064	0.672	0.328	943	487	544	1168	0	0	0	0	0	0	0	0	0	0	0	0	0	288	0
Cousinia_At5g52520_supercontig_mafft.fa_trimal_spuriousless_gappy.fa	5	742	3710	132	3558	237	0.319	25	0.034	0.632	0.368	972	518	798	1290	0	0	0	0	0	0	0	0	0	0	0	0	0	132	0
Cousinia_At5g54750_supercontig_mafft.fa_trimal_spuriousless_gappy.fa	5	626	3130	38	1214	56	0.089	15	0.024	0.63	0.37	839	504	640	1109	0	0	0	0	0	0	0	0	0	0	0	0	0	38	0
Cousinia_At5g56130_supercontig_mafft.fa_trimal_spuriousless_gappy.fa	5	711	3555	141	3966	67	0.094	13	0.018	0.641	0.359	974	525	701	1214	0	0	0	0	0	0	0	0	0	0	0	0	0	141	0
Cousinia_At5g56290_supercontig_mafft.fa_trimal_spuriousless_gappy.fa	5	1024	5120	124	2422	145	0.142	9	0.009	0.631	0.369	1484	944	899	1669	0	0	0	0	0	0	0	0	0	0	0	0	0	124	0
Cousinia_At5g57190_supercontig_mafft.fa_trimal_spuriousless_gappy.fa	5	1208	6040	167	2765	267	0.221	32	0.026	0.632	0.368	1694	1026	1133	2020	0	0	0	0	0	0	0	0	0	0	0	0	0	167	0
Cousinia_At5g57280_supercontig_mafft.fa_trimal_spuriousless_gappy.fa	5	815	4075	26	0.638	147	0.18	21	0.026	0.612	0.388	1272	678	894	1205	0	0	0	0	0	0	0	0	0	0	0	0	0	26	0
Cousinia_At5g58030_supercontig_mafft.fa_trimal_spuriousless_gappy.fa	5	607	3035	108	3558	63	0.104	12	0.02	0.641	0.359	745	449	603	1130	0	0	0	0	0	0	0	0	0	0	0	0	0	108	0
Cousinia_At5g58110_supercontig_mafft.fa_trimal_spuriousless_gappy.fa	5	556	2780	21	0.755	76	0.137	16	0.029	0.658	0.342	926	466	477	890	0	0	0	0	0	0	0	0	0	0	0	0	0	21	0
Cousinia_At5g58220_supercontig_mafft.fa_trimal_spuriousless_gappy.fa	5	618	3090	134	4337	65	0.105	14	0.023	0.579	0.421	846	606	637	867	0	0	0	0	0	0	0	0	0	0	0	0	0	134	0
Cousinia_At5g58470_supercontig_mafft.fa_trimal_spuriousless_gappy.fa	5	660	3300	181	5485	53	0.08	13	0.02	0.61	0.39	899	569	648	1003	0	0	0	0	0	0	0	0	0	0	0	0	0	181	0
Cousinia_At5g58730_supercontig_mafft.fa_trimal_spuriousless_gappy.fa	5	579	2895	143	4.94	87	0.15	19	0.033	0.547	0.453	606	386	860	900	0	0	0	0	0	0	0	0	0	0	0	0	0	143	0
Cousinia_At5g59613_supercontig_mafft.fa_trimal_spuriousless_gappy.fa	5	629	3145	100	3.18	94	0.149	19	0.03	0.561	0.439	827	748	589	881	0	0	0	0	0	0	0	0	0	0	0	0	0	100	0
Cousinia_At5g60790_supercontig_mafft.fa_trimal_spuriousless_gappy.fa	5	896	4480	39	0.871	27	0.03	2	0.002	0.554	0.446	1177	821	1160	1283	0	0	0	0	0	0	0	0	0	0	0	0	0	39	0
Cousinia_At5g61530_supercontig_mafft.fa_trimal_spuriousless_gappy.fa	5	516	2580	88	3411	52	0.101	3	0.006	0.644	0.356	768	436	452	836	0	0	0	0	0	0	0	0	0	0	0	0	0	88	0
Cousinia_At5g61640_supercontig_mafft.fa_trimal_spuriousless_gappy.fa	5	1510	7550	463	6132	253	0.168	24	0.016	0.536	0.464	1797	1772	1513	2005	0	0	0	0	0	0	0	0	0	0	0	0	0	463	0
Cousinia_At5g65280_supercontig_mafft.fa_trimal_spuriousless_gappy.fa	5	531	2655	56	2109	116	0.218	14	0.026	0.525	0.475	715	561	674	649	0	0	0	0	0	0	0	0	0	0	0	0	0	56	0
Cousinia_At5g65380_supercontig_mafft.fa_trimal_spuriousless_gappy.fa	5	679	3395	107	3152	216	0.318	49	0.072	0.544	0.456	649	592	906	1141	0	0	0	0	0	0	0	0	0	0	0	0	0	107	0
Cousinia_At5g65620_supercontig_mafft.fa_trimal_spuriousless_gappy.fa	5	1835	9175	310	3379	375	0.204	39	0.021	0.632	0.368	2298	1430	1828	3309	0	0	0	0	0	0	0	0	0	0	0	0	0	310	0
Cousinia_At5g65980_supercontig_mafft.fa_trimal_spuriousless_gappy.fa	5	999	4995	390	7808	185	0.185	46	0.046	0.648	0.352	1343	783	837	1642	0	0	0	0	0	0	0	0	0	0	0	0	0	390	0
Cousinia_At5g67380_supercontig_mafft.fa_trimal_spuriousless_gappy.fa	5	956	4780	165	3452	115	0.12	31	0.032	0.662	0.338	1412	720	839	1644	0	0	0	0	0	0	0	0	0	0	0	0	0	165	0
		878.189
		159
		6324

## Sheet: Helianthus
Alignment_name	No_of_taxa	Alignment_length	Total_matrix_cells	Undetermined_characters	Missing_percent	No_variable_sites	Proportion_variable_sites	Parsimony_informative_sites	Proportion_parsimony_informative	AT_content	GC_content	A	C	G	T	K	M	R	Y	S	W	B	V	H	D	X	N	O	-	?
Helianthus_At1g11790_supercontig_mafft.fa_trimal_spuriousless_gappy.fa	1	709	709	0	0	0	0	0	0	0.652	0.348	224	115	132	238	0	0	0	0	0	0	0	0	0	0	0	0	0	0	0
Helianthus_At1g13440_supercontig_mafft.fa_trimal_spuriousless_gappy.fa	1	4038	4038	0	0	0	0	0	0	0.617	0.383	1117	764	781	1376	0	0	0	0	0	0	0	0	0	0	0	0	0	0	0
Helianthus_At1g61800_supercontig_mafft.fa_trimal_spuriousless_gappy.fa	1	3979	3979	0	0	0	0	0	0	0.649	0.351	1079	614	783	1503	0	0	0	0	0	0	0	0	0	0	0	0	0	0	0
Helianthus_At2g33220_supercontig_mafft.fa_trimal_spuriousless_gappy.fa	1	939	939	0	0	0	0	0	0	0.555	0.445	242	204	214	279	0	0	0	0	0	0	0	0	0	0	0	0	0	0	0
Helianthus_At2g47900_supercontig_mafft.fa_trimal_spuriousless_gappy.fa	1	790	790	0	0	0	0	0	0	0.585	0.415	188	141	187	274	0	0	0	0	0	0	0	0	0	0	0	0	0	0	0
Helianthus_At3g44680_supercontig_mafft.fa_trimal_spuriousless_gappy.fa	1	590	590	0	0	0	0	0	0	0.644	0.356	177	106	104	203	0	0	0	0	0	0	0	0	0	0	0	0	0	0	0
Helianthus_At3g50860_supercontig_mafft.fa_trimal_spuriousless_gappy.fa	1	542	542	0	0	0	0	0	0	0.644	0.356	170	108	85	179	0	0	0	0	0	0	0	0	0	0	0	0	0	0	0
Helianthus_At3g52300_supercontig_mafft.fa_trimal_spuriousless_gappy.fa	1	495	495	0	0	0	0	0	0	0.626	0.374	147	70	115	163	0	0	0	0	0	0	0	0	0	0	0	0	0	0	0
Helianthus_At4g21320_supercontig_mafft.fa_trimal_spuriousless_gappy.fa	1	690	690	0	0	0	0	0	0	0.625	0.375	240	123	136	191	0	0	0	0	0	0	0	0	0	0	0	0	0	0	0
Helianthus_At4g27650_supercontig_mafft.fa_trimal_spuriousless_gappy.fa	1	852	852	0	0	0	0	0	0	0.68	0.32	261	135	138	318	0	0	0	0	0	0	0	0	0	0	0	0	0	0	0
Helianthus_At5g01750_supercontig_mafft.fa_trimal_spuriousless_gappy.fa	1	1024	1024	0	0	0	0	0	0	0.684	0.316	362	167	157	338	0	0	0	0	0	0	0	0	0	0	0	0	0	0	0
Helianthus_At5g07840_supercontig_mafft.fa_trimal_spuriousless_gappy.fa	1	1158	1158	0	0	0	0	0	0	0.653	0.347	342	178	224	414	0	0	0	0	0	0	0	0	0	0	0	0	0	0	0
Helianthus_At5g61410_supercontig_mafft.fa_trimal_spuriousless_gappy.fa	1	1351	1351	0	0	0	0	0	0	0.633	0.367	388	222	274	467	0	0	0	0	0	0	0	0	0	0	0	0	0	0	0
Helianthus_At1g02170_supercontig_mafft.fa_trimal_spuriousless_gappy.fa	2	1607	3214	248	7716	132	0.082	0	0	0.595	0.405	811	561	639	955	0	0	0	0	0	0	0	0	0	0	0	0	0	248	0
Helianthus_At1g04290_supercontig_mafft.fa_trimal_spuriousless_gappy.fa	2	797	1594	36	2258	22	0.028	0	0	0.628	0.372	444	256	324	534	0	0	0	0	0	0	0	0	0	0	0	0	0	36	0
Helianthus_At1g54650_supercontig_mafft.fa_trimal_spuriousless_gappy.fa	2	1032	2064	31	1502	70	0.068	0	0	0.605	0.395	634	433	370	596	0	0	0	0	0	0	0	0	0	0	0	0	0	31	0
Helianthus_At1g63780_supercontig_mafft.fa_trimal_spuriousless_gappy.fa	2	1333	2666	1	0.038	87	0.065	0	0	0.659	0.341	778	426	482	979	0	0	0	0	0	0	0	0	0	0	0	0	0	1	0
Helianthus_At1g77710_supercontig_mafft.fa_trimal_spuriousless_gappy.fa	2	814	1628	0	0	29	0.036	0	0	0.629	0.371	466	305	299	558	0	0	0	0	0	0	0	0	0	0	0	0	0	0	0
Helianthus_At1g79040_supercontig_mafft.fa_trimal_spuriousless_gappy.fa	2	1444	2888	0	0	129	0.089	0	0	0.642	0.358	847	464	570	1007	0	0	0	0	0	0	0	0	0	0	0	0	0	0	0
Helianthus_At2g24200_supercontig_mafft.fa_trimal_spuriousless_gappy.fa	2	2978	5956	334	5608	479	0.161	0	0	0.67	0.33	1766	778	1077	2001	0	0	0	0	0	0	0	0	0	0	0	0	0	334	0
Helianthus_At2g24765_supercontig_mafft.fa_trimal_spuriousless_gappy.fa	2	1137	2274	34	1495	52	0.046	0	0	0.692	0.308	737	356	334	813	0	0	0	0	0	0	0	0	0	0	0	0	0	34	0
Helianthus_At2g27450_supercontig_mafft.fa_trimal_spuriousless_gappy.fa	2	1587	3174	60	1.89	74	0.047	0	0	0.642	0.358	943	451	664	1056	0	0	0	0	0	0	0	0	0	0	0	0	0	60	0
Helianthus_At2g27470_supercontig_mafft.fa_trimal_spuriousless_gappy.fa	2	682	1364	3	0.22	261	0.383	0	0	0.669	0.331	437	187	263	474	0	0	0	0	0	0	0	0	0	0	0	0	0	3	0
Helianthus_At2g30410_supercontig_mafft.fa_trimal_spuriousless_gappy.fa	2	658	1316	55	4179	28	0.043	0	0	0.672	0.328	394	163	251	453	0	0	0	0	0	0	0	0	0	0	0	0	0	55	0
Helianthus_At2g41430_supercontig_mafft.fa_trimal_spuriousless_gappy.fa	2	684	1368	0	0	49	0.072	0	0	0.561	0.439	376	282	318	392	0	0	0	0	0	0	0	0	0	0	0	0	0	0	0
Helianthus_At2g43945_supercontig_mafft.fa_trimal_spuriousless_gappy.fa	2	1699	3398	2	0.059	58	0.034	0	0	0.666	0.334	954	567	566	1309	0	0	0	0	0	0	0	0	0	0	0	0	0	2	0
Helianthus_At3g04920_supercontig_mafft.fa_trimal_spuriousless_gappy.fa	2	1621	3242	0	0	96	0.059	0	0	0.674	0.326	926	379	678	1259	0	0	0	0	0	0	0	0	0	0	0	0	0	0	0
Helianthus_At3g05290_supercontig_mafft.fa_trimal_spuriousless_gappy.fa	2	1503	3006	354	11776	81	0.054	0	0	0.641	0.359	834	446	507	865	0	0	0	0	0	0	0	0	0	0	0	0	0	354	0
Helianthus_At3g06050_supercontig_mafft.fa_trimal_spuriousless_gappy.fa	2	1496	2992	338	11297	76	0.051	0	0	0.613	0.387	677	499	528	950	0	0	0	0	0	0	0	0	0	0	0	0	0	338	0
Helianthus_At3g07410_supercontig_mafft.fa_trimal_spuriousless_gappy.fa	2	1819	3638	111	3051	159	0.087	0	0	0.59	0.41	1003	663	783	1078	0	0	0	0	0	0	0	0	0	0	0	0	0	111	0
Helianthus_At3g08590_supercontig_mafft.fa_trimal_spuriousless_gappy.fa	2	2370	4740	998	21055	61	0.026	0	0	0.626	0.374	1098	636	764	1244	0	0	0	0	0	0	0	0	0	0	0	0	0	998	0
Helianthus_At3g08850_supercontig_mafft.fa_trimal_spuriousless_gappy.fa	2	383	766	0	0	10	0.026	0	0	0.614	0.386	190	125	171	280	0	0	0	0	0	0	0	0	0	0	0	0	0	0	0
Helianthus_At3g10920_supercontig_mafft.fa_trimal_spuriousless_gappy.fa	2	1385	2770	237	8556	32	0.023	0	0	0.631	0.369	691	433	502	907	0	0	0	0	0	0	0	0	0	0	0	0	0	237	0
Helianthus_At3g13580_supercontig_mafft.fa_trimal_spuriousless_gappy.fa	2	1729	3458	79	2285	86	0.05	0	0	0.648	0.352	941	458	732	1248	0	0	0	0	0	0	0	0	0	0	0	0	0	79	0
Helianthus_At3g22590_supercontig_mafft.fa_trimal_spuriousless_gappy.fa	2	660	1320	0	0	29	0.044	0	0	0.573	0.427	354	130	434	402	0	0	0	0	0	0	0	0	0	0	0	0	0	0	0
Helianthus_At3g23400_supercontig_mafft.fa_trimal_spuriousless_gappy.fa	2	1121	2242	97	4326	138	0.123	0	0	0.619	0.381	671	400	418	656	0	0	0	0	0	0	0	0	0	0	0	0	0	97	0
Helianthus_At3g48680_supercontig_mafft.fa_trimal_spuriousless_gappy.fa	2	1644	3288	19	0.578	75	0.046	0	0	0.622	0.378	903	472	764	1130	0	0	0	0	0	0	0	0	0	0	0	0	0	19	0
Helianthus_At3g48780_supercontig_mafft.fa_trimal_spuriousless_gappy.fa	2	431	862	28	3248	6	0.014	0	0	0.58	0.42	220	174	176	264	0	0	0	0	0	0	0	0	0	0	0	0	0	28	0
Helianthus_At3g48870_supercontig_mafft.fa_trimal_spuriousless_gappy.fa	2	1100	2200	79	3591	27	0.025	0	0	0.572	0.428	540	375	533	673	0	0	0	0	0	0	0	0	0	0	0	0	0	79	0
Helianthus_At3g52750_supercontig_mafft.fa_trimal_spuriousless_gappy.fa	2	904	1808	359	19856	58	0.064	0	0	0.651	0.349	424	200	306	519	0	0	0	0	0	0	0	0	0	0	0	0	0	359	0
Helianthus_At3g55120_supercontig_mafft.fa_trimal_spuriousless_gappy.fa	2	544	1088	31	2849	133	0.244	0	0	0.647	0.353	348	196	177	336	0	0	0	0	0	0	0	0	0	0	0	0	0	31	0
Helianthus_At3g57040_supercontig_mafft.fa_trimal_spuriousless_gappy.fa	2	780	1560	0	0	15	0.019	0	0	0.625	0.375	507	231	354	468	0	0	0	0	0	0	0	0	0	0	0	0	0	0	0
Helianthus_At3g63140_supercontig_mafft.fa_trimal_spuriousless_gappy.fa	2	732	1464	3	0.205	113	0.154	0	0	0.628	0.372	429	248	295	489	0	0	0	0	0	0	0	0	0	0	0	0	0	3	0
Helianthus_At4g00585_supercontig_mafft.fa_trimal_spuriousless_gappy.fa	2	574	1148	5	0.436	80	0.139	0	0	0.591	0.409	308	245	223	367	0	0	0	0	0	0	0	0	0	0	0	0	0	5	0
Helianthus_At4g15080_supercontig_mafft.fa_trimal_spuriousless_gappy.fa	2	1176	2352	0	0	78	0.066	0	0	0.642	0.358	664	410	433	845	0	0	0	0	0	0	0	0	0	0	0	0	0	0	0
Helianthus_At4g17100_supercontig_mafft.fa_trimal_spuriousless_gappy.fa	2	744	1488	0	0	25	0.034	0	0	0.593	0.407	511	268	338	371	0	0	0	0	0	0	0	0	0	0	0	0	0	0	0
Helianthus_At4g20260_supercontig_mafft.fa_trimal_spuriousless_gappy.fa	2	1365	2730	0	0	60	0.044	0	0	0.626	0.374	918	421	599	792	0	0	0	0	0	0	0	0	0	0	0	0	0	0	0
Helianthus_At4g21110_supercontig_mafft.fa_trimal_spuriousless_gappy.fa	2	1722	3444	25	0.726	171	0.099	0	0	0.624	0.376	953	591	694	1181	0	0	0	0	0	0	0	0	0	0	0	0	0	25	0
Helianthus_At4g25370_supercontig_mafft.fa_trimal_spuriousless_gappy.fa	2	1328	2656	14	0.527	199	0.15	0	0	0.634	0.366	790	381	587	884	0	0	0	0	0	0	0	0	0	0	0	0	0	14	0
Helianthus_At4g29010_supercontig_mafft.fa_trimal_spuriousless_gappy.fa	2	999	1998	30	1502	268	0.268	0	0	0.652	0.348	615	314	371	668	0	0	0	0	0	0	0	0	0	0	0	0	0	30	0
Helianthus_At4g33865_supercontig_mafft.fa_trimal_spuriousless_gappy.fa	2	455	910	127	13956	171	0.376	0	0	0.621	0.379	219	116	181	267	0	0	0	0	0	0	0	0	0	0	0	0	0	127	0
Helianthus_At4g34430_supercontig_mafft.fa_trimal_spuriousless_gappy.fa	2	1182	2364	15	0.635	180	0.152	0	0	0.61	0.39	714	423	493	719	0	0	0	0	0	0	0	0	0	0	0	0	0	15	0
Helianthus_At5g08740_supercontig_mafft.fa_trimal_spuriousless_gappy.fa	2	777	1554	0	0	13	0.017	0	0	0.607	0.393	413	271	339	531	0	0	0	0	0	0	0	0	0	0	0	0	0	0	0
Helianthus_At5g24800_supercontig_mafft.fa_trimal_spuriousless_gappy.fa	2	698	1396	10	0.716	64	0.092	0	0	0.635	0.365	461	243	263	419	0	0	0	0	0	0	0	0	0	0	0	0	0	10	0
Helianthus_At5g37600_supercontig_mafft.fa_trimal_spuriousless_gappy.fa	2	3024	6048	309	5109	584	0.193	0	0	0.614	0.386	1583	984	1231	1941	0	0	0	0	0	0	0	0	0	0	0	0	0	309	0
Helianthus_At5g42070_supercontig_mafft.fa_trimal_spuriousless_gappy.fa	2	737	1474	0	0	93	0.126	0	0	0.587	0.413	462	278	331	403	0	0	0	0	0	0	0	0	0	0	0	0	0	0	0
Helianthus_At5g56940_supercontig_mafft.fa_trimal_spuriousless_gappy.fa	2	1150	2300	59	2565	64	0.056	0	0	0.617	0.383	607	374	484	776	0	0	0	0	0	0	0	0	0	0	0	0	0	59	0
Helianthus_At5g59180_supercontig_mafft.fa_trimal_spuriousless_gappy.fa	2	515	1030	2	0.194	19	0.037	0	0	0.626	0.374	266	150	234	378	0	0	0	0	0	0	0	0	0	0	0	0	0	2	0
Helianthus_At1g01050_supercontig_mafft.fa_trimal_spuriousless_gappy.fa	3	734	2202	0	0	34	0.046	0	0	0.587	0.413	558	426	483	735	0	0	0	0	0	0	0	0	0	0	0	0	0	0	0
Helianthus_At1g02140_supercontig_mafft.fa_trimal_spuriousless_gappy.fa	3	1594	4782	310	6483	131	0.082	0	0	0.587	0.413	1218	795	1050	1409	0	0	0	0	0	0	0	0	0	0	0	0	0	310	0
Helianthus_At1g03220_supercontig_mafft.fa_trimal_spuriousless_gappy.fa	3	769	2307	0	0	31	0.04	0	0	0.59	0.41	674	480	466	687	0	0	0	0	0	0	0	0	0	0	0	0	0	0	0
Helianthus_At1g03470_supercontig_mafft.fa_trimal_spuriousless_gappy.fa	3	625	1875	0	0	27	0.043	0	0	0.602	0.398	646	382	364	483	0	0	0	0	0	0	0	0	0	0	0	0	0	0	0
Helianthus_At1g04620_supercontig_mafft.fa_trimal_spuriousless_gappy.fa	3	1122	3366	102	3.03	153	0.136	0	0	0.618	0.382	864	703	544	1153	0	0	0	0	0	0	0	0	0	0	0	0	0	102	0
Helianthus_At1g05720_supercontig_mafft.fa_trimal_spuriousless_gappy.fa	3	1569	4707	250	5311	420	0.268	0	0	0.625	0.375	1243	740	930	1544	0	0	0	0	0	0	0	0	0	0	0	0	0	250	0
Helianthus_At1g06690_supercontig_mafft.fa_trimal_spuriousless_gappy.fa	3	730	2190	27	1233	155	0.212	0	0	0.669	0.331	773	338	379	673	0	0	0	0	0	0	0	0	0	0	0	0	0	27	0
Helianthus_At1g07040_supercontig_mafft.fa_trimal_spuriousless_gappy.fa	3	1149	3447	5	0.145	32	0.028	0	0	0.584	0.416	946	680	751	1065	0	0	0	0	0	0	0	0	0	0	0	0	0	5	0
Helianthus_At1g07180_supercontig_mafft.fa_trimal_spuriousless_gappy.fa	3	2172	6516	142	2179	126	0.058	0	0	0.635	0.365	1801	1059	1266	2248	0	0	0	0	0	0	0	0	0	0	0	0	0	142	0
Helianthus_At1g07350_supercontig_mafft.fa_trimal_spuriousless_gappy.fa	3	677	2031	0	0	14	0.021	0	0	0.632	0.368	585	394	353	699	0	0	0	0	0	0	0	0	0	0	0	0	0	0	0
Helianthus_At1g08480_supercontig_mafft.fa_trimal_spuriousless_gappy.fa	3	1960	5880	43	0.731	273	0.139	0	0	0.646	0.354	1787	981	1083	1986	0	0	0	0	0	0	0	0	0	0	0	0	0	43	0
Helianthus_At1g08780_supercontig_mafft.fa_trimal_spuriousless_gappy.fa	3	1174	3522	249	7.07	159	0.135	0	0	0.624	0.376	1039	543	689	1002	0	0	0	0	0	0	0	0	0	0	0	0	0	249	0
Helianthus_At1g12410_supercontig_mafft.fa_trimal_spuriousless_gappy.fa	3	752	2256	131	5807	26	0.035	0	0	0.608	0.392	577	379	454	715	0	0	0	0	0	0	0	0	0	0	0	0	0	131	0
Helianthus_At1g12840_supercontig_mafft.fa_trimal_spuriousless_gappy.fa	3	707	2121	76	3583	46	0.065	0	0	0.617	0.383	448	259	524	814	0	0	0	0	0	0	0	0	0	0	0	0	0	76	0
Helianthus_At1g13700_supercontig_mafft.fa_trimal_spuriousless_gappy.fa	3	1712	5136	288	5607	213	0.124	0	0	0.622	0.378	1370	837	995	1646	0	0	0	0	0	0	0	0	0	0	0	0	0	288	0
Helianthus_At1g13750_supercontig_mafft.fa_trimal_spuriousless_gappy.fa	3	726	2178	0	0	26	0.036	0	0	0.648	0.352	640	292	474	772	0	0	0	0	0	0	0	0	0	0	0	0	0	0	0
Helianthus_At1g14620_supercontig_mafft.fa_trimal_spuriousless_gappy.fa	3	1026	3078	157	5101	47	0.046	0	0	0.601	0.399	807	574	592	948	0	0	0	0	0	0	0	0	0	0	0	0	0	157	0
Helianthus_At1g15140_supercontig_mafft.fa_trimal_spuriousless_gappy.fa	3	794	2382	22	0.924	27	0.034	0	0	0.631	0.369	666	415	456	823	0	0	0	0	0	0	0	0	0	0	0	0	0	22	0
Helianthus_At1g15340_supercontig_mafft.fa_trimal_spuriousless_gappy.fa	3	702	2106	0	0	47	0.067	0	0	0.619	0.381	772	358	445	531	0	0	0	0	0	0	0	0	0	0	0	0	0	0	0
Helianthus_At1g16210_supercontig_mafft.fa_trimal_spuriousless_gappy.fa	3	655	1965	0	0	109	0.166	0	0	0.627	0.373	603	258	475	629	0	0	0	0	0	0	0	0	0	0	0	0	0	0	0
Helianthus_At1g17890_supercontig_mafft.fa_trimal_spuriousless_gappy.fa	3	769	2307	0	0	72	0.094	0	0	0.55	0.45	551	405	632	719	0	0	0	0	0	0	0	0	0	0	0	0	0	0	0
Helianthus_At1g18800_supercontig_mafft.fa_trimal_spuriousless_gappy.fa	3	1345	4035	83	2057	81	0.06	0	0	0.681	0.319	1101	514	748	1589	0	0	0	0	0	0	0	0	0	0	0	0	0	83	0
Helianthus_At1g20110_supercontig_mafft.fa_trimal_spuriousless_gappy.fa	3	1229	3687	41	1112	85	0.069	0	0	0.632	0.368	975	604	738	1329	0	0	0	0	0	0	0	0	0	0	0	0	0	41	0
Helianthus_At1g20430_supercontig_mafft.fa_trimal_spuriousless_gappy.fa	3	697	2091	51	2439	55	0.079	0	0	0.59	0.41	628	454	382	576	0	0	0	0	0	0	0	0	0	0	0	0	0	51	0
Helianthus_At1g22170_supercontig_mafft.fa_trimal_spuriousless_gappy.fa	3	618	1854	0	0	244	0.395	0	0	0.658	0.342	630	311	323	590	0	0	0	0	0	0	0	0	0	0	0	0	0	0	0
Helianthus_At1g23740_supercontig_mafft.fa_trimal_spuriousless_gappy.fa	3	1540	4620	358	7749	234	0.152	0	0	0.636	0.364	1378	666	885	1333	0	0	0	0	0	0	0	0	0	0	0	0	0	358	0
Helianthus_At1g23890_supercontig_mafft.fa_trimal_spuriousless_gappy.fa	3	679	2037	0	0	83	0.122	0	0	0.618	0.382	585	371	407	674	0	0	0	0	0	0	0	0	0	0	0	0	0	0	0
Helianthus_At1g30510_supercontig_mafft.fa_trimal_spuriousless_gappy.fa	3	1574	4722	376	7963	179	0.114	0	0	0.618	0.382	1391	722	936	1297	0	0	0	0	0	0	0	0	0	0	0	0	0	376	0
Helianthus_At1g30620_supercontig_mafft.fa_trimal_spuriousless_gappy.fa	3	764	2292	0	0	40	0.052	0	0	0.611	0.389	741	409	482	660	0	0	0	0	0	0	0	0	0	0	0	0	0	0	0
Helianthus_At1g32500_supercontig_mafft.fa_trimal_spuriousless_gappy.fa	3	1444	4332	309	7133	438	0.303	0	0	0.649	0.351	1316	611	801	1295	0	0	0	0	0	0	0	0	0	0	0	0	0	309	0
Helianthus_At1g33140_supercontig_mafft.fa_trimal_spuriousless_gappy.fa	3	2390	7170	287	4003	183	0.077	0	0	0.619	0.381	1991	1172	1453	2267	0	0	0	0	0	0	0	0	0	0	0	0	0	287	0
Helianthus_At1g33810_supercontig_mafft.fa_trimal_spuriousless_gappy.fa	3	840	2520	1	0.04	36	0.043	0	0	0.648	0.352	724	456	431	908	0	0	0	0	0	0	0	0	0	0	0	0	0	1	0
Helianthus_At1g34220_supercontig_mafft.fa_trimal_spuriousless_gappy.fa	3	1929	5787	117	2022	192	0.1	0	0	0.649	0.351	1733	823	1168	1946	0	0	0	0	0	0	0	0	0	0	0	0	0	117	0
Helianthus_At1g42970_supercontig_mafft.fa_trimal_spuriousless_gappy.fa	3	1205	3615	41	1134	233	0.193	0	0	0.578	0.422	943	654	856	1121	0	0	0	0	0	0	0	0	0	0	0	0	0	41	0
Helianthus_At1g49430_supercontig_mafft.fa_trimal_spuriousless_gappy.fa	3	790	2370	0	0	38	0.048	0	0	0.639	0.361	779	370	486	735	0	0	0	0	0	0	0	0	0	0	0	0	0	0	0
Helianthus_At1g52230_supercontig_mafft.fa_trimal_spuriousless_gappy.fa	3	1167	3501	102	2913	177	0.152	0	0	0.587	0.413	922	724	681	1072	0	0	0	0	0	0	0	0	0	0	0	0	0	102	0
Helianthus_At1g52720_supercontig_mafft.fa_trimal_spuriousless_gappy.fa	3	687	2061	0	0	64	0.093	0	0	0.589	0.411	571	479	368	643	0	0	0	0	0	0	0	0	0	0	0	0	0	0	0
Helianthus_At1g55360_supercontig_mafft.fa_trimal_spuriousless_gappy.fa	3	647	1941	95	4894	34	0.053	0	0	0.639	0.361	513	260	406	667	0	0	0	0	0	0	0	0	0	0	0	0	0	95	0
Helianthus_At1g56020_supercontig_mafft.fa_trimal_spuriousless_gappy.fa	3	721	2163	0	0	18	0.025	0	0	0.542	0.458	568	609	381	605	0	0	0	0	0	0	0	0	0	0	0	0	0	0	0
Helianthus_At1g61150_supercontig_mafft.fa_trimal_spuriousless_gappy.fa	3	1675	5025	366	7284	360	0.215	0	0	0.643	0.357	1434	708	953	1564	0	0	0	0	0	0	0	0	0	0	0	0	0	366	0
Helianthus_At1g64200_supercontig_mafft.fa_trimal_spuriousless_gappy.fa	3	870	2610	100	3831	34	0.039	0	0	0.663	0.337	764	408	438	900	0	0	0	0	0	0	0	0	0	0	0	0	0	100	0
Helianthus_At1g64390_supercontig_mafft.fa_trimal_spuriousless_gappy.fa	3	632	1896	58	3059	19	0.03	0	0	0.6	0.4	535	337	398	568	0	0	0	0	0	0	0	0	0	0	0	0	0	58	0
Helianthus_At1g66070_supercontig_mafft.fa_trimal_spuriousless_gappy.fa	3	802	2406	1	0.042	21	0.026	0	0	0.644	0.356	691	344	511	859	0	0	0	0	0	0	0	0	0	0	0	0	0	1	0
Helianthus_At1g68550_supercontig_mafft.fa_trimal_spuriousless_gappy.fa	3	741	2223	0	0	22	0.03	0	0	0.488	0.512	636	412	727	448	0	0	0	0	0	0	0	0	0	0	0	0	0	0	0
Helianthus_At1g69640_supercontig_mafft.fa_trimal_spuriousless_gappy.fa	3	1161	3483	142	4077	208	0.179	0	0	0.585	0.415	838	657	728	1118	0	0	0	0	0	0	0	0	0	0	0	0	0	142	0
Helianthus_At1g70000_supercontig_mafft.fa_trimal_spuriousless_gappy.fa	3	1650	4950	503	10162	69	0.042	0	0	0.624	0.376	1166	788	884	1609	0	0	0	0	0	0	0	0	0	0	0	0	0	503	0
Helianthus_At1g70160_supercontig_mafft.fa_trimal_spuriousless_gappy.fa	3	1256	3768	154	4087	146	0.116	0	0	0.639	0.361	1054	544	760	1256	0	0	0	0	0	0	0	0	0	0	0	0	0	154	0
Helianthus_At1g70580_supercontig_mafft.fa_trimal_spuriousless_gappy.fa	3	1687	5061	657	12982	206	0.122	0	0	0.644	0.356	1295	725	842	1542	0	0	0	0	0	0	0	0	0	0	0	0	0	657	0
Helianthus_At1g71010_supercontig_mafft.fa_trimal_spuriousless_gappy.fa	3	888	2664	529	19857	183	0.206	0	0	0.618	0.382	682	367	448	638	0	0	0	0	0	0	0	0	0	0	0	0	0	529	0
Helianthus_At1g72560_supercontig_mafft.fa_trimal_spuriousless_gappy.fa	3	1577	4731	33	0.698	325	0.206	0	0	0.658	0.342	1340	808	798	1752	0	0	0	0	0	0	0	0	0	0	0	0	0	33	0
Helianthus_At1g73090_supercontig_mafft.fa_trimal_spuriousless_gappy.fa	3	715	2145	8	0.373	176	0.246	0	0	0.645	0.355	607	335	423	772	0	0	0	0	0	0	0	0	0	0	0	0	0	8	0
Helianthus_At1g77350_supercontig_mafft.fa_trimal_spuriousless_gappy.fa	3	1481	4443	239	5379	105	0.071	0	0	0.655	0.345	1202	587	864	1551	0	0	0	0	0	0	0	0	0	0	0	0	0	239	0
Helianthus_At1g79230_supercontig_mafft.fa_trimal_spuriousless_gappy.fa	3	783	2349	89	3789	239	0.305	0	0	0.626	0.374	641	431	414	774	0	0	0	0	0	0	0	0	0	0	0	0	0	89	0
Helianthus_At1g79260_supercontig_mafft.fa_trimal_spuriousless_gappy.fa	3	1458	4374	22	0.503	153	0.105	0	0	0.651	0.349	1388	661	860	1443	0	0	0	0	0	0	0	0	0	0	0	0	0	22	0
Helianthus_At1g80360_supercontig_mafft.fa_trimal_spuriousless_gappy.fa	3	1050	3150	161	5111	229	0.218	0	0	0.625	0.375	815	519	603	1052	0	0	0	0	0	0	0	0	0	0	0	0	0	161	0
Helianthus_At2g01080_supercontig_mafft.fa_trimal_spuriousless_gappy.fa	3	550	1650	0	0	11	0.02	0	0	0.464	0.536	390	580	305	375	0	0	0	0	0	0	0	0	0	0	0	0	0	0	0
Helianthus_At2g01670_supercontig_mafft.fa_trimal_spuriousless_gappy.fa	3	691	2073	0	0	116	0.168	0	0	0.674	0.326	731	262	413	667	0	0	0	0	0	0	0	0	0	0	0	0	0	0	0
Helianthus_At2g03420_supercontig_mafft.fa_trimal_spuriousless_gappy.fa	3	638	1914	0	0	68	0.107	0	0	0.644	0.356	598	363	319	634	0	0	0	0	0	0	0	0	0	0	0	0	0	0	0
Helianthus_At2g03510_supercontig_mafft.fa_trimal_spuriousless_gappy.fa	3	1046	3138	69	2199	56	0.054	0	0	0.642	0.358	1051	464	636	918	0	0	0	0	0	0	0	0	0	0	0	0	0	69	0
Helianthus_At2g04845_supercontig_mafft.fa_trimal_spuriousless_gappy.fa	3	710	2130	170	7981	31	0.044	0	0	0.619	0.381	527	326	421	686	0	0	0	0	0	0	0	0	0	0	0	0	0	170	0
Helianthus_At2g15020_supercontig_mafft.fa_trimal_spuriousless_gappy.fa	3	705	2115	0	0	66	0.094	0	0	0.585	0.415	624	327	550	614	0	0	0	0	0	0	0	0	0	0	0	0	0	0	0
Helianthus_At2g15290_supercontig_mafft.fa_trimal_spuriousless_gappy.fa	3	744	2232	127	5.69	225	0.302	0	0	0.619	0.381	603	390	412	700	0	0	0	0	0	0	0	0	0	0	0	0	0	127	0
Helianthus_At2g15690_supercontig_mafft.fa_trimal_spuriousless_gappy.fa	3	995	2985	0	0	40	0.04	0	0	0.551	0.449	817	447	894	827	0	0	0	0	0	0	0	0	0	0	0	0	0	0	0
Helianthus_At2g16950_supercontig_mafft.fa_trimal_spuriousless_gappy.fa	3	958	2874	26	0.905	51	0.053	0	0	0.636	0.364	754	505	531	1058	0	0	0	0	0	0	0	0	0	0	0	0	0	26	0
Helianthus_At2g20020_supercontig_mafft.fa_trimal_spuriousless_gappy.fa	3	1266	3798	82	2159	224	0.177	0	0	0.622	0.378	1159	613	791	1153	0	0	0	0	0	0	0	0	0	0	0	0	0	82	0
Helianthus_At2g20495_supercontig_mafft.fa_trimal_spuriousless_gappy.fa	3	718	2154	0	0	16	0.022	0	0	0.652	0.348	592	370	380	812	0	0	0	0	0	0	0	0	0	0	0	0	0	0	0
Helianthus_At2g20990_supercontig_mafft.fa_trimal_spuriousless_gappy.fa	3	873	2619	139	5307	199	0.228	0	0	0.64	0.36	820	376	517	767	0	0	0	0	0	0	0	0	0	0	0	0	0	139	0
Helianthus_At2g22570_supercontig_mafft.fa_trimal_spuriousless_gappy.fa	3	1159	3477	92	2646	71	0.061	0	0	0.614	0.386	938	642	663	1142	0	0	0	0	0	0	0	0	0	0	0	0	0	92	0
Helianthus_At2g23090_supercontig_mafft.fa_trimal_spuriousless_gappy.fa	3	672	2016	0	0	152	0.226	0	0	0.625	0.375	593	344	411	668	0	0	0	0	0	0	0	0	0	0	0	0	0	0	0
Helianthus_At2g25310_supercontig_mafft.fa_trimal_spuriousless_gappy.fa	3	2174	6522	77	1181	326	0.15	0	0	0.641	0.359	1972	1067	1247	2159	0	0	0	0	0	0	0	0	0	0	0	0	0	77	0
Helianthus_At2g26210_supercontig_mafft.fa_trimal_spuriousless_gappy.fa	3	804	2412	61	2529	37	0.046	0	0	0.658	0.342	680	408	396	867	0	0	0	0	0	0	0	0	0	0	0	0	0	61	0
Helianthus_At2g26340_supercontig_mafft.fa_trimal_spuriousless_gappy.fa	3	1295	3885	60	1544	212	0.164	0	0	0.648	0.352	1197	682	664	1282	0	0	0	0	0	0	0	0	0	0	0	0	0	60	0
Helianthus_At2g26670_supercontig_mafft.fa_trimal_spuriousless_gappy.fa	3	1598	4794	106	2211	89	0.056	0	0	0.645	0.355	1335	718	946	1689	0	0	0	0	0	0	0	0	0	0	0	0	0	106	0
Helianthus_At2g26800_supercontig_mafft.fa_trimal_spuriousless_gappy.fa	3	2360	7080	639	9025	486	0.206	0	0	0.635	0.365	1934	1139	1210	2158	0	0	0	0	0	0	0	0	0	0	0	0	0	639	0
Helianthus_At2g27960_supercontig_mafft.fa_trimal_spuriousless_gappy.fa	3	712	2136	0	0	39	0.055	0	0	0.629	0.371	599	416	376	745	0	0	0	0	0	0	0	0	0	0	0	0	0	0	0
Helianthus_At2g28380_supercontig_mafft.fa_trimal_spuriousless_gappy.fa	3	2095	6285	148	2355	244	0.116	0	0	0.615	0.385	1854	1159	1202	1922	0	0	0	0	0	0	0	0	0	0	0	0	0	148	0
Helianthus_At2g28950_supercontig_mafft.fa_trimal_spuriousless_gappy.fa	3	1451	4353	361	8293	529	0.365	0	0	0.589	0.411	1097	839	803	1253	0	0	0	0	0	0	0	0	0	0	0	0	0	361	0
Helianthus_At2g31410_supercontig_mafft.fa_trimal_spuriousless_gappy.fa	3	605	1815	0	0	72	0.119	0	0	0.621	0.379	651	223	465	476	0	0	0	0	0	0	0	0	0	0	0	0	0	0	0
Helianthus_At2g31670_supercontig_mafft.fa_trimal_spuriousless_gappy.fa	3	792	2376	0	0	18	0.023	0	0	0.553	0.447	602	469	593	712	0	0	0	0	0	0	0	0	0	0	0	0	0	0	0
Helianthus_At2g31980_supercontig_mafft.fa_trimal_spuriousless_gappy.fa	3	653	1959	0	0	99	0.152	0	0	0.586	0.414	526	335	476	622	0	0	0	0	0	0	0	0	0	0	0	0	0	0	0
Helianthus_At2g32230_supercontig_mafft.fa_trimal_spuriousless_gappy.fa	3	1473	4419	178	4028	122	0.083	0	0	0.642	0.358	1290	579	938	1434	0	0	0	0	0	0	0	0	0	0	0	0	0	178	0
Helianthus_At2g32520_supercontig_mafft.fa_trimal_spuriousless_gappy.fa	3	756	2268	0	0	49	0.065	0	0	0.599	0.401	571	413	497	787	0	0	0	0	0	0	0	0	0	0	0	0	0	0	0
Helianthus_At2g32950_supercontig_mafft.fa_trimal_spuriousless_gappy.fa	3	736	2208	0	0	21	0.029	0	0	0.671	0.329	629	290	437	852	0	0	0	0	0	0	0	0	0	0	0	0	0	0	0
Helianthus_At2g34520_supercontig_mafft.fa_trimal_spuriousless_gappy.fa	3	793	2379	130	5464	40	0.05	0	0	0.604	0.396	610	428	462	749	0	0	0	0	0	0	0	0	0	0	0	0	0	130	0
Helianthus_At2g35330_supercontig_mafft.fa_trimal_spuriousless_gappy.fa	3	795	2385	0	0	18	0.023	0	0	0.595	0.405	783	321	645	636	0	0	0	0	0	0	0	0	0	0	0	0	0	0	0
Helianthus_At2g36230_supercontig_mafft.fa_trimal_spuriousless_gappy.fa	3	1535	4605	63	1368	345	0.225	0	0	0.657	0.343	1366	706	850	1620	0	0	0	0	0	0	0	0	0	0	0	0	0	63	0
Helianthus_At2g37120_supercontig_mafft.fa_trimal_spuriousless_gappy.fa	3	667	2001	0	0	23	0.034	0	0	0.615	0.385	564	358	412	667	0	0	0	0	0	0	0	0	0	0	0	0	0	0	0
Helianthus_At2g37340_supercontig_mafft.fa_trimal_spuriousless_gappy.fa	3	843	2529	0	0	46	0.055	0	0	0.577	0.423	648	426	645	810	0	0	0	0	0	0	0	0	0	0	0	0	0	0	0
Helianthus_At2g38040_supercontig_mafft.fa_trimal_spuriousless_gappy.fa	3	3185	9555	292	3056	268	0.084	0	0	0.655	0.345	2708	1513	1684	3358	0	0	0	0	0	0	0	0	0	0	0	0	0	292	0
Helianthus_At2g38310_supercontig_mafft.fa_trimal_spuriousless_gappy.fa	3	758	2274	0	0	27	0.036	0	0	0.528	0.472	639	620	453	562	0	0	0	0	0	0	0	0	0	0	0	0	0	0	0
Helianthus_At2g38730_supercontig_mafft.fa_trimal_spuriousless_gappy.fa	3	1107	3321	0	0	58	0.052	0	0	0.66	0.34	927	563	566	1265	0	0	0	0	0	0	0	0	0	0	0	0	0	0	0
Helianthus_At2g39770_supercontig_mafft.fa_trimal_spuriousless_gappy.fa	3	1580	4740	196	4135	378	0.239	0	0	0.583	0.417	1339	830	1065	1310	0	0	0	0	0	0	0	0	0	0	0	0	0	196	0
Helianthus_At2g39780_supercontig_mafft.fa_trimal_spuriousless_gappy.fa	3	620	1860	13	0.699	57	0.092	0	0	0.665	0.335	576	288	330	653	0	0	0	0	0	0	0	0	0	0	0	0	0	13	0
Helianthus_At2g39960_supercontig_mafft.fa_trimal_spuriousless_gappy.fa	3	717	2151	184	8554	223	0.311	0	0	0.629	0.371	507	314	416	730	0	0	0	0	0	0	0	0	0	0	0	0	0	184	0
Helianthus_At2g41490_supercontig_mafft.fa_trimal_spuriousless_gappy.fa	3	1996	5988	308	5144	67	0.034	0	0	0.662	0.338	1697	951	971	2061	0	0	0	0	0	0	0	0	0	0	0	0	0	308	0
Helianthus_At2g45030_supercontig_mafft.fa_trimal_spuriousless_gappy.fa	3	2122	6366	163	2.56	115	0.054	0	0	0.651	0.349	1927	1041	1125	2110	0	0	0	0	0	0	0	0	0	0	0	0	0	163	0
Helianthus_At2g45740_supercontig_mafft.fa_trimal_spuriousless_gappy.fa	3	2582	7746	946	12213	448	0.174	0	0	0.637	0.363	1874	1131	1336	2459	0	0	0	0	0	0	0	0	0	0	0	0	0	946	0
Helianthus_At2g47440_supercontig_mafft.fa_trimal_spuriousless_gappy.fa	3	673	2019	0	0	16	0.024	0	0	0.587	0.413	649	347	486	537	0	0	0	0	0	0	0	0	0	0	0	0	0	0	0
Helianthus_At3g01440_supercontig_mafft.fa_trimal_spuriousless_gappy.fa	3	807	2421	25	1033	36	0.045	0	0	0.642	0.358	722	364	494	816	0	0	0	0	0	0	0	0	0	0	0	0	0	25	0
Helianthus_At3g01980_supercontig_mafft.fa_trimal_spuriousless_gappy.fa	3	1534	4602	54	1173	194	0.126	0	0	0.613	0.387	1322	811	948	1467	0	0	0	0	0	0	0	0	0	0	0	0	0	54	0
Helianthus_At3g02090_supercontig_mafft.fa_trimal_spuriousless_gappy.fa	3	2377	7131	74	1038	143	0.06	0	0	0.629	0.371	2088	1193	1424	2352	0	0	0	0	0	0	0	0	0	0	0	0	0	74	0
Helianthus_At3g02360_supercontig_mafft.fa_trimal_spuriousless_gappy.fa	3	649	1947	0	0	19	0.029	0	0	0.553	0.447	576	369	502	500	0	0	0	0	0	0	0	0	0	0	0	0	0	0	0
Helianthus_At3g02540_supercontig_mafft.fa_trimal_spuriousless_gappy.fa	3	741	2223	15	0.675	50	0.067	0	0	0.661	0.339	676	352	397	783	0	0	0	0	0	0	0	0	0	0	0	0	0	15	0
Helianthus_At3g06610_supercontig_mafft.fa_trimal_spuriousless_gappy.fa	3	1460	4380	25	0.571	243	0.166	0	0	0.623	0.377	1342	747	895	1371	0	0	0	0	0	0	0	0	0	0	0	0	0	25	0
Helianthus_At3g07090_supercontig_mafft.fa_trimal_spuriousless_gappy.fa	3	1177	3531	196	5551	60	0.051	0	0	0.592	0.408	1021	700	661	953	0	0	0	0	0	0	0	0	0	0	0	0	0	196	0
Helianthus_At3g07680_supercontig_mafft.fa_trimal_spuriousless_gappy.fa	3	1255	3765	69	1833	248	0.198	0	0	0.659	0.341	1067	532	728	1369	0	0	0	0	0	0	0	0	0	0	0	0	0	69	0
Helianthus_At3g09740_supercontig_mafft.fa_trimal_spuriousless_gappy.fa	3	695	2085	0	0	279	0.401	0	0	0.674	0.326	650	301	378	756	0	0	0	0	0	0	0	0	0	0	0	0	0	0	0
Helianthus_At3g11730_supercontig_mafft.fa_trimal_spuriousless_gappy.fa	3	1892	5676	214	3.77	109	0.058	0	0	0.633	0.367	1699	846	1158	1759	0	0	0	0	0	0	0	0	0	0	0	0	0	214	0
Helianthus_At3g14900_supercontig_mafft.fa_trimal_spuriousless_gappy.fa	3	739	2217	2	0.09	68	0.092	0	0	0.597	0.403	769	294	598	554	0	0	0	0	0	0	0	0	0	0	0	0	0	2	0
Helianthus_At3g15190_supercontig_mafft.fa_trimal_spuriousless_gappy.fa	3	805	2415	68	2816	83	0.103	0	0	0.634	0.366	694	366	493	794	0	0	0	0	0	0	0	0	0	0	0	0	0	68	0
Helianthus_At3g15840_supercontig_mafft.fa_trimal_spuriousless_gappy.fa	3	976	2928	69	2357	318	0.326	0	0	0.657	0.343	887	499	483	990	0	0	0	0	0	0	0	0	0	0	0	0	0	69	0
Helianthus_At3g18210_supercontig_mafft.fa_trimal_spuriousless_gappy.fa	3	760	2280	0	0	44	0.058	0	0	0.622	0.378	638	430	431	781	0	0	0	0	0	0	0	0	0	0	0	0	0	0	0
Helianthus_At3g18215_supercontig_mafft.fa_trimal_spuriousless_gappy.fa	3	725	2175	0	0	81	0.112	0	0	0.594	0.406	560	468	415	732	0	0	0	0	0	0	0	0	0	0	0	0	0	0	0
Helianthus_At3g19900_supercontig_mafft.fa_trimal_spuriousless_gappy.fa	3	652	1956	0	0	22	0.034	0	0	0.647	0.353	608	338	352	658	0	0	0	0	0	0	0	0	0	0	0	0	0	0	0
Helianthus_At3g19910_supercontig_mafft.fa_trimal_spuriousless_gappy.fa	3	923	2769	47	1697	74	0.08	0	0	0.634	0.366	751	445	550	976	0	0	0	0	0	0	0	0	0	0	0	0	0	47	0
Helianthus_At3g21360_supercontig_mafft.fa_trimal_spuriousless_gappy.fa	3	1270	3810	184	4829	194	0.153	0	0	0.603	0.397	1017	705	733	1171	0	0	0	0	0	0	0	0	0	0	0	0	0	184	0
Helianthus_At3g21400_supercontig_mafft.fa_trimal_spuriousless_gappy.fa	3	1567	4701	58	1234	158	0.101	0	0	0.631	0.369	1371	824	890	1558	0	0	0	0	0	0	0	0	0	0	0	0	0	58	0
Helianthus_At3g26070_supercontig_mafft.fa_trimal_spuriousless_gappy.fa	3	641	1923	53	2756	87	0.136	0	0	0.638	0.362	557	319	358	636	0	0	0	0	0	0	0	0	0	0	0	0	0	53	0
Helianthus_At3g26340_supercontig_mafft.fa_trimal_spuriousless_gappy.fa	3	1573	4719	274	5806	439	0.279	0	0	0.63	0.37	1242	767	876	1560	0	0	0	0	0	0	0	0	0	0	0	0	0	274	0
Helianthus_At3g27340_supercontig_mafft.fa_trimal_spuriousless_gappy.fa	3	1351	4053	85	2097	160	0.118	0	0	0.622	0.378	1123	658	843	1344	0	0	0	0	0	0	0	0	0	0	0	0	0	85	0
Helianthus_At3g46780_supercontig_mafft.fa_trimal_spuriousless_gappy.fa	3	1384	4152	21	0.506	72	0.052	0	0	0.585	0.415	1259	832	881	1159	0	0	0	0	0	0	0	0	0	0	0	0	0	21	0
Helianthus_At3g48140_supercontig_mafft.fa_trimal_spuriousless_gappy.fa	3	1432	4296	57	1327	161	0.112	0	0	0.639	0.361	1173	645	885	1536	0	0	0	0	0	0	0	0	0	0	0	0	0	57	0
Helianthus_At3g49990_supercontig_mafft.fa_trimal_spuriousless_gappy.fa	3	1445	4335	18	0.415	393	0.272	0	0	0.597	0.403	1187	752	989	1389	0	0	0	0	0	0	0	0	0	0	0	0	0	18	0
Helianthus_At3g51800_supercontig_mafft.fa_trimal_spuriousless_gappy.fa	3	2519	7557	53	0.701	113	0.045	0	0	0.636	0.364	2103	1096	1636	2669	0	0	0	0	0	0	0	0	0	0	0	0	0	53	0
Helianthus_At3g52950_supercontig_mafft.fa_trimal_spuriousless_gappy.fa	3	1124	3372	26	0.771	31	0.028	0	0	0.624	0.376	914	607	652	1173	0	0	0	0	0	0	0	0	0	0	0	0	0	26	0
Helianthus_At3g52990_supercontig_mafft.fa_trimal_spuriousless_gappy.fa	3	1415	4245	5	0.118	204	0.144	0	0	0.673	0.327	1226	673	712	1629	0	0	0	0	0	0	0	0	0	0	0	0	0	5	0
Helianthus_At3g54470_supercontig_mafft.fa_trimal_spuriousless_gappy.fa	3	745	2235	0	0	29	0.039	0	0	0.59	0.41	633	405	511	686	0	0	0	0	0	0	0	0	0	0	0	0	0	0	0
Helianthus_At3g55140_supercontig_mafft.fa_trimal_spuriousless_gappy.fa	3	675	2025	0	0	118	0.175	0	0	0.624	0.376	570	363	398	694	0	0	0	0	0	0	0	0	0	0	0	0	0	0	0
Helianthus_At3g56190_supercontig_mafft.fa_trimal_spuriousless_gappy.fa	3	1167	3501	54	1542	52	0.045	0	0	0.691	0.309	1238	499	567	1143	0	0	0	0	0	0	0	0	0	0	0	0	0	54	0
Helianthus_At3g57090_supercontig_mafft.fa_trimal_spuriousless_gappy.fa	3	927	2781	192	6904	114	0.123	0	0	0.645	0.355	771	432	487	899	0	0	0	0	0	0	0	0	0	0	0	0	0	192	0
Helianthus_At3g57290_supercontig_mafft.fa_trimal_spuriousless_gappy.fa	3	1675	5025	171	3403	74	0.044	0	0	0.65	0.35	1434	810	887	1723	0	0	0	0	0	0	0	0	0	0	0	0	0	171	0
Helianthus_At3g57810_supercontig_mafft.fa_trimal_spuriousless_gappy.fa	3	1460	4380	22	0.502	77	0.053	0	0	0.656	0.344	1387	725	772	1474	0	0	0	0	0	0	0	0	0	0	0	0	0	22	0
Helianthus_At3g57870_supercontig_mafft.fa_trimal_spuriousless_gappy.fa	3	962	2886	39	1351	155	0.161	0	0	0.624	0.376	787	548	522	990	0	0	0	0	0	0	0	0	0	0	0	0	0	39	0
Helianthus_At3g61620_supercontig_mafft.fa_trimal_spuriousless_gappy.fa	3	848	2544	69	2712	64	0.075	0	0	0.623	0.377	680	444	489	862	0	0	0	0	0	0	0	0	0	0	0	0	0	69	0
Helianthus_At3g63220_supercontig_mafft.fa_trimal_spuriousless_gappy.fa	3	755	2265	0	0	13	0.017	0	0	0.495	0.505	519	439	704	603	0	0	0	0	0	0	0	0	0	0	0	0	0	0	0
Helianthus_At4g02790_supercontig_mafft.fa_trimal_spuriousless_gappy.fa	3	677	2031	0	0	15	0.022	0	0	0.628	0.372	601	356	400	674	0	0	0	0	0	0	0	0	0	0	0	0	0	0	0
Helianthus_At4g02980_supercontig_mafft.fa_trimal_spuriousless_gappy.fa	3	701	2103	45	2.14	63	0.09	0	0	0.605	0.395	593	445	367	653	0	0	0	0	0	0	0	0	0	0	0	0	0	45	0
Helianthus_At4g03090_supercontig_mafft.fa_trimal_spuriousless_gappy.fa	3	699	2097	0	0	40	0.057	0	0	0.608	0.392	687	347	475	588	0	0	0	0	0	0	0	0	0	0	0	0	0	0	0
Helianthus_At4g04210_supercontig_mafft.fa_trimal_spuriousless_gappy.fa	3	710	2130	14	0.657	65	0.092	0	0	0.603	0.397	657	413	428	618	0	0	0	0	0	0	0	0	0	0	0	0	0	14	0
Helianthus_At4g06634_supercontig_mafft.fa_trimal_spuriousless_gappy.fa	3	713	2139	0	0	91	0.128	0	0	0.633	0.367	647	389	397	706	0	0	0	0	0	0	0	0	0	0	0	0	0	0	0
Helianthus_At4g09980_supercontig_mafft.fa_trimal_spuriousless_gappy.fa	3	722	2166	11	0.508	24	0.033	0	0	0.645	0.355	625	375	390	765	0	0	0	0	0	0	0	0	0	0	0	0	0	11	0
Helianthus_At4g12070_supercontig_mafft.fa_trimal_spuriousless_gappy.fa	3	1101	3303	20	0.606	66	0.06	0	0	0.593	0.407	897	595	740	1051	0	0	0	0	0	0	0	0	0	0	0	0	0	20	0
Helianthus_At4g14360_supercontig_mafft.fa_trimal_spuriousless_gappy.fa	3	1702	5106	541	10595	252	0.148	0	0	0.633	0.367	1368	772	903	1522	0	0	0	0	0	0	0	0	0	0	0	0	0	541	0
Helianthus_At4g14710_supercontig_mafft.fa_trimal_spuriousless_gappy.fa	3	739	2217	0	0	39	0.053	0	0	0.629	0.371	645	331	491	750	0	0	0	0	0	0	0	0	0	0	0	0	0	0	0
Helianthus_At4g14950_supercontig_mafft.fa_trimal_spuriousless_gappy.fa	3	2174	6522	44	0.675	426	0.196	0	0	0.643	0.357	2062	1113	1199	2104	0	0	0	0	0	0	0	0	0	0	0	0	0	44	0
Helianthus_At4g15130_supercontig_mafft.fa_trimal_spuriousless_gappy.fa	3	1837	5511	188	3411	366	0.199	0	0	0.662	0.338	1619	833	964	1907	0	0	0	0	0	0	0	0	0	0	0	0	0	188	0
Helianthus_At4g16520_supercontig_mafft.fa_trimal_spuriousless_gappy.fa	3	782	2346	96	4092	48	0.061	0	0	0.679	0.321	714	315	407	814	0	0	0	0	0	0	0	0	0	0	0	0	0	96	0
Helianthus_At4g17600_supercontig_mafft.fa_trimal_spuriousless_gappy.fa	3	1444	4332	321	7.41	344	0.238	0	0	0.643	0.357	1214	653	778	1366	0	0	0	0	0	0	0	0	0	0	0	0	0	321	0
Helianthus_At4g17770_supercontig_mafft.fa_trimal_spuriousless_gappy.fa	3	3316	9948	993	9982	382	0.115	0	0	0.617	0.383	2743	1509	1925	2778	0	0	0	0	0	0	0	0	0	0	0	0	0	993	0
Helianthus_At4g17790_supercontig_mafft.fa_trimal_spuriousless_gappy.fa	3	1938	5814	139	2391	312	0.161	0	0	0.63	0.37	1600	1046	1055	1974	0	0	0	0	0	0	0	0	0	0	0	0	0	139	0
Helianthus_At4g20100_supercontig_mafft.fa_trimal_spuriousless_gappy.fa	3	1620	4860	65	1337	199	0.123	0	0	0.631	0.369	1403	809	962	1621	0	0	0	0	0	0	0	0	0	0	0	0	0	65	0
Helianthus_At4g22300_supercontig_mafft.fa_trimal_spuriousless_gappy.fa	3	1441	4323	194	4488	402	0.279	0	0	0.638	0.362	1198	789	707	1435	0	0	0	0	0	0	0	0	0	0	0	0	0	194	0
Helianthus_At4g22740_supercontig_mafft.fa_trimal_spuriousless_gappy.fa	3	715	2145	7	0.326	172	0.241	0	0	0.625	0.375	652	365	437	684	0	0	0	0	0	0	0	0	0	0	0	0	0	7	0
Helianthus_At4g22930_supercontig_mafft.fa_trimal_spuriousless_gappy.fa	3	1428	4284	37	0.864	118	0.083	0	0	0.622	0.378	1227	761	845	1414	0	0	0	0	0	0	0	0	0	0	0	0	0	37	0
Helianthus_At4g25630_supercontig_mafft.fa_trimal_spuriousless_gappy.fa	3	3269	9807	1219	12.43	770	0.236	0	0	0.643	0.357	2269	1136	1927	3256	0	0	0	0	0	0	0	0	0	0	0	0	0	1219	0
Helianthus_At4g25700_supercontig_mafft.fa_trimal_spuriousless_gappy.fa	3	663	1989	0	0	222	0.335	0	0	0.653	0.347	572	361	330	726	0	0	0	0	0	0	0	0	0	0	0	0	0	0	0
Helianthus_At4g27750_supercontig_mafft.fa_trimal_spuriousless_gappy.fa	3	697	2091	36	1722	24	0.034	0	0	0.631	0.369	594	385	374	702	0	0	0	0	0	0	0	0	0	0	0	0	0	36	0
Helianthus_At4g29510_supercontig_mafft.fa_trimal_spuriousless_gappy.fa	3	942	2826	314	11111	46	0.049	0	0	0.663	0.337	693	383	463	973	0	0	0	0	0	0	0	0	0	0	0	0	0	314	0
Helianthus_At4g30100_supercontig_mafft.fa_trimal_spuriousless_gappy.fa	3	1172	3516	67	1906	38	0.032	0	0	0.576	0.424	983	653	808	1005	0	0	0	0	0	0	0	0	0	0	0	0	0	67	0
Helianthus_At4g31360_supercontig_mafft.fa_trimal_spuriousless_gappy.fa	3	641	1923	28	1456	107	0.167	0	0	0.66	0.34	566	245	400	684	0	0	0	0	0	0	0	0	0	0	0	0	0	28	0
Helianthus_At4g33090_supercontig_mafft.fa_trimal_spuriousless_gappy.fa	3	749	2247	80	3.56	35	0.047	0	0	0.649	0.351	704	344	416	703	0	0	0	0	0	0	0	0	0	0	0	0	0	80	0
Helianthus_At4g33670_supercontig_mafft.fa_trimal_spuriousless_gappy.fa	3	1831	5493	82	1493	166	0.091	0	0	0.615	0.385	1568	924	1157	1762	0	0	0	0	0	0	0	0	0	0	0	0	0	82	0
Helianthus_At4g33985_supercontig_mafft.fa_trimal_spuriousless_gappy.fa	3	725	2175	0	0	39	0.054	0	0	0.549	0.451	564	549	433	629	0	0	0	0	0	0	0	0	0	0	0	0	0	0	0
Helianthus_At4g34700_supercontig_mafft.fa_trimal_spuriousless_gappy.fa	3	607	1821	0	0	53	0.087	0	0	0.611	0.389	475	339	369	638	0	0	0	0	0	0	0	0	0	0	0	0	0	0	0
Helianthus_At4g37040_supercontig_mafft.fa_trimal_spuriousless_gappy.fa	3	1222	3666	27	0.736	84	0.069	0	0	0.643	0.357	1077	582	717	1263	0	0	0	0	0	0	0	0	0	0	0	0	0	27	0
Helianthus_At4g37900_supercontig_mafft.fa_trimal_spuriousless_gappy.fa	3	605	1815	0	0	48	0.079	0	0	0.599	0.401	527	378	350	560	0	0	0	0	0	0	0	0	0	0	0	0	0	0	0
Helianthus_At4g38510_supercontig_mafft.fa_trimal_spuriousless_gappy.fa	3	2798	8394	64	0.762	371	0.133	0	0	0.615	0.385	2410	1691	1514	2715	0	0	0	0	0	0	0	0	0	0	0	0	0	64	0
Helianthus_At5g01410_supercontig_mafft.fa_trimal_spuriousless_gappy.fa	3	1731	5193	115	2215	181	0.105	0	0	0.562	0.438	1345	946	1276	1511	0	0	0	0	0	0	0	0	0	0	0	0	0	115	0
Helianthus_At5g01650_supercontig_mafft.fa_trimal_spuriousless_gappy.fa	3	1078	3234	100	3092	92	0.085	0	0	0.619	0.381	920	627	568	1019	0	0	0	0	0	0	0	0	0	0	0	0	0	100	0
Helianthus_At5g02120_supercontig_mafft.fa_trimal_spuriousless_gappy.fa	3	797	2391	8	0.335	147	0.184	0	0	0.65	0.35	773	463	371	776	0	0	0	0	0	0	0	0	0	0	0	0	0	8	0
Helianthus_At5g02280_supercontig_mafft.fa_trimal_spuriousless_gappy.fa	3	632	1896	62	3.27	83	0.131	0	0	0.652	0.348	586	261	378	609	0	0	0	0	0	0	0	0	0	0	0	0	0	62	0
Helianthus_At5g03300_supercontig_mafft.fa_trimal_spuriousless_gappy.fa	3	1053	3159	182	5761	203	0.193	0	0	0.65	0.35	866	545	498	1068	0	0	0	0	0	0	0	0	0	0	0	0	0	182	0
Helianthus_At5g03860_supercontig_mafft.fa_trimal_spuriousless_gappy.fa	3	1344	4032	47	1166	157	0.117	0	0	0.586	0.414	1239	755	896	1095	0	0	0	0	0	0	0	0	0	0	0	0	0	47	0
Helianthus_At5g04000_supercontig_mafft.fa_trimal_spuriousless_gappy.fa	3	764	2292	32	1396	44	0.058	0	0	0.645	0.355	691	350	452	767	0	0	0	0	0	0	0	0	0	0	0	0	0	32	0
Helianthus_At5g04170_supercontig_mafft.fa_trimal_spuriousless_gappy.fa	3	1234	3702	326	8806	97	0.079	0	0	0.673	0.327	998	484	621	1273	0	0	0	0	0	0	0	0	0	0	0	0	0	326	0
Helianthus_At5g04420_supercontig_mafft.fa_trimal_spuriousless_gappy.fa	3	744	2232	28	1254	38	0.051	0	0	0.665	0.335	698	345	393	768	0	0	0	0	0	0	0	0	0	0	0	0	0	28	0
Helianthus_At5g11500_supercontig_mafft.fa_trimal_spuriousless_gappy.fa	3	2334	7002	718	10254	268	0.115	0	0	0.636	0.364	1989	1127	1161	2007	0	0	0	0	0	0	0	0	0	0	0	0	0	718	0
Helianthus_At5g11770_supercontig_mafft.fa_trimal_spuriousless_gappy.fa	3	2088	6264	170	2714	421	0.202	0	0	0.578	0.422	1495	1139	1430	2030	0	0	0	0	0	0	0	0	0	0	0	0	0	170	0
Helianthus_At5g12860_supercontig_mafft.fa_trimal_spuriousless_gappy.fa	3	2521	7563	276	3649	165	0.065	0	0	0.593	0.407	1812	1226	1741	2508	0	0	0	0	0	0	0	0	0	0	0	0	0	276	0
Helianthus_At5g14050_supercontig_mafft.fa_trimal_spuriousless_gappy.fa	3	969	2907	0	0	60	0.062	0	0	0.583	0.417	795	545	667	900	0	0	0	0	0	0	0	0	0	0	0	0	0	0	0
Helianthus_At5g14910_supercontig_mafft.fa_trimal_spuriousless_gappy.fa	3	1367	4101	297	7242	56	0.041	0	0	0.651	0.349	1168	609	718	1309	0	0	0	0	0	0	0	0	0	0	0	0	0	297	0
Helianthus_At5g15550_supercontig_mafft.fa_trimal_spuriousless_gappy.fa	3	1088	3264	223	6832	55	0.051	0	0	0.635	0.365	912	492	617	1020	0	0	0	0	0	0	0	0	0	0	0	0	0	223	0
Helianthus_At5g15750_supercontig_mafft.fa_trimal_spuriousless_gappy.fa	3	1749	5247	99	1887	323	0.185	0	0	0.63	0.37	1550	877	1028	1693	0	0	0	0	0	0	0	0	0	0	0	0	0	99	0
Helianthus_At5g15780_supercontig_mafft.fa_trimal_spuriousless_gappy.fa	3	633	1899	0	0	36	0.057	0	0	0.537	0.463	530	492	387	490	0	0	0	0	0	0	0	0	0	0	0	0	0	0	0
Helianthus_At5g17190_supercontig_mafft.fa_trimal_spuriousless_gappy.fa	3	775	2325	37	1591	181	0.234	0	0	0.581	0.419	537	414	545	792	0	0	0	0	0	0	0	0	0	0	0	0	0	37	0
Helianthus_At5g19140_supercontig_mafft.fa_trimal_spuriousless_gappy.fa	3	2153	6459	50	0.774	109	0.051	0	0	0.647	0.353	1879	1080	1180	2270	0	0	0	0	0	0	0	0	0	0	0	0	0	50	0
Helianthus_At5g19440_supercontig_mafft.fa_trimal_spuriousless_gappy.fa	3	1016	3048	168	5512	104	0.102	0	0	0.651	0.349	857	480	525	1018	0	0	0	0	0	0	0	0	0	0	0	0	0	168	0
Helianthus_At5g19620_supercontig_mafft.fa_trimal_spuriousless_gappy.fa	3	744	2232	0	0	16	0.022	0	0	0.638	0.362	710	400	408	714	0	0	0	0	0	0	0	0	0	0	0	0	0	0	0
Helianthus_At5g19900_supercontig_mafft.fa_trimal_spuriousless_gappy.fa	3	717	2151	0	0	44	0.061	0	0	0.529	0.471	650	338	676	487	0	0	0	0	0	0	0	0	0	0	0	0	0	0	0
Helianthus_At5g20070_supercontig_mafft.fa_trimal_spuriousless_gappy.fa	3	516	1548	93	6008	108	0.209	0	0	0.602	0.398	380	180	399	496	0	0	0	0	0	0	0	0	0	0	0	0	0	93	0
Helianthus_At5g20170_supercontig_mafft.fa_trimal_spuriousless_gappy.fa	3	660	1980	0	0	86	0.13	0	0	0.616	0.384	596	230	531	623	0	0	0	0	0	0	0	0	0	0	0	0	0	0	0
Helianthus_At5g21920_supercontig_mafft.fa_trimal_spuriousless_gappy.fa	3	736	2208	0	0	39	0.053	0	0	0.596	0.404	550	504	388	766	0	0	0	0	0	0	0	0	0	0	0	0	0	0	0
Helianthus_At5g22300_supercontig_mafft.fa_trimal_spuriousless_gappy.fa	3	764	2292	22	0.96	194	0.254	0	0	0.594	0.406	651	370	552	697	0	0	0	0	0	0	0	0	0	0	0	0	0	22	0
Helianthus_At5g22580_supercontig_mafft.fa_trimal_spuriousless_gappy.fa	3	1534	4602	182	3955	232	0.151	0	0	0.642	0.358	1297	680	902	1541	0	0	0	0	0	0	0	0	0	0	0	0	0	182	0
Helianthus_At5g24490_supercontig_mafft.fa_trimal_spuriousless_gappy.fa	3	782	2346	14	0.597	179	0.229	0	0	0.66	0.34	757	310	482	783	0	0	0	0	0	0	0	0	0	0	0	0	0	14	0
Helianthus_At5g26360_supercontig_mafft.fa_trimal_spuriousless_gappy.fa	3	3209	9627	403	4186	185	0.058	0	0	0.65	0.35	2986	1434	1796	3008	0	0	0	0	0	0	0	0	0	0	0	0	0	403	0
Helianthus_At5g27490_supercontig_mafft.fa_trimal_spuriousless_gappy.fa	3	1104	3312	41	1238	38	0.034	0	0	0.643	0.357	966	602	565	1138	0	0	0	0	0	0	0	0	0	0	0	0	0	41	0
Helianthus_At5g37380_supercontig_mafft.fa_trimal_spuriousless_gappy.fa	3	859	2577	25	0.97	69	0.08	0	0	0.579	0.421	774	553	522	703	0	0	0	0	0	0	0	0	0	0	0	0	0	25	0
Helianthus_At5g41685_supercontig_mafft.fa_trimal_spuriousless_gappy.fa	3	787	2361	0	0	106	0.135	0	0	0.651	0.349	726	422	401	812	0	0	0	0	0	0	0	0	0	0	0	0	0	0	0
Helianthus_At5g42890_supercontig_mafft.fa_trimal_spuriousless_gappy.fa	3	682	2046	5	0.244	133	0.195	0	0	0.61	0.39	566	400	396	679	0	0	0	0	0	0	0	0	0	0	0	0	0	5	0
Helianthus_At5g42960_supercontig_mafft.fa_trimal_spuriousless_gappy.fa	3	1422	4266	9	0.211	245	0.172	0	0	0.615	0.385	1264	803	836	1354	0	0	0	0	0	0	0	0	0	0	0	0	0	9	0
Helianthus_At5g43810_supercontig_mafft.fa_trimal_spuriousless_gappy.fa	3	1209	3627	39	1075	79	0.065	0	0	0.626	0.374	987	699	642	1260	0	0	0	0	0	0	0	0	0	0	0	0	0	39	0
Helianthus_At5g45775_supercontig_mafft.fa_trimal_spuriousless_gappy.fa	3	1720	5160	76	1473	114	0.066	0	0	0.63	0.37	1229	840	1039	1976	0	0	0	0	0	0	0	0	0	0	0	0	0	76	0
Helianthus_At5g46030_supercontig_mafft.fa_trimal_spuriousless_gappy.fa	3	1478	4434	138	3112	231	0.156	0	0	0.627	0.373	1163	703	900	1530	0	0	0	0	0	0	0	0	0	0	0	0	0	138	0
Helianthus_At5g47040_supercontig_mafft.fa_trimal_spuriousless_gappy.fa	3	1363	4089	91	2225	53	0.039	0	0	0.583	0.417	1117	795	873	1213	0	0	0	0	0	0	0	0	0	0	0	0	0	91	0
Helianthus_At5g49550_supercontig_mafft.fa_trimal_spuriousless_gappy.fa	3	800	2400	72	3	32	0.04	0	0	0.622	0.378	651	362	517	798	0	0	0	0	0	0	0	0	0	0	0	0	0	72	0
Helianthus_At5g50230_supercontig_mafft.fa_trimal_spuriousless_gappy.fa	3	1011	3033	118	3891	19	0.019	0	0	0.601	0.399	793	501	661	960	0	0	0	0	0	0	0	0	0	0	0	0	0	118	0
Helianthus_At5g52520_supercontig_mafft.fa_trimal_spuriousless_gappy.fa	3	845	2535	101	3984	27	0.032	0	0	0.65	0.35	691	367	485	891	0	0	0	0	0	0	0	0	0	0	0	0	0	101	0
Helianthus_At5g54440_supercontig_mafft.fa_trimal_spuriousless_gappy.fa	3	711	2133	0	0	32	0.045	0	0	0.619	0.381	620	395	418	700	0	0	0	0	0	0	0	0	0	0	0	0	0	0	0
Helianthus_At5g56290_supercontig_mafft.fa_trimal_spuriousless_gappy.fa	3	712	2136	42	1966	210	0.295	0	0	0.658	0.342	668	346	370	710	0	0	0	0	0	0	0	0	0	0	0	0	0	42	0
Helianthus_At5g56670_supercontig_mafft.fa_trimal_spuriousless_gappy.fa	3	674	2022	0	0	144	0.214	0	0	0.589	0.411	604	387	444	587	0	0	0	0	0	0	0	0	0	0	0	0	0	0	0
Helianthus_At5g57860_supercontig_mafft.fa_trimal_spuriousless_gappy.fa	3	695	2085	0	0	108	0.155	0	0	0.649	0.351	596	320	412	757	0	0	0	0	0	0	0	0	0	0	0	0	0	0	0
Helianthus_At5g59420_supercontig_mafft.fa_trimal_spuriousless_gappy.fa	3	3227	9681	1026	10598	378	0.117	0	0	0.652	0.348	2602	1473	1542	3038	0	0	0	0	0	0	0	0	0	0	0	0	0	1026	0
Helianthus_At5g59610_supercontig_mafft.fa_trimal_spuriousless_gappy.fa	3	279	837	85	10155	24	0.086	0	0	0.642	0.358	226	100	169	257	0	0	0	0	0	0	0	0	0	0	0	0	0	85	0
Helianthus_At5g62270_supercontig_mafft.fa_trimal_spuriousless_gappy.fa	3	716	2148	0	0	96	0.134	0	0	0.547	0.453	618	368	606	556	0	0	0	0	0	0	0	0	0	0	0	0	0	0	0
Helianthus_At5g63135_supercontig_mafft.fa_trimal_spuriousless_gappy.fa	3	723	2169	0	0	55	0.076	0	0	0.635	0.365	691	373	419	686	0	0	0	0	0	0	0	0	0	0	0	0	0	0	0
Helianthus_At5g63890_supercontig_mafft.fa_trimal_spuriousless_gappy.fa	3	1816	5448	105	1927	173	0.095	0	0	0.616	0.384	1550	926	1125	1742	0	0	0	0	0	0	0	0	0	0	0	0	0	105	0
Helianthus_At5g64040_supercontig_mafft.fa_trimal_spuriousless_gappy.fa	3	665	1995	0	0	182	0.274	0	0	0.658	0.342	620	339	344	692	0	0	0	0	0	0	0	0	0	0	0	0	0	0	0
Helianthus_At5g64180_supercontig_mafft.fa_trimal_spuriousless_gappy.fa	3	1774	5322	80	1503	275	0.155	0	0	0.636	0.364	1622	937	971	1712	0	0	0	0	0	0	0	0	0	0	0	0	0	80	0
Helianthus_At5g65220_supercontig_mafft.fa_trimal_spuriousless_gappy.fa	3	765	2295	95	4139	169	0.221	0	0	0.64	0.36	692	338	455	715	0	0	0	0	0	0	0	0	0	0	0	0	0	95	0
Helianthus_At5g66120_supercontig_mafft.fa_trimal_spuriousless_gappy.fa	3	681	2043	0	0	76	0.112	0	0	0.601	0.399	587	409	407	640	0	0	0	0	0	0	0	0	0	0	0	0	0	0	0
Helianthus_At5g66680_supercontig_mafft.fa_trimal_spuriousless_gappy.fa	3	838	2514	4	0.159	33	0.039	0	0	0.651	0.349	833	436	440	801	0	0	0	0	0	0	0	0	0	0	0	0	0	4	0
Helianthus_At5g67360_supercontig_mafft.fa_trimal_spuriousless_gappy.fa	3	747	2241	0	0	25	0.033	0	0	0.469	0.531	512	507	683	539	0	0	0	0	0	0	0	0	0	0	0	0	0	0	0
Helianthus_At1g01470_supercontig_mafft.fa_trimal_spuriousless_gappy.fa	4	1545	6180	293	4741	317	0.205	48	0.031	0.613	0.387	1881	1031	1245	1730	0	0	0	0	0	0	0	0	0	0	0	0	0	293	0
Helianthus_At1g01940_supercontig_mafft.fa_trimal_spuriousless_gappy.fa	4	764	3056	130	4254	76	0.099	6	0.008	0.657	0.343	953	490	515	968	0	0	0	0	0	0	0	0	0	0	0	0	0	130	0
Helianthus_At1g03600_supercontig_mafft.fa_trimal_spuriousless_gappy.fa	4	730	2920	102	3493	37	0.051	3	0.004	0.574	0.426	819	604	597	798	0	0	0	0	0	0	0	0	0	0	0	0	0	102	0
Helianthus_At1g04560_supercontig_mafft.fa_trimal_spuriousless_gappy.fa	4	738	2952	208	7046	187	0.253	44	0.06	0.609	0.391	737	377	697	933	0	0	0	0	0	0	0	0	0	0	0	0	0	208	0
Helianthus_At1g05910_supercontig_mafft.fa_trimal_spuriousless_gappy.fa	4	1385	5540	229	4134	91	0.066	4	0.003	0.612	0.388	1558	1010	1051	1692	0	0	0	0	0	0	0	0	0	0	0	0	0	229	0
Helianthus_At1g06190_supercontig_mafft.fa_trimal_spuriousless_gappy.fa	4	789	3156	182	5767	185	0.234	3	0.004	0.604	0.396	928	456	721	869	0	0	0	0	0	0	0	0	0	0	0	0	0	182	0
Helianthus_At1g06680_supercontig_mafft.fa_trimal_spuriousless_gappy.fa	4	1509	6036	155	2568	234	0.155	74	0.049	0.619	0.381	1759	945	1297	1880	0	0	0	0	0	0	0	0	0	0	0	0	0	155	0
Helianthus_At1g07510_supercontig_mafft.fa_trimal_spuriousless_gappy.fa	4	1759	7036	155	2203	179	0.102	55	0.031	0.617	0.383	2152	1134	1501	2094	0	0	0	0	0	0	0	0	0	0	0	0	0	155	0
Helianthus_At1g08500_supercontig_mafft.fa_trimal_spuriousless_gappy.fa	4	1680	6720	409	6086	101	0.06	1	0.001	0.605	0.395	1883	1260	1230	1938	0	0	0	0	0	0	0	0	0	0	0	0	0	409	0
Helianthus_At1g09700_supercontig_mafft.fa_trimal_spuriousless_gappy.fa	4	798	3192	108	3383	157	0.197	7	0.009	0.585	0.415	1067	570	710	737	0	0	0	0	0	0	0	0	0	0	0	0	0	108	0
Helianthus_At1g09910_supercontig_mafft.fa_trimal_spuriousless_gappy.fa	4	964	3856	224	5809	23	0.024	3	0.003	0.599	0.401	949	711	744	1228	0	0	0	0	0	0	0	0	0	0	0	0	0	224	0
Helianthus_At1g09960_supercontig_mafft.fa_trimal_spuriousless_gappy.fa	4	795	3180	156	4906	107	0.135	54	0.068	0.601	0.399	829	567	640	988	0	0	0	0	0	0	0	0	0	0	0	0	0	156	0
Helianthus_At1g10150_supercontig_mafft.fa_trimal_spuriousless_gappy.fa	4	935	3740	126	3369	33	0.035	8	0.009	0.613	0.387	1072	679	721	1142	0	0	0	0	0	0	0	0	0	0	0	0	0	126	0
Helianthus_At1g11430_supercontig_mafft.fa_trimal_spuriousless_gappy.fa	4	1084	4336	120	2768	261	0.241	28	0.026	0.641	0.359	1390	727	785	1314	0	0	0	0	0	0	0	0	0	0	0	0	0	120	0
Helianthus_At1g11890_supercontig_mafft.fa_trimal_spuriousless_gappy.fa	4	1025	4100	41	1	162	0.158	12	0.012	0.647	0.353	1148	586	848	1477	0	0	0	0	0	0	0	0	0	0	0	0	0	41	0
Helianthus_At1g12230_supercontig_mafft.fa_trimal_spuriousless_gappy.fa	4	1026	4104	207	5044	41	0.04	1	0.001	0.604	0.396	1128	754	788	1227	0	0	0	0	0	0	0	0	0	0	0	0	0	207	0
Helianthus_At1g13690_supercontig_mafft.fa_trimal_spuriousless_gappy.fa	4	785	3140	190	6051	182	0.232	11	0.014	0.59	0.41	845	535	674	896	0	0	0	0	0	0	0	0	0	0	0	0	0	190	0
Helianthus_At1g14000_supercontig_mafft.fa_trimal_spuriousless_gappy.fa	4	1154	4616	165	3575	282	0.244	9	0.008	0.676	0.324	1527	670	773	1481	0	0	0	0	0	0	0	0	0	0	0	0	0	165	0
Helianthus_At1g14150_supercontig_mafft.fa_trimal_spuriousless_gappy.fa	4	903	3612	172	4762	124	0.137	4	0.004	0.586	0.414	1016	726	699	999	0	0	0	0	0	0	0	0	0	0	0	0	0	172	0
Helianthus_At1g14340_supercontig_mafft.fa_trimal_spuriousless_gappy.fa	4	915	3660	106	2896	77	0.084	5	0.005	0.623	0.377	1153	559	782	1060	0	0	0	0	0	0	0	0	0	0	0	0	0	106	0
Helianthus_At1g14900_supercontig_mafft.fa_trimal_spuriousless_gappy.fa	4	863	3452	110	3187	76	0.088	7	0.008	0.541	0.459	888	709	825	920	0	0	0	0	0	0	0	0	0	0	0	0	0	110	0
Helianthus_At1g16080_supercontig_mafft.fa_trimal_spuriousless_gappy.fa	4	1612	6448	529	8204	634	0.393	59	0.037	0.614	0.386	1687	1109	1176	1947	0	0	0	0	0	0	0	0	0	0	0	0	0	529	0
Helianthus_At1g16740_supercontig_mafft.fa_trimal_spuriousless_gappy.fa	4	968	3872	122	3151	184	0.19	12	0.012	0.604	0.396	1093	678	806	1173	0	0	0	0	0	0	0	0	0	0	0	0	0	122	0
Helianthus_At1g16810_supercontig_mafft.fa_trimal_spuriousless_gappy.fa	4	755	3020	135	4.47	105	0.139	1	0.001	0.615	0.385	892	496	616	881	0	0	0	0	0	0	0	0	0	0	0	0	0	135	0
Helianthus_At1g17220_supercontig_mafft.fa_trimal_spuriousless_gappy.fa	4	862	3448	59	1711	30	0.035	1	0.001	0.589	0.411	988	556	838	1007	0	0	0	0	0	0	0	0	0	0	0	0	0	59	0
Helianthus_At1g17550_supercontig_mafft.fa_trimal_spuriousless_gappy.fa	4	745	2980	37	1242	46	0.062	2	0.003	0.603	0.397	854	507	661	921	0	0	0	0	0	0	0	0	0	0	0	0	0	37	0
Helianthus_At1g18010_supercontig_mafft.fa_trimal_spuriousless_gappy.fa	4	1266	5064	139	2745	122	0.096	11	0.009	0.619	0.381	1348	630	1246	1701	0	0	0	0	0	0	0	0	0	0	0	0	0	139	0
Helianthus_At1g19100_supercontig_mafft.fa_trimal_spuriousless_gappy.fa	4	761	3044	139	4566	66	0.087	8	0.011	0.642	0.358	885	488	552	980	0	0	0	0	0	0	0	0	0	0	0	0	0	139	0
Helianthus_At1g20200_supercontig_mafft.fa_trimal_spuriousless_gappy.fa	4	1350	5400	150	2778	40	0.03	4	0.003	0.578	0.422	1366	1048	1167	1669	0	0	0	0	0	0	0	0	0	0	0	0	0	150	0
Helianthus_At1g20225_supercontig_mafft.fa_trimal_spuriousless_gappy.fa	4	977	3908	282	7216	149	0.153	4	0.004	0.621	0.379	939	690	684	1313	0	0	0	0	0	0	0	0	0	0	0	0	0	282	0
Helianthus_At1g22470_supercontig_mafft.fa_trimal_spuriousless_gappy.fa	4	781	3124	44	1408	44	0.056	5	0.006	0.665	0.335	1130	576	457	917	0	0	0	0	0	0	0	0	0	0	0	0	0	44	0
Helianthus_At1g22940_supercontig_mafft.fa_trimal_spuriousless_gappy.fa	4	1002	4008	219	5464	41	0.041	3	0.003	0.56	0.44	1059	670	996	1064	0	0	0	0	0	0	0	0	0	0	0	0	0	219	0
Helianthus_At1g23820_supercontig_mafft.fa_trimal_spuriousless_gappy.fa	4	749	2996	43	1435	74	0.099	2	0.003	0.648	0.352	787	432	607	1127	0	0	0	0	0	0	0	0	0	0	0	0	0	43	0
Helianthus_At1g24020_supercontig_mafft.fa_trimal_spuriousless_gappy.fa	4	749	2996	104	3471	56	0.075	30	0.04	0.645	0.355	1017	443	583	849	0	0	0	0	0	0	0	0	0	0	0	0	0	104	0
Helianthus_At1g26550_supercontig_mafft.fa_trimal_spuriousless_gappy.fa	4	1298	5192	261	5027	90	0.069	8	0.006	0.648	0.352	1571	785	951	1624	0	0	0	0	0	0	0	0	0	0	0	0	0	261	0
Helianthus_At1g26810_supercontig_mafft.fa_trimal_spuriousless_gappy.fa	4	1881	7524	496	6592	285	0.152	7	0.004	0.646	0.354	2225	1108	1379	2316	0	0	0	0	0	0	0	0	0	0	0	0	0	496	0
Helianthus_At1g27480_supercontig_mafft.fa_trimal_spuriousless_gappy.fa	4	951	3804	62	1.63	44	0.046	8	0.008	0.575	0.425	1169	739	850	984	0	0	0	0	0	0	0	0	0	0	0	0	0	62	0
Helianthus_At1g27930_supercontig_mafft.fa_trimal_spuriousless_gappy.fa	4	702	2808	85	3027	239	0.34	7	0.01	0.544	0.456	671	355	888	809	0	0	0	0	0	0	0	0	0	0	0	0	0	85	0
Helianthus_At1g29070_supercontig_mafft.fa_trimal_spuriousless_gappy.fa	4	809	3236	94	2905	49	0.061	8	0.01	0.634	0.366	856	392	757	1137	0	0	0	0	0	0	0	0	0	0	0	0	0	94	0
Helianthus_At1g29980_supercontig_mafft.fa_trimal_spuriousless_gappy.fa	4	1663	6652	269	4044	108	0.065	6	0.004	0.56	0.44	1840	1375	1433	1735	0	0	0	0	0	0	0	0	0	0	0	0	0	269	0
Helianthus_At1g30000_supercontig_mafft.fa_trimal_spuriousless_gappy.fa	4	1480	5920	365	6166	93	0.063	9	0.006	0.623	0.377	1638	931	1164	1822	0	0	0	0	0	0	0	0	0	0	0	0	0	365	0
Helianthus_At1g30360_supercontig_mafft.fa_trimal_spuriousless_gappy.fa	4	854	3416	100	2927	75	0.088	6	0.007	0.604	0.396	826	637	677	1176	0	0	0	0	0	0	0	0	0	0	0	0	0	100	0
Helianthus_At1g31160_supercontig_mafft.fa_trimal_spuriousless_gappy.fa	4	770	3080	101	3279	164	0.213	10	0.013	0.654	0.346	904	507	525	1043	0	0	0	0	0	0	0	0	0	0	0	0	0	101	0
Helianthus_At1g31817_supercontig_mafft.fa_trimal_spuriousless_gappy.fa	4	863	3452	151	4374	86	0.1	5	0.006	0.591	0.409	990	521	830	960	0	0	0	0	0	0	0	0	0	0	0	0	0	151	0
Helianthus_At1g32440_supercontig_mafft.fa_trimal_spuriousless_gappy.fa	4	827	3308	84	2539	66	0.08	2	0.002	0.646	0.354	985	562	580	1097	0	0	0	0	0	0	0	0	0	0	0	0	0	84	0
Helianthus_At1g34270_supercontig_mafft.fa_trimal_spuriousless_gappy.fa	4	1135	4540	171	3767	160	0.141	6	0.005	0.608	0.392	1381	787	926	1275	0	0	0	0	0	0	0	0	0	0	0	0	0	171	0
Helianthus_At1g35620_supercontig_mafft.fa_trimal_spuriousless_gappy.fa	4	855	3420	203	5936	41	0.048	3	0.004	0.611	0.389	946	627	625	1019	0	0	0	0	0	0	0	0	0	0	0	0	0	203	0
Helianthus_At1g45230_supercontig_mafft.fa_trimal_spuriousless_gappy.fa	4	779	3116	51	1637	78	0.1	2	0.003	0.677	0.323	909	457	532	1167	0	0	0	0	0	0	0	0	0	0	0	0	0	51	0
Helianthus_At1g45474_supercontig_mafft.fa_trimal_spuriousless_gappy.fa	4	1231	4924	164	3331	53	0.043	9	0.007	0.62	0.38	1322	842	969	1627	0	0	0	0	0	0	0	0	0	0	0	0	0	164	0
Helianthus_At1g47640_supercontig_mafft.fa_trimal_spuriousless_gappy.fa	4	1670	6680	289	4326	273	0.163	29	0.017	0.665	0.335	1877	976	1165	2373	0	0	0	0	0	0	0	0	0	0	0	0	0	289	0
Helianthus_At1g49010_supercontig_mafft.fa_trimal_spuriousless_gappy.fa	4	645	2580	99	3837	171	0.265	0	0	0.601	0.399	806	457	534	684	0	0	0	0	0	0	0	0	0	0	0	0	0	99	0
Helianthus_At1g49410_supercontig_mafft.fa_trimal_spuriousless_gappy.fa	4	826	3304	207	6265	107	0.13	11	0.013	0.657	0.343	969	441	620	1067	0	0	0	0	0	0	0	0	0	0	0	0	0	207	0
Helianthus_At1g50575_supercontig_mafft.fa_trimal_spuriousless_gappy.fa	4	1552	6208	382	6153	246	0.159	8	0.005	0.6	0.4	1695	1026	1307	1798	0	0	0	0	0	0	0	0	0	0	0	0	0	382	0
Helianthus_At1g52310_supercontig_mafft.fa_trimal_spuriousless_gappy.fa	4	872	3488	96	2752	104	0.119	7	0.008	0.575	0.425	942	673	767	1010	0	0	0	0	0	0	0	0	0	0	0	0	0	96	0
Helianthus_At1g53645_supercontig_mafft.fa_trimal_spuriousless_gappy.fa	4	769	3076	26	0.845	133	0.173	8	0.01	0.612	0.388	961	474	709	906	0	0	0	0	0	0	0	0	0	0	0	0	0	26	0
Helianthus_At1g54500_supercontig_mafft.fa_trimal_spuriousless_gappy.fa	4	923	3692	252	6826	73	0.079	3	0.003	0.564	0.436	885	829	672	1054	0	0	0	0	0	0	0	0	0	0	0	0	0	252	0
Helianthus_At1g55000_supercontig_mafft.fa_trimal_spuriousless_gappy.fa	4	762	3048	44	1444	276	0.362	13	0.017	0.578	0.422	814	666	603	921	0	0	0	0	0	0	0	0	0	0	0	0	0	44	0
Helianthus_At1g55310_supercontig_mafft.fa_trimal_spuriousless_gappy.fa	4	779	3116	22	0.706	40	0.051	0	0	0.648	0.352	873	441	649	1131	0	0	0	0	0	0	0	0	0	0	0	0	0	22	0
Helianthus_At1g56350_supercontig_mafft.fa_trimal_spuriousless_gappy.fa	4	1881	7524	245	3256	101	0.054	4	0.002	0.634	0.366	2243	1173	1490	2373	0	0	0	0	0	0	0	0	0	0	0	0	0	245	0
Helianthus_At1g57770_supercontig_mafft.fa_trimal_spuriousless_gappy.fa	4	919	3676	116	3156	64	0.07	6	0.007	0.62	0.38	1158	647	706	1049	0	0	0	0	0	0	0	0	0	0	0	0	0	116	0
Helianthus_At1g60420_supercontig_mafft.fa_trimal_spuriousless_gappy.fa	4	730	2920	116	3973	44	0.06	5	0.007	0.632	0.368	916	460	573	855	0	0	0	0	0	0	0	0	0	0	0	0	0	116	0
Helianthus_At1g61040_supercontig_mafft.fa_trimal_spuriousless_gappy.fa	4	845	3380	242	7.16	155	0.183	36	0.043	0.547	0.453	856	557	865	860	0	0	0	0	0	0	0	0	0	0	0	0	0	242	0
Helianthus_At1g61570_supercontig_mafft.fa_trimal_spuriousless_gappy.fa	4	670	2680	285	10634	98	0.146	3	0.004	0.636	0.364	704	352	520	819	0	0	0	0	0	0	0	0	0	0	0	0	0	285	0
Helianthus_At1g63170_supercontig_mafft.fa_trimal_spuriousless_gappy.fa	4	906	3624	141	3891	190	0.21	6	0.007	0.584	0.416	764	657	791	1271	0	0	0	0	0	0	0	0	0	0	0	0	0	141	0
Helianthus_At1g64850_supercontig_mafft.fa_trimal_spuriousless_gappy.fa	4	831	3324	113	3.4	99	0.119	18	0.022	0.651	0.349	1048	484	636	1043	0	0	0	0	0	0	0	0	0	0	0	0	0	113	0
Helianthus_At1g67170_supercontig_mafft.fa_trimal_spuriousless_gappy.fa	4	723	2892	143	4945	34	0.047	1	0.001	0.598	0.402	1006	528	577	638	0	0	0	0	0	0	0	0	0	0	0	0	0	143	0
Helianthus_At1g71691_supercontig_mafft.fa_trimal_spuriousless_gappy.fa	4	1006	4024	255	6337	124	0.123	9	0.009	0.594	0.406	1071	766	766	1166	0	0	0	0	0	0	0	0	0	0	0	0	0	255	0
Helianthus_At1g71695_supercontig_mafft.fa_trimal_spuriousless_gappy.fa	4	2130	8520	327	3838	316	0.148	21	0.01	0.626	0.374	2463	1656	1407	2667	0	0	0	0	0	0	0	0	0	0	0	0	0	327	0
Helianthus_At1g72020_supercontig_mafft.fa_trimal_spuriousless_gappy.fa	4	811	3244	112	3453	68	0.084	2	0.002	0.649	0.351	929	499	600	1104	0	0	0	0	0	0	0	0	0	0	0	0	0	112	0
Helianthus_At1g72520_supercontig_mafft.fa_trimal_spuriousless_gappy.fa	4	1203	4812	91	1891	62	0.052	4	0.003	0.536	0.464	1293	1011	1178	1239	0	0	0	0	0	0	0	0	0	0	0	0	0	91	0
Helianthus_At1g73990_supercontig_mafft.fa_trimal_spuriousless_gappy.fa	4	865	3460	58	1676	48	0.055	4	0.005	0.597	0.403	1022	634	738	1008	0	0	0	0	0	0	0	0	0	0	0	0	0	58	0
Helianthus_At1g74210_supercontig_mafft.fa_trimal_spuriousless_gappy.fa	4	1530	6120	460	7516	101	0.066	10	0.007	0.643	0.357	1835	1060	963	1802	0	0	0	0	0	0	0	0	0	0	0	0	0	460	0
Helianthus_At1g74470_supercontig_mafft.fa_trimal_spuriousless_gappy.fa	4	774	3096	50	1615	20	0.026	6	0.008	0.483	0.517	760	609	965	712	0	0	0	0	0	0	0	0	0	0	0	0	0	50	0
Helianthus_At1g75110_supercontig_mafft.fa_trimal_spuriousless_gappy.fa	4	794	3176	38	1196	28	0.035	2	0.003	0.614	0.386	833	555	657	1093	0	0	0	0	0	0	0	0	0	0	0	0	0	38	0
Helianthus_At1g75330_supercontig_mafft.fa_trimal_spuriousless_gappy.fa	4	1024	4096	69	1685	187	0.183	6	0.006	0.606	0.394	1138	666	920	1303	0	0	0	0	0	0	0	0	0	0	0	0	0	69	0
Helianthus_At1g75380_supercontig_mafft.fa_trimal_spuriousless_gappy.fa	4	766	3064	74	2415	35	0.046	2	0.003	0.647	0.353	862	468	587	1073	0	0	0	0	0	0	0	0	0	0	0	0	0	74	0
Helianthus_At1g75460_supercontig_mafft.fa_trimal_spuriousless_gappy.fa	4	798	3192	54	1692	16	0.02	3	0.004	0.542	0.458	748	555	881	954	0	0	0	0	0	0	0	0	0	0	0	0	0	54	0
Helianthus_At1g75690_supercontig_mafft.fa_trimal_spuriousless_gappy.fa	4	826	3304	108	3269	284	0.344	24	0.029	0.66	0.34	1082	449	637	1028	0	0	0	0	0	0	0	0	0	0	0	0	0	108	0
Helianthus_At1g76450_supercontig_mafft.fa_trimal_spuriousless_gappy.fa	4	757	3028	84	2774	32	0.042	1	0.001	0.652	0.348	922	481	543	998	0	0	0	0	0	0	0	0	0	0	0	0	0	84	0
Helianthus_At1g77550_supercontig_mafft.fa_trimal_spuriousless_gappy.fa	4	872	3488	70	2007	43	0.049	3	0.003	0.668	0.332	1059	547	587	1225	0	0	0	0	0	0	0	0	0	0	0	0	0	70	0
Helianthus_At1g79740_supercontig_mafft.fa_trimal_spuriousless_gappy.fa	4	1565	6260	161	2572	159	0.102	15	0.01	0.636	0.364	1938	1007	1212	1942	0	0	0	0	0	0	0	0	0	0	0	0	0	161	0
Helianthus_At1g79850_supercontig_mafft.fa_trimal_spuriousless_gappy.fa	4	697	2788	129	4627	46	0.066	7	0.01	0.564	0.436	718	573	587	781	0	0	0	0	0	0	0	0	0	0	0	0	0	129	0
Helianthus_At1g80090_supercontig_mafft.fa_trimal_spuriousless_gappy.fa	4	717	2868	108	3766	197	0.275	17	0.024	0.623	0.377	947	576	465	772	0	0	0	0	0	0	0	0	0	0	0	0	0	108	0
Helianthus_At2g01660_supercontig_mafft.fa_trimal_spuriousless_gappy.fa	4	697	2788	68	2439	27	0.039	2	0.003	0.576	0.424	739	438	715	828	0	0	0	0	0	0	0	0	0	0	0	0	0	68	0
Helianthus_At2g02050_supercontig_mafft.fa_trimal_spuriousless_gappy.fa	4	810	3240	34	1049	106	0.131	9	0.011	0.571	0.429	924	609	766	907	0	0	0	0	0	0	0	0	0	0	0	0	0	34	0
Helianthus_At2g03800_supercontig_mafft.fa_trimal_spuriousless_gappy.fa	4	1695	6780	496	7316	454	0.268	26	0.015	0.65	0.35	1963	1018	1180	2123	0	0	0	0	0	0	0	0	0	0	0	0	0	496	0
Helianthus_At2g04350_supercontig_mafft.fa_trimal_spuriousless_gappy.fa	4	1022	4088	56	1.37	170	0.166	5	0.005	0.641	0.359	1145	665	781	1441	0	0	0	0	0	0	0	0	0	0	0	0	0	56	0
Helianthus_At2g04790_supercontig_mafft.fa_trimal_spuriousless_gappy.fa	4	809	3236	114	3523	158	0.195	19	0.023	0.628	0.372	926	576	586	1034	0	0	0	0	0	0	0	0	0	0	0	0	0	114	0
Helianthus_At2g05170_supercontig_mafft.fa_trimal_spuriousless_gappy.fa	4	914	3656	13	0.356	18	0.02	3	0.003	0.599	0.401	1205	694	767	977	0	0	0	0	0	0	0	0	0	0	0	0	0	13	0
Helianthus_At2g05620_supercontig_mafft.fa_trimal_spuriousless_gappy.fa	4	697	2788	115	4125	46	0.066	7	0.01	0.603	0.397	805	548	513	807	0	0	0	0	0	0	0	0	0	0	0	0	0	115	0
Helianthus_At2g06050_supercontig_mafft.fa_trimal_spuriousless_gappy.fa	4	933	3732	104	2787	50	0.054	4	0.004	0.566	0.434	1059	702	874	993	0	0	0	0	0	0	0	0	0	0	0	0	0	104	0
Helianthus_At2g13840_supercontig_mafft.fa_trimal_spuriousless_gappy.fa	4	1689	6756	268	3967	109	0.065	13	0.008	0.613	0.387	1923	1053	1459	2053	0	0	0	0	0	0	0	0	0	0	0	0	0	268	0
Helianthus_At2g16370_supercontig_mafft.fa_trimal_spuriousless_gappy.fa	4	1280	5120	284	5547	140	0.109	3	0.002	0.594	0.406	1327	963	1000	1546	0	0	0	0	0	0	0	0	0	0	0	0	0	284	0
Helianthus_At2g16480_supercontig_mafft.fa_trimal_spuriousless_gappy.fa	4	773	3092	27	0.873	20	0.026	2	0.003	0.604	0.396	1051	566	649	799	0	0	0	0	0	0	0	0	0	0	0	0	0	27	0
Helianthus_At2g17970_supercontig_mafft.fa_trimal_spuriousless_gappy.fa	4	1194	4776	61	1277	69	0.058	9	0.008	0.605	0.395	1449	785	1076	1405	0	0	0	0	0	0	0	0	0	0	0	0	0	61	0
Helianthus_At2g18050_supercontig_mafft.fa_trimal_spuriousless_gappy.fa	4	792	3168	151	4766	70	0.088	9	0.011	0.596	0.404	969	547	673	828	0	0	0	0	0	0	0	0	0	0	0	0	0	151	0
Helianthus_At2g19860_supercontig_mafft.fa_trimal_spuriousless_gappy.fa	4	1979	7916	225	2842	291	0.147	24	0.012	0.646	0.354	2418	1204	1519	2550	0	0	0	0	0	0	0	0	0	0	0	0	0	225	0
Helianthus_At2g20360_supercontig_mafft.fa_trimal_spuriousless_gappy.fa	4	1254	5016	39	0.778	106	0.085	5	0.004	0.654	0.346	1426	817	906	1828	0	0	0	0	0	0	0	0	0	0	0	0	0	39	0
Helianthus_At2g20780_supercontig_mafft.fa_trimal_spuriousless_gappy.fa	4	1008	4032	87	2158	42	0.042	2	0.002	0.549	0.451	1078	713	1065	1089	0	0	0	0	0	0	0	0	0	0	0	0	0	87	0
Helianthus_At2g20810_supercontig_mafft.fa_trimal_spuriousless_gappy.fa	4	1147	4588	98	2136	45	0.039	5	0.004	0.59	0.41	1239	758	1081	1412	0	0	0	0	0	0	0	0	0	0	0	0	0	98	0
Helianthus_At2g21290_supercontig_mafft.fa_trimal_spuriousless_gappy.fa	4	757	3028	94	3104	231	0.305	18	0.024	0.612	0.388	875	554	583	922	0	0	0	0	0	0	0	0	0	0	0	0	0	94	0
Helianthus_At2g21530_supercontig_mafft.fa_trimal_spuriousless_gappy.fa	4	646	2584	55	2128	80	0.124	23	0.036	0.64	0.36	689	457	453	930	0	0	0	0	0	0	0	0	0	0	0	0	0	55	0
Helianthus_At2g24940_supercontig_mafft.fa_trimal_spuriousless_gappy.fa	4	809	3236	118	3646	247	0.305	34	0.042	0.596	0.404	941	674	587	916	0	0	0	0	0	0	0	0	0	0	0	0	0	118	0
Helianthus_At2g25810_supercontig_mafft.fa_trimal_spuriousless_gappy.fa	4	1459	5836	210	3598	95	0.065	13	0.009	0.613	0.387	1488	1042	1136	1960	0	0	0	0	0	0	0	0	0	0	0	0	0	210	0
Helianthus_At2g26280_supercontig_mafft.fa_trimal_spuriousless_gappy.fa	4	918	3672	65	1.77	37	0.04	4	0.004	0.589	0.411	1060	688	795	1064	0	0	0	0	0	0	0	0	0	0	0	0	0	65	0
Helianthus_At2g26690_supercontig_mafft.fa_trimal_spuriousless_gappy.fa	4	835	3340	127	3802	109	0.131	9	0.011	0.538	0.462	825	803	680	905	0	0	0	0	0	0	0	0	0	0	0	0	0	127	0
Helianthus_At2g27170_supercontig_mafft.fa_trimal_spuriousless_gappy.fa	4	847	3388	175	5165	122	0.144	37	0.044	0.674	0.326	967	525	524	1197	0	0	0	0	0	0	0	0	0	0	0	0	0	175	0
Helianthus_At2g27290_supercontig_mafft.fa_trimal_spuriousless_gappy.fa	4	1523	6092	366	6008	321	0.211	43	0.028	0.644	0.356	1729	959	1080	1958	0	0	0	0	0	0	0	0	0	0	0	0	0	366	0
Helianthus_At2g28900_supercontig_mafft.fa_trimal_spuriousless_gappy.fa	4	1454	5816	205	3525	319	0.219	11	0.008	0.626	0.374	1668	936	1163	1844	0	0	0	0	0	0	0	0	0	0	0	0	0	205	0
Helianthus_At2g29660_supercontig_mafft.fa_trimal_spuriousless_gappy.fa	4	1302	5208	291	5588	194	0.149	17	0.013	0.575	0.425	1406	853	1236	1422	0	0	0	0	0	0	0	0	0	0	0	0	0	291	0
Helianthus_At2g31570_supercontig_mafft.fa_trimal_spuriousless_gappy.fa	4	1480	5920	151	2551	175	0.118	7	0.005	0.644	0.356	1804	975	1078	1912	0	0	0	0	0	0	0	0	0	0	0	0	0	151	0
Helianthus_At2g32910_supercontig_mafft.fa_trimal_spuriousless_gappy.fa	4	922	3688	101	2739	45	0.049	1	0.001	0.634	0.366	1257	622	690	1018	0	0	0	0	0	0	0	0	0	0	0	0	0	101	0
Helianthus_At2g32940_supercontig_mafft.fa_trimal_spuriousless_gappy.fa	4	1143	4572	240	5249	71	0.062	9	0.008	0.636	0.364	1188	773	803	1568	0	0	0	0	0	0	0	0	0	0	0	0	0	240	0
Helianthus_At2g33340_supercontig_mafft.fa_trimal_spuriousless_gappy.fa	4	881	3524	239	6782	376	0.427	11	0.012	0.646	0.354	934	542	622	1187	0	0	0	0	0	0	0	0	0	0	0	0	0	239	0
Helianthus_At2g33450_supercontig_mafft.fa_trimal_spuriousless_gappy.fa	4	825	3300	60	1818	40	0.048	7	0.008	0.61	0.39	937	518	745	1040	0	0	0	0	0	0	0	0	0	0	0	0	0	60	0
Helianthus_At2g33560_supercontig_mafft.fa_trimal_spuriousless_gappy.fa	4	973	3892	97	2492	57	0.059	9	0.009	0.653	0.347	1124	676	641	1354	0	0	0	0	0	0	0	0	0	0	0	0	0	97	0
Helianthus_At2g35500_supercontig_mafft.fa_trimal_spuriousless_gappy.fa	4	781	3124	216	6914	38	0.049	1	0.001	0.624	0.376	890	471	621	926	0	0	0	0	0	0	0	0	0	0	0	0	0	216	0
Helianthus_At2g35760_supercontig_mafft.fa_trimal_spuriousless_gappy.fa	4	1990	7960	218	2739	258	0.13	96	0.048	0.629	0.371	2115	1232	1643	2752	0	0	0	0	0	0	0	0	0	0	0	0	0	218	0
Helianthus_At2g35920_supercontig_mafft.fa_trimal_spuriousless_gappy.fa	4	981	3924	377	9608	243	0.248	5	0.005	0.625	0.375	1004	645	686	1212	0	0	0	0	0	0	0	0	0	0	0	0	0	377	0
Helianthus_At2g40490_supercontig_mafft.fa_trimal_spuriousless_gappy.fa	4	1025	4100	279	6805	61	0.06	4	0.004	0.582	0.418	1076	720	876	1149	0	0	0	0	0	0	0	0	0	0	0	0	0	279	0
Helianthus_At2g40620_supercontig_mafft.fa_trimal_spuriousless_gappy.fa	4	794	3176	185	5825	174	0.219	2	0.003	0.654	0.346	915	481	555	1040	0	0	0	0	0	0	0	0	0	0	0	0	0	185	0
Helianthus_At2g40690_supercontig_mafft.fa_trimal_spuriousless_gappy.fa	4	877	3508	114	3.25	132	0.151	54	0.062	0.631	0.369	1079	642	612	1061	0	0	0	0	0	0	0	0	0	0	0	0	0	114	0
Helianthus_At2g40980_supercontig_mafft.fa_trimal_spuriousless_gappy.fa	4	873	3492	61	1747	15	0.017	2	0.002	0.593	0.407	986	531	866	1048	0	0	0	0	0	0	0	0	0	0	0	0	0	61	0
Helianthus_At2g41540_supercontig_mafft.fa_trimal_spuriousless_gappy.fa	4	835	3340	24	0.719	109	0.131	5	0.006	0.614	0.386	904	424	857	1131	0	0	0	0	0	0	0	0	0	0	0	0	0	24	0
Helianthus_At2g41680_supercontig_mafft.fa_trimal_spuriousless_gappy.fa	4	752	3008	111	3.69	54	0.072	18	0.024	0.65	0.35	827	417	596	1057	0	0	0	0	0	0	0	0	0	0	0	0	0	111	0
Helianthus_At2g43070_supercontig_mafft.fa_trimal_spuriousless_gappy.fa	4	1400	5600	106	1893	52	0.037	4	0.003	0.656	0.344	1578	882	1009	2025	0	0	0	0	0	0	0	0	0	0	0	0	0	106	0
Helianthus_At2g43080_supercontig_mafft.fa_trimal_spuriousless_gappy.fa	4	1385	5540	91	1643	216	0.156	20	0.014	0.683	0.317	1717	824	904	2004	0	0	0	0	0	0	0	0	0	0	0	0	0	91	0
Helianthus_At2g44060_supercontig_mafft.fa_trimal_spuriousless_gappy.fa	4	1107	4428	85	1.92	41	0.037	8	0.007	0.599	0.401	1369	729	1012	1233	0	0	0	0	0	0	0	0	0	0	0	0	0	85	0
Helianthus_At2g44140_supercontig_mafft.fa_trimal_spuriousless_gappy.fa	4	1558	6232	180	2888	106	0.068	10	0.006	0.62	0.38	1715	1125	1173	2039	0	0	0	0	0	0	0	0	0	0	0	0	0	180	0
Helianthus_At2g44760_supercontig_mafft.fa_trimal_spuriousless_gappy.fa	4	814	3256	137	4208	45	0.055	2	0.002	0.618	0.382	1052	484	708	875	0	0	0	0	0	0	0	0	0	0	0	0	0	137	0
Helianthus_At2g45620_supercontig_mafft.fa_trimal_spuriousless_gappy.fa	4	1216	4864	76	1562	131	0.108	9	0.007	0.635	0.365	1319	789	959	1721	0	0	0	0	0	0	0	0	0	0	0	0	0	76	0
Helianthus_At2g46420_supercontig_mafft.fa_trimal_spuriousless_gappy.fa	4	733	2932	53	1808	39	0.053	2	0.003	0.642	0.358	896	502	528	953	0	0	0	0	0	0	0	0	0	0	0	0	0	53	0
Helianthus_At2g47690_supercontig_mafft.fa_trimal_spuriousless_gappy.fa	4	689	2756	136	4935	316	0.459	10	0.015	0.635	0.365	839	457	500	824	0	0	0	0	0	0	0	0	0	0	0	0	0	136	0
Helianthus_At3g02450_supercontig_mafft.fa_trimal_spuriousless_gappy.fa	4	1228	4912	140	2.85	58	0.047	6	0.005	0.575	0.425	1213	778	1251	1530	0	0	0	0	0	0	0	0	0	0	0	0	0	140	0
Helianthus_At3g02790_supercontig_mafft.fa_trimal_spuriousless_gappy.fa	4	830	3320	200	6024	66	0.08	16	0.019	0.589	0.411	998	676	607	839	0	0	0	0	0	0	0	0	0	0	0	0	0	200	0
Helianthus_At3g03100_supercontig_mafft.fa_trimal_spuriousless_gappy.fa	4	1358	5432	182	3351	217	0.16	15	0.011	0.635	0.365	1550	855	1062	1783	0	0	0	0	0	0	0	0	0	0	0	0	0	182	0
Helianthus_At3g03310_supercontig_mafft.fa_trimal_spuriousless_gappy.fa	4	1409	5636	95	1686	272	0.193	38	0.027	0.616	0.384	1618	1004	1122	1797	0	0	0	0	0	0	0	0	0	0	0	0	0	95	0
Helianthus_At3g03790_supercontig_mafft.fa_trimal_spuriousless_gappy.fa	4	1177	4708	29	0.616	92	0.078	6	0.005	0.631	0.369	1352	781	945	1601	0	0	0	0	0	0	0	0	0	0	0	0	0	29	0
Helianthus_At3g04340_supercontig_mafft.fa_trimal_spuriousless_gappy.fa	4	1276	5104	100	1959	50	0.039	0	0	0.625	0.375	1546	899	975	1584	0	0	0	0	0	0	0	0	0	0	0	0	0	100	0
Helianthus_At3g04610_supercontig_mafft.fa_trimal_spuriousless_gappy.fa	4	708	2832	136	4802	77	0.109	3	0.004	0.584	0.416	709	602	520	865	0	0	0	0	0	0	0	0	0	0	0	0	0	136	0
Helianthus_At3g04760_supercontig_mafft.fa_trimal_spuriousless_gappy.fa	4	1171	4684	36	0.769	45	0.038	9	0.008	0.594	0.406	1425	658	1227	1338	0	0	0	0	0	0	0	0	0	0	0	0	0	36	0
Helianthus_At3g05580_supercontig_mafft.fa_trimal_spuriousless_gappy.fa	4	1690	6760	111	1642	259	0.153	28	0.017	0.625	0.375	1868	1008	1488	2285	0	0	0	0	0	0	0	0	0	0	0	0	0	111	0
Helianthus_At3g06430_supercontig_mafft.fa_trimal_spuriousless_gappy.fa	4	967	3868	92	2378	21	0.022	3	0.003	0.574	0.426	1157	694	914	1011	0	0	0	0	0	0	0	0	0	0	0	0	0	92	0
Helianthus_At3g06580_supercontig_mafft.fa_trimal_spuriousless_gappy.fa	4	1716	6864	154	2244	94	0.055	6	0.003	0.663	0.337	2088	1056	1204	2362	0	0	0	0	0	0	0	0	0	0	0	0	0	154	0
Helianthus_At3g06720_supercontig_mafft.fa_trimal_spuriousless_gappy.fa	4	1634	6536	196	2999	82	0.05	7	0.004	0.638	0.362	2015	1052	1244	2029	0	0	0	0	0	0	0	0	0	0	0	0	0	196	0
Helianthus_At3g08030_supercontig_mafft.fa_trimal_spuriousless_gappy.fa	4	1030	4120	124	3.01	107	0.104	6	0.006	0.584	0.416	1220	821	841	1114	0	0	0	0	0	0	0	0	0	0	0	0	0	124	0
Helianthus_At3g10210_supercontig_mafft.fa_trimal_spuriousless_gappy.fa	4	1364	5456	324	5938	56	0.041	5	0.004	0.646	0.354	1653	864	953	1662	0	0	0	0	0	0	0	0	0	0	0	0	0	324	0
Helianthus_At3g10330_supercontig_mafft.fa_trimal_spuriousless_gappy.fa	4	675	2700	110	4074	218	0.323	9	0.013	0.625	0.375	756	405	566	863	0	0	0	0	0	0	0	0	0	0	0	0	0	110	0
Helianthus_At3g10850_supercontig_mafft.fa_trimal_spuriousless_gappy.fa	4	804	3216	236	7338	242	0.301	2	0.002	0.626	0.374	880	524	592	984	0	0	0	0	0	0	0	0	0	0	0	0	0	236	0
Helianthus_At3g12180_supercontig_mafft.fa_trimal_spuriousless_gappy.fa	4	1509	6036	354	5865	249	0.165	8	0.005	0.648	0.352	1597	965	1036	2084	0	0	0	0	0	0	0	0	0	0	0	0	0	354	0
Helianthus_At3g12600_supercontig_mafft.fa_trimal_spuriousless_gappy.fa	4	857	3428	213	6214	99	0.116	3	0.004	0.631	0.369	924	506	681	1104	0	0	0	0	0	0	0	0	0	0	0	0	0	213	0
Helianthus_At3g13720_supercontig_mafft.fa_trimal_spuriousless_gappy.fa	4	824	3296	93	2822	173	0.21	10	0.012	0.581	0.419	686	569	772	1176	0	0	0	0	0	0	0	0	0	0	0	0	0	93	0
Helianthus_At3g13772_supercontig_mafft.fa_trimal_spuriousless_gappy.fa	4	777	3108	11	0.354	18	0.023	3	0.004	0.565	0.435	676	635	713	1073	0	0	0	0	0	0	0	0	0	0	0	0	0	11	0
Helianthus_At3g16480_supercontig_mafft.fa_trimal_spuriousless_gappy.fa	4	1198	4792	239	4987	161	0.134	8	0.007	0.581	0.419	1220	868	1040	1425	0	0	0	0	0	0	0	0	0	0	0	0	0	239	0
Helianthus_At3g17210_supercontig_mafft.fa_trimal_spuriousless_gappy.fa	4	1486	5944	210	3533	477	0.321	165	0.111	0.642	0.358	1718	1023	1030	1963	0	0	0	0	0	0	0	0	0	0	0	0	0	210	0
Helianthus_At3g17310_supercontig_mafft.fa_trimal_spuriousless_gappy.fa	4	927	3708	83	2238	255	0.275	16	0.017	0.559	0.441	1016	669	931	1009	0	0	0	0	0	0	0	0	0	0	0	0	0	83	0
Helianthus_At3g18080_supercontig_mafft.fa_trimal_spuriousless_gappy.fa	4	1498	5992	364	6075	172	0.115	16	0.011	0.632	0.368	1749	1021	1052	1806	0	0	0	0	0	0	0	0	0	0	0	0	0	364	0
Helianthus_At3g18890_supercontig_mafft.fa_trimal_spuriousless_gappy.fa	4	816	3264	142	4.35	37	0.045	5	0.006	0.632	0.368	902	526	622	1072	0	0	0	0	0	0	0	0	0	0	0	0	0	142	0
Helianthus_At3g19240_supercontig_mafft.fa_trimal_spuriousless_gappy.fa	4	938	3752	130	3465	126	0.134	5	0.005	0.609	0.391	1093	587	828	1114	0	0	0	0	0	0	0	0	0	0	0	0	0	130	0
Helianthus_At3g19770_supercontig_mafft.fa_trimal_spuriousless_gappy.fa	4	825	3300	56	1697	40	0.048	13	0.016	0.601	0.399	1096	602	693	853	0	0	0	0	0	0	0	0	0	0	0	0	0	56	0
Helianthus_At3g24180_supercontig_mafft.fa_trimal_spuriousless_gappy.fa	4	1162	4648	52	1119	53	0.046	5	0.004	0.576	0.424	1355	766	1183	1292	0	0	0	0	0	0	0	0	0	0	0	0	0	52	0
Helianthus_At3g25400_supercontig_mafft.fa_trimal_spuriousless_gappy.fa	4	842	3368	117	3474	63	0.075	5	0.006	0.634	0.366	948	477	713	1113	0	0	0	0	0	0	0	0	0	0	0	0	0	117	0
Helianthus_At3g25500_supercontig_mafft.fa_trimal_spuriousless_gappy.fa	4	864	3456	102	2951	78	0.09	3	0.003	0.598	0.402	1004	594	753	1003	0	0	0	0	0	0	0	0	0	0	0	0	0	102	0
Helianthus_At3g26060_supercontig_mafft.fa_trimal_spuriousless_gappy.fa	4	802	3208	28	0.873	80	0.1	16	0.02	0.617	0.383	996	604	613	967	0	0	0	0	0	0	0	0	0	0	0	0	0	28	0
Helianthus_At3g27030_supercontig_mafft.fa_trimal_spuriousless_gappy.fa	4	830	3320	218	6566	125	0.151	14	0.017	0.613	0.387	869	662	538	1033	0	0	0	0	0	0	0	0	0	0	0	0	0	218	0
Helianthus_At3g29240_supercontig_mafft.fa_trimal_spuriousless_gappy.fa	4	810	3240	105	3241	36	0.044	4	0.005	0.537	0.463	828	511	942	854	0	0	0	0	0	0	0	0	0	0	0	0	0	105	0
Helianthus_At3g44750_supercontig_mafft.fa_trimal_spuriousless_gappy.fa	4	771	3084	115	3729	67	0.087	10	0.013	0.683	0.317	1046	445	495	983	0	0	0	0	0	0	0	0	0	0	0	0	0	115	0
Helianthus_At3g46560_supercontig_mafft.fa_trimal_spuriousless_gappy.fa	4	700	2800	39	1393	372	0.531	190	0.271	0.645	0.355	837	390	589	945	0	0	0	0	0	0	0	0	0	0	0	0	0	39	0
Helianthus_At3g47810_supercontig_mafft.fa_trimal_spuriousless_gappy.fa	4	917	3668	51	1.39	40	0.044	4	0.004	0.621	0.379	1014	579	793	1231	0	0	0	0	0	0	0	0	0	0	0	0	0	51	0
Helianthus_At3g47860_supercontig_mafft.fa_trimal_spuriousless_gappy.fa	4	1608	6432	147	2285	139	0.086	14	0.009	0.639	0.361	1945	953	1316	2071	0	0	0	0	0	0	0	0	0	0	0	0	0	147	0
Helianthus_At3g47940_supercontig_mafft.fa_trimal_spuriousless_gappy.fa	4	1024	4096	26	0.635	126	0.123	8	0.008	0.623	0.377	1321	708	828	1213	0	0	0	0	0	0	0	0	0	0	0	0	0	26	0
Helianthus_At3g48030_supercontig_mafft.fa_trimal_spuriousless_gappy.fa	4	739	2956	83	2808	27	0.037	5	0.007	0.609	0.391	763	468	654	988	0	0	0	0	0	0	0	0	0	0	0	0	0	83	0
Helianthus_At3g49550_supercontig_mafft.fa_trimal_spuriousless_gappy.fa	4	847	3388	153	4516	26	0.031	2	0.002	0.584	0.416	874	581	766	1014	0	0	0	0	0	0	0	0	0	0	0	0	0	153	0
Helianthus_At3g51890_supercontig_mafft.fa_trimal_spuriousless_gappy.fa	4	838	3352	117	3.49	163	0.195	11	0.013	0.578	0.422	1106	679	686	764	0	0	0	0	0	0	0	0	0	0	0	0	0	117	0
Helianthus_At3g52140_supercontig_mafft.fa_trimal_spuriousless_gappy.fa	4	763	3052	91	2982	57	0.075	3	0.004	0.621	0.379	895	552	571	943	0	0	0	0	0	0	0	0	0	0	0	0	0	91	0
Helianthus_At3g52155_supercontig_mafft.fa_trimal_spuriousless_gappy.fa	4	783	3132	53	1692	39	0.05	2	0.003	0.625	0.375	971	564	591	953	0	0	0	0	0	0	0	0	0	0	0	0	0	53	0
Helianthus_At3g52420_supercontig_mafft.fa_trimal_spuriousless_gappy.fa	4	676	2704	86	3.18	58	0.086	6	0.009	0.589	0.411	749	574	502	793	0	0	0	0	0	0	0	0	0	0	0	0	0	86	0
Helianthus_At3g53140_supercontig_mafft.fa_trimal_spuriousless_gappy.fa	4	1995	7980	556	6967	427	0.214	25	0.013	0.634	0.366	2228	1045	1673	2478	0	0	0	0	0	0	0	0	0	0	0	0	0	556	0
Helianthus_At3g54360_supercontig_mafft.fa_trimal_spuriousless_gappy.fa	4	799	3196	87	2722	43	0.054	2	0.003	0.674	0.326	950	523	490	1146	0	0	0	0	0	0	0	0	0	0	0	0	0	87	0
Helianthus_At3g54890_supercontig_mafft.fa_trimal_spuriousless_gappy.fa	4	734	2936	209	7119	225	0.307	8	0.011	0.6	0.4	865	519	571	772	0	0	0	0	0	0	0	0	0	0	0	0	0	209	0
Helianthus_At3g54900_supercontig_mafft.fa_trimal_spuriousless_gappy.fa	4	881	3524	118	3348	41	0.047	4	0.005	0.655	0.345	1055	528	648	1175	0	0	0	0	0	0	0	0	0	0	0	0	0	118	0
Helianthus_At3g55250_supercontig_mafft.fa_trimal_spuriousless_gappy.fa	4	740	2960	154	5203	237	0.32	5	0.007	0.652	0.348	961	371	605	869	0	0	0	0	0	0	0	0	0	0	0	0	0	154	0
Helianthus_At3g56010_supercontig_mafft.fa_trimal_spuriousless_gappy.fa	4	781	3124	58	1857	94	0.12	5	0.006	0.638	0.362	1063	553	558	892	0	0	0	0	0	0	0	0	0	0	0	0	0	58	0
Helianthus_At3g57150_supercontig_mafft.fa_trimal_spuriousless_gappy.fa	4	1134	4536	51	1124	43	0.038	11	0.01	0.537	0.463	1198	637	1440	1210	0	0	0	0	0	0	0	0	0	0	0	0	0	51	0
Helianthus_At3g57330_supercontig_mafft.fa_trimal_spuriousless_gappy.fa	4	806	3224	75	2326	40	0.05	1	0.001	0.613	0.387	964	542	676	967	0	0	0	0	0	0	0	0	0	0	0	0	0	75	0
Helianthus_At3g57520_supercontig_mafft.fa_trimal_spuriousless_gappy.fa	4	1629	6516	316	4.85	251	0.154	7	0.004	0.607	0.393	1773	1198	1237	1992	0	0	0	0	0	0	0	0	0	0	0	0	0	316	0
Helianthus_At3g58650_supercontig_mafft.fa_trimal_spuriousless_gappy.fa	4	780	3120	204	6538	79	0.101	2	0.003	0.586	0.414	919	452	755	790	0	0	0	0	0	0	0	0	0	0	0	0	0	204	0
Helianthus_At3g58660_supercontig_mafft.fa_trimal_spuriousless_gappy.fa	4	806	3224	85	2636	41	0.051	4	0.005	0.556	0.444	898	283	1110	848	0	0	0	0	0	0	0	0	0	0	0	0	0	85	0
Helianthus_At3g59530_supercontig_mafft.fa_trimal_spuriousless_gappy.fa	4	1423	5692	99	1739	102	0.072	6	0.004	0.603	0.397	1589	952	1268	1784	0	0	0	0	0	0	0	0	0	0	0	0	0	99	0
Helianthus_At3g60600_supercontig_mafft.fa_trimal_spuriousless_gappy.fa	4	722	2888	140	4848	386	0.535	86	0.119	0.615	0.385	820	516	541	871	0	0	0	0	0	0	0	0	0	0	0	0	0	140	0
Helianthus_At3g61600_supercontig_mafft.fa_trimal_spuriousless_gappy.fa	4	946	3784	106	2801	31	0.033	1	0.001	0.66	0.34	1142	649	600	1287	0	0	0	0	0	0	0	0	0	0	0	0	0	106	0
Helianthus_At3g62600_supercontig_mafft.fa_trimal_spuriousless_gappy.fa	4	705	2820	89	3156	120	0.17	4	0.006	0.668	0.332	903	388	520	920	0	0	0	0	0	0	0	0	0	0	0	0	0	89	0
Helianthus_At3g62810_supercontig_mafft.fa_trimal_spuriousless_gappy.fa	4	818	3272	74	2262	83	0.101	11	0.013	0.595	0.405	865	516	780	1037	0	0	0	0	0	0	0	0	0	0	0	0	0	74	0
Helianthus_At3g62820_supercontig_mafft.fa_trimal_spuriousless_gappy.fa	4	808	3232	84	2599	61	0.075	2	0.002	0.623	0.377	967	505	682	994	0	0	0	0	0	0	0	0	0	0	0	0	0	84	0
Helianthus_At3g63490_supercontig_mafft.fa_trimal_spuriousless_gappy.fa	4	1312	5248	101	1925	69	0.053	10	0.008	0.632	0.368	1615	919	976	1637	0	0	0	0	0	0	0	0	0	0	0	0	0	101	0
Helianthus_At3g63510_supercontig_mafft.fa_trimal_spuriousless_gappy.fa	4	754	3016	138	4576	111	0.147	2	0.003	0.655	0.345	853	459	534	1032	0	0	0	0	0	0	0	0	0	0	0	0	0	138	0
Helianthus_At4g01310_supercontig_mafft.fa_trimal_spuriousless_gappy.fa	4	1626	6504	367	5643	118	0.073	4	0.002	0.631	0.369	1929	1124	1143	1941	0	0	0	0	0	0	0	0	0	0	0	0	0	367	0
Helianthus_At4g01710_supercontig_mafft.fa_trimal_spuriousless_gappy.fa	4	828	3312	143	4318	53	0.064	2	0.002	0.653	0.347	968	522	577	1102	0	0	0	0	0	0	0	0	0	0	0	0	0	143	0
Helianthus_At4g01810_supercontig_mafft.fa_trimal_spuriousless_gappy.fa	4	743	2972	60	2019	13	0.017	0	0	0.535	0.465	706	609	746	851	0	0	0	0	0	0	0	0	0	0	0	0	0	60	0
Helianthus_At4g02060_supercontig_mafft.fa_trimal_spuriousless_gappy.fa	4	1050	4200	48	1143	119	0.113	9	0.009	0.599	0.401	1207	829	836	1280	0	0	0	0	0	0	0	0	0	0	0	0	0	48	0
Helianthus_At4g03100_supercontig_mafft.fa_trimal_spuriousless_gappy.fa	4	1046	4184	178	4254	143	0.137	13	0.012	0.598	0.402	1130	648	963	1265	0	0	0	0	0	0	0	0	0	0	0	0	0	178	0
Helianthus_At4g03560_supercontig_mafft.fa_trimal_spuriousless_gappy.fa	4	809	3236	48	1483	22	0.027	2	0.002	0.641	0.359	877	542	603	1166	0	0	0	0	0	0	0	0	0	0	0	0	0	48	0
Helianthus_At4g08920_supercontig_mafft.fa_trimal_spuriousless_gappy.fa	4	1699	6796	370	5444	125	0.074	14	0.008	0.62	0.38	2132	1219	1224	1851	0	0	0	0	0	0	0	0	0	0	0	0	0	370	0
Helianthus_At4g08980_supercontig_mafft.fa_trimal_spuriousless_gappy.fa	4	869	3476	190	5466	50	0.058	3	0.003	0.555	0.445	833	566	895	992	0	0	0	0	0	0	0	0	0	0	0	0	0	190	0
Helianthus_At4g09800_supercontig_mafft.fa_trimal_spuriousless_gappy.fa	4	992	3968	97	2445	118	0.119	29	0.029	0.624	0.376	1023	664	793	1391	0	0	0	0	0	0	0	0	0	0	0	0	0	97	0
Helianthus_At4g11160_supercontig_mafft.fa_trimal_spuriousless_gappy.fa	4	848	3392	95	2801	74	0.087	3	0.004	0.528	0.472	966	543	1014	774	0	0	0	0	0	0	0	0	0	0	0	0	0	95	0
Helianthus_At4g11420_supercontig_mafft.fa_trimal_spuriousless_gappy.fa	4	941	3764	15	0.399	79	0.084	3	0.003	0.646	0.354	1137	624	704	1284	0	0	0	0	0	0	0	0	0	0	0	0	0	15	0
Helianthus_At4g12780_supercontig_mafft.fa_trimal_spuriousless_gappy.fa	4	712	2848	176	6.18	128	0.18	1	0.001	0.666	0.334	810	397	495	970	0	0	0	0	0	0	0	0	0	0	0	0	0	176	0
Helianthus_At4g12790_supercontig_mafft.fa_trimal_spuriousless_gappy.fa	4	783	3132	98	3129	70	0.089	1	0.001	0.671	0.329	931	504	493	1106	0	0	0	0	0	0	0	0	0	0	0	0	0	98	0
Helianthus_At4g13500_supercontig_mafft.fa_trimal_spuriousless_gappy.fa	4	775	3100	99	3194	192	0.248	4	0.005	0.624	0.376	917	474	655	955	0	0	0	0	0	0	0	0	0	0	0	0	0	99	0
Helianthus_At4g14110_supercontig_mafft.fa_trimal_spuriousless_gappy.fa	4	865	3460	196	5665	77	0.089	3	0.003	0.631	0.369	966	541	663	1094	0	0	0	0	0	0	0	0	0	0	0	0	0	196	0
Helianthus_At4g14342_supercontig_mafft.fa_trimal_spuriousless_gappy.fa	4	732	2928	137	4679	286	0.391	8	0.011	0.677	0.323	914	413	488	976	0	0	0	0	0	0	0	0	0	0	0	0	0	137	0
Helianthus_At4g16210_supercontig_mafft.fa_trimal_spuriousless_gappy.fa	4	1251	5004	279	5576	66	0.053	1	0.001	0.645	0.355	1510	632	1044	1539	0	0	0	0	0	0	0	0	0	0	0	0	0	279	0
Helianthus_At4g16695_supercontig_mafft.fa_trimal_spuriousless_gappy.fa	4	727	2908	161	5536	237	0.326	12	0.017	0.638	0.362	853	474	521	899	0	0	0	0	0	0	0	0	0	0	0	0	0	161	0
Helianthus_At4g18593_supercontig_mafft.fa_trimal_spuriousless_gappy.fa	4	761	3044	76	2497	27	0.035	3	0.004	0.591	0.409	862	566	649	891	0	0	0	0	0	0	0	0	0	0	0	0	0	76	0
Helianthus_At4g21150_supercontig_mafft.fa_trimal_spuriousless_gappy.fa	4	973	3892	127	3263	47	0.048	6	0.006	0.597	0.403	934	851	666	1314	0	0	0	0	0	0	0	0	0	0	0	0	0	127	0
Helianthus_At4g23890_supercontig_mafft.fa_trimal_spuriousless_gappy.fa	4	786	3144	85	2704	61	0.078	8	0.01	0.568	0.432	892	516	806	845	0	0	0	0	0	0	0	0	0	0	0	0	0	85	0
Helianthus_At4g24220_supercontig_mafft.fa_trimal_spuriousless_gappy.fa	4	827	3308	134	4051	171	0.207	22	0.027	0.609	0.391	1023	426	814	911	0	0	0	0	0	0	0	0	0	0	0	0	0	134	0
Helianthus_At4g25080_supercontig_mafft.fa_trimal_spuriousless_gappy.fa	4	978	3912	45	1.15	149	0.152	4	0.004	0.62	0.38	1262	668	801	1136	0	0	0	0	0	0	0	0	0	0	0	0	0	45	0
Helianthus_At4g26100_supercontig_mafft.fa_trimal_spuriousless_gappy.fa	4	724	2896	58	2003	258	0.356	44	0.061	0.641	0.359	726	477	541	1094	0	0	0	0	0	0	0	0	0	0	0	0	0	58	0
Helianthus_At4g26490_supercontig_mafft.fa_trimal_spuriousless_gappy.fa	4	888	3552	107	3012	40	0.045	4	0.005	0.59	0.41	990	702	712	1041	0	0	0	0	0	0	0	0	0	0	0	0	0	107	0
Helianthus_At4g26530_supercontig_mafft.fa_trimal_spuriousless_gappy.fa	4	1760	7040	177	2514	222	0.126	15	0.009	0.572	0.428	1939	1374	1563	1987	0	0	0	0	0	0	0	0	0	0	0	0	0	177	0
Helianthus_At4g27700_supercontig_mafft.fa_trimal_spuriousless_gappy.fa	4	908	3632	122	3359	55	0.061	1	0.001	0.658	0.342	1239	475	727	1069	0	0	0	0	0	0	0	0	0	0	0	0	0	122	0
Helianthus_At4g29430_supercontig_mafft.fa_trimal_spuriousless_gappy.fa	4	1496	5984	205	3426	290	0.194	28	0.019	0.641	0.359	1706	941	1135	1997	0	0	0	0	0	0	0	0	0	0	0	0	0	205	0
Helianthus_At4g29590_supercontig_mafft.fa_trimal_spuriousless_gappy.fa	4	734	2936	71	2418	214	0.292	145	0.198	0.624	0.376	919	534	543	869	0	0	0	0	0	0	0	0	0	0	0	0	0	71	0
Helianthus_At4g30490_supercontig_mafft.fa_trimal_spuriousless_gappy.fa	4	1096	4384	278	6341	88	0.08	0	0	0.635	0.365	1174	633	864	1435	0	0	0	0	0	0	0	0	0	0	0	0	0	278	0
Helianthus_At4g31200_supercontig_mafft.fa_trimal_spuriousless_gappy.fa	4	921	3684	155	4207	26	0.028	2	0.002	0.584	0.416	1000	783	685	1061	0	0	0	0	0	0	0	0	0	0	0	0	0	155	0
Helianthus_At4g31930_supercontig_mafft.fa_trimal_spuriousless_gappy.fa	4	1397	5588	252	4.51	52	0.037	0	0	0.647	0.353	1546	831	1055	1904	0	0	0	0	0	0	0	0	0	0	0	0	0	252	0
Helianthus_At4g32250_supercontig_mafft.fa_trimal_spuriousless_gappy.fa	4	794	3176	83	2613	92	0.116	3	0.004	0.557	0.443	769	547	824	953	0	0	0	0	0	0	0	0	0	0	0	0	0	83	0
Helianthus_At4g32480_supercontig_mafft.fa_trimal_spuriousless_gappy.fa	4	899	3596	83	2308	64	0.071	7	0.008	0.65	0.35	1201	583	645	1084	0	0	0	0	0	0	0	0	0	0	0	0	0	83	0
Helianthus_At4g32770_supercontig_mafft.fa_trimal_spuriousless_gappy.fa	4	841	3364	286	8502	47	0.056	6	0.007	0.609	0.391	852	605	600	1021	0	0	0	0	0	0	0	0	0	0	0	0	0	286	0
Helianthus_At4g33250_supercontig_mafft.fa_trimal_spuriousless_gappy.fa	4	779	3116	74	2375	37	0.047	5	0.006	0.656	0.344	889	513	534	1106	0	0	0	0	0	0	0	0	0	0	0	0	0	74	0
Helianthus_At4g33360_supercontig_mafft.fa_trimal_spuriousless_gappy.fa	4	743	2972	63	2.12	232	0.312	9	0.012	0.624	0.376	840	545	550	974	0	0	0	0	0	0	0	0	0	0	0	0	0	63	0
Helianthus_At4g34460_supercontig_mafft.fa_trimal_spuriousless_gappy.fa	4	1314	5256	185	3.52	149	0.113	2	0.002	0.609	0.391	1466	933	1051	1621	0	0	0	0	0	0	0	0	0	0	0	0	0	185	0
Helianthus_At4g35250_supercontig_mafft.fa_trimal_spuriousless_gappy.fa	4	797	3188	163	5113	179	0.225	54	0.068	0.598	0.402	925	591	626	883	0	0	0	0	0	0	0	0	0	0	0	0	0	163	0
Helianthus_At4g35870_supercontig_mafft.fa_trimal_spuriousless_gappy.fa	4	816	3264	122	3738	55	0.067	9	0.011	0.613	0.387	802	528	687	1125	0	0	0	0	0	0	0	0	0	0	0	0	0	122	0
Helianthus_At4g35880_supercontig_mafft.fa_trimal_spuriousless_gappy.fa	4	830	3320	47	1416	41	0.049	0	0	0.599	0.401	898	713	598	1064	0	0	0	0	0	0	0	0	0	0	0	0	0	47	0
Helianthus_At4g36390_supercontig_mafft.fa_trimal_spuriousless_gappy.fa	4	748	2992	62	2072	115	0.154	47	0.063	0.619	0.381	893	500	617	920	0	0	0	0	0	0	0	0	0	0	0	0	0	62	0
Helianthus_At4g36700_supercontig_mafft.fa_trimal_spuriousless_gappy.fa	4	919	3676	48	1306	69	0.075	14	0.015	0.559	0.441	1260	480	1121	767	0	0	0	0	0	0	0	0	0	0	0	0	0	48	0
Helianthus_At4g37020_supercontig_mafft.fa_trimal_spuriousless_gappy.fa	4	776	3104	182	5863	104	0.134	0	0	0.613	0.387	824	528	603	967	0	0	0	0	0	0	0	0	0	0	0	0	0	182	0
Helianthus_At4g37030_supercontig_mafft.fa_trimal_spuriousless_gappy.fa	4	899	3596	145	4032	124	0.138	3	0.003	0.604	0.396	971	596	772	1112	0	0	0	0	0	0	0	0	0	0	0	0	0	145	0
Helianthus_At5g01210_supercontig_mafft.fa_trimal_spuriousless_gappy.fa	4	1040	4160	127	3053	44	0.042	4	0.004	0.554	0.446	984	650	1147	1252	0	0	0	0	0	0	0	0	0	0	0	0	0	127	0
Helianthus_At5g01270_supercontig_mafft.fa_trimal_spuriousless_gappy.fa	4	850	3400	117	3441	37	0.044	3	0.004	0.593	0.407	882	646	689	1066	0	0	0	0	0	0	0	0	0	0	0	0	0	117	0
Helianthus_At5g01530_supercontig_mafft.fa_trimal_spuriousless_gappy.fa	4	1445	5780	121	2093	143	0.099	15	0.01	0.565	0.435	1443	1278	1183	1755	0	0	0	0	0	0	0	0	0	0	0	0	0	121	0
Helianthus_At5g05270_supercontig_mafft.fa_trimal_spuriousless_gappy.fa	4	784	3136	114	3635	33	0.042	3	0.004	0.615	0.385	883	492	672	975	0	0	0	0	0	0	0	0	0	0	0	0	0	114	0
Helianthus_At5g07020_supercontig_mafft.fa_trimal_spuriousless_gappy.fa	4	761	3044	73	2398	93	0.122	6	0.008	0.575	0.425	974	619	645	733	0	0	0	0	0	0	0	0	0	0	0	0	0	73	0
Helianthus_At5g08290_supercontig_mafft.fa_trimal_spuriousless_gappy.fa	4	1741	6964	288	4136	436	0.25	54	0.031	0.582	0.418	1923	1274	1514	1965	0	0	0	0	0	0	0	0	0	0	0	0	0	288	0
Helianthus_At5g08650_supercontig_mafft.fa_trimal_spuriousless_gappy.fa	4	739	2956	17	0.575	40	0.054	5	0.007	0.661	0.339	939	482	514	1004	0	0	0	0	0	0	0	0	0	0	0	0	0	17	0
Helianthus_At5g09310_supercontig_mafft.fa_trimal_spuriousless_gappy.fa	4	884	3536	157	4.44	322	0.364	42	0.048	0.586	0.414	964	669	730	1016	0	0	0	0	0	0	0	0	0	0	0	0	0	157	0
Helianthus_At5g09790_supercontig_mafft.fa_trimal_spuriousless_gappy.fa	4	819	3276	109	3327	20	0.024	2	0.002	0.637	0.363	1016	553	598	1000	0	0	0	0	0	0	0	0	0	0	0	0	0	109	0
Helianthus_At5g09920_supercontig_mafft.fa_trimal_spuriousless_gappy.fa	4	772	3088	150	4858	39	0.051	3	0.004	0.658	0.342	786	445	559	1148	0	0	0	0	0	0	0	0	0	0	0	0	0	150	0
Helianthus_At5g10450_supercontig_mafft.fa_trimal_spuriousless_gappy.fa	4	1436	5744	137	2385	148	0.103	6	0.004	0.587	0.413	1543	1038	1275	1751	0	0	0	0	0	0	0	0	0	0	0	0	0	137	0
Helianthus_At5g11260_supercontig_mafft.fa_trimal_spuriousless_gappy.fa	4	1004	4016	22	0.548	87	0.087	3	0.003	0.595	0.405	1238	567	1050	1139	0	0	0	0	0	0	0	0	0	0	0	0	0	22	0
Helianthus_At5g11680_supercontig_mafft.fa_trimal_spuriousless_gappy.fa	4	790	3160	21	0.665	42	0.053	3	0.004	0.601	0.399	752	513	741	1133	0	0	0	0	0	0	0	0	0	0	0	0	0	21	0
Helianthus_At5g11950_supercontig_mafft.fa_trimal_spuriousless_gappy.fa	4	731	2924	149	5096	238	0.326	21	0.029	0.668	0.332	928	453	468	926	0	0	0	0	0	0	0	0	0	0	0	0	0	149	0
Helianthus_At5g12010_supercontig_mafft.fa_trimal_spuriousless_gappy.fa	4	860	3440	166	4826	36	0.042	2	0.002	0.55	0.45	889	564	909	912	0	0	0	0	0	0	0	0	0	0	0	0	0	166	0
Helianthus_At5g12040_supercontig_mafft.fa_trimal_spuriousless_gappy.fa	4	713	2852	87	3.05	79	0.111	4	0.006	0.648	0.352	681	348	626	1110	0	0	0	0	0	0	0	0	0	0	0	0	0	87	0
Helianthus_At5g13860_supercontig_mafft.fa_trimal_spuriousless_gappy.fa	4	848	3392	33	0.973	43	0.051	13	0.015	0.584	0.416	935	420	977	1027	0	0	0	0	0	0	0	0	0	0	0	0	0	33	0
Helianthus_At5g13930_supercontig_mafft.fa_trimal_spuriousless_gappy.fa	4	1340	5360	73	1362	119	0.089	13	0.01	0.543	0.457	1477	1249	1165	1396	0	0	0	0	0	0	0	0	0	0	0	0	0	73	0
Helianthus_At5g14130_supercontig_mafft.fa_trimal_spuriousless_gappy.fa	4	1445	5780	508	8789	251	0.174	3	0.002	0.579	0.421	1523	1176	1044	1529	0	0	0	0	0	0	0	0	0	0	0	0	0	508	0
Helianthus_At5g14220_supercontig_mafft.fa_trimal_spuriousless_gappy.fa	4	750	3000	136	4533	98	0.131	8	0.011	0.668	0.332	899	345	606	1014	0	0	0	0	0	0	0	0	0	0	0	0	0	136	0
Helianthus_At5g14250_supercontig_mafft.fa_trimal_spuriousless_gappy.fa	4	730	2920	67	2295	31	0.042	1	0.001	0.654	0.346	874	422	566	991	0	0	0	0	0	0	0	0	0	0	0	0	0	67	0
Helianthus_At5g14320_supercontig_mafft.fa_trimal_spuriousless_gappy.fa	4	1428	5712	207	3624	236	0.165	14	0.01	0.609	0.391	1649	1044	1111	1701	0	0	0	0	0	0	0	0	0	0	0	0	0	207	0
Helianthus_At5g16270_supercontig_mafft.fa_trimal_spuriousless_gappy.fa	4	740	2960	17	0.574	43	0.058	8	0.011	0.616	0.384	857	517	613	956	0	0	0	0	0	0	0	0	0	0	0	0	0	17	0
Helianthus_At5g16550_supercontig_mafft.fa_trimal_spuriousless_gappy.fa	4	1240	4960	497	10.02	153	0.123	1	0.001	0.62	0.38	1197	843	852	1571	0	0	0	0	0	0	0	0	0	0	0	0	0	497	0
Helianthus_At5g17170_supercontig_mafft.fa_trimal_spuriousless_gappy.fa	4	797	3188	131	4109	32	0.04	10	0.013	0.597	0.403	857	447	785	968	0	0	0	0	0	0	0	0	0	0	0	0	0	131	0
Helianthus_At5g17560_supercontig_mafft.fa_trimal_spuriousless_gappy.fa	4	805	3220	49	1522	21	0.026	4	0.005	0.63	0.37	962	541	633	1035	0	0	0	0	0	0	0	0	0	0	0	0	0	49	0
Helianthus_At5g17840_supercontig_mafft.fa_trimal_spuriousless_gappy.fa	4	902	3608	150	4157	206	0.228	4	0.004	0.634	0.366	1128	617	649	1064	0	0	0	0	0	0	0	0	0	0	0	0	0	150	0
Helianthus_At5g18700_supercontig_mafft.fa_trimal_spuriousless_gappy.fa	4	1567	6268	274	4371	124	0.079	4	0.003	0.636	0.364	1714	934	1245	2101	0	0	0	0	0	0	0	0	0	0	0	0	0	274	0
Helianthus_At5g19120_supercontig_mafft.fa_trimal_spuriousless_gappy.fa	4	804	3216	103	3203	53	0.066	3	0.004	0.563	0.437	755	520	841	997	0	0	0	0	0	0	0	0	0	0	0	0	0	103	0
Helianthus_At5g19280_supercontig_mafft.fa_trimal_spuriousless_gappy.fa	4	934	3736	132	3533	188	0.201	11	0.012	0.617	0.383	1093	606	775	1130	0	0	0	0	0	0	0	0	0	0	0	0	0	132	0
Helianthus_At5g21430_supercontig_mafft.fa_trimal_spuriousless_gappy.fa	4	740	2960	96	3243	187	0.253	7	0.009	0.64	0.36	885	467	564	948	0	0	0	0	0	0	0	0	0	0	0	0	0	96	0
Helianthus_At5g22360_supercontig_mafft.fa_trimal_spuriousless_gappy.fa	4	2226	8904	418	4695	443	0.199	19	0.009	0.653	0.347	2453	1396	1546	3091	0	0	0	0	0	0	0	0	0	0	0	0	0	418	0
Helianthus_At5g23120_supercontig_mafft.fa_trimal_spuriousless_gappy.fa	4	1283	5132	140	2728	36	0.028	2	0.002	0.607	0.393	1422	829	1135	1606	0	0	0	0	0	0	0	0	0	0	0	0	0	140	0
Helianthus_At5g23530_supercontig_mafft.fa_trimal_spuriousless_gappy.fa	4	792	3168	135	4261	177	0.223	3	0.004	0.57	0.43	826	651	654	902	0	0	0	0	0	0	0	0	0	0	0	0	0	135	0
Helianthus_At5g24710_supercontig_mafft.fa_trimal_spuriousless_gappy.fa	4	801	3204	114	3558	37	0.046	7	0.009	0.519	0.481	906	786	699	699	0	0	0	0	0	0	0	0	0	0	0	0	0	114	0
Helianthus_At5g25080_supercontig_mafft.fa_trimal_spuriousless_gappy.fa	4	694	2776	75	2702	143	0.206	14	0.02	0.594	0.406	667	587	509	938	0	0	0	0	0	0	0	0	0	0	0	0	0	75	0
Helianthus_At5g25760_supercontig_mafft.fa_trimal_spuriousless_gappy.fa	4	938	3752	214	5704	44	0.047	2	0.002	0.646	0.354	976	544	707	1311	0	0	0	0	0	0	0	0	0	0	0	0	0	214	0
Helianthus_At5g25770_supercontig_mafft.fa_trimal_spuriousless_gappy.fa	4	791	3164	61	1928	19	0.024	2	0.003	0.606	0.394	961	593	631	918	0	0	0	0	0	0	0	0	0	0	0	0	0	61	0
Helianthus_At5g26240_supercontig_mafft.fa_trimal_spuriousless_gappy.fa	4	951	3804	70	1.84	74	0.078	8	0.008	0.66	0.34	1048	558	712	1416	0	0	0	0	0	0	0	0	0	0	0	0	0	70	0
Helianthus_At5g26710_supercontig_mafft.fa_trimal_spuriousless_gappy.fa	4	955	3820	5	0.131	27	0.028	9	0.009	0.613	0.387	1202	603	873	1137	0	0	0	0	0	0	0	0	0	0	0	0	0	5	0
Helianthus_At5g28750_supercontig_mafft.fa_trimal_spuriousless_gappy.fa	4	719	2876	87	3025	192	0.267	37	0.051	0.598	0.402	805	665	457	862	0	0	0	0	0	0	0	0	0	0	0	0	0	87	0
Helianthus_At5g36140_supercontig_mafft.fa_trimal_spuriousless_gappy.fa	4	721	2884	116	4022	254	0.352	18	0.025	0.622	0.378	917	515	531	805	0	0	0	0	0	0	0	0	0	0	0	0	0	116	0
Helianthus_At5g38880_supercontig_mafft.fa_trimal_spuriousless_gappy.fa	4	744	2976	33	1109	25	0.034	1	0.001	0.593	0.407	902	569	628	844	0	0	0	0	0	0	0	0	0	0	0	0	0	33	0
Helianthus_At5g40300_supercontig_mafft.fa_trimal_spuriousless_gappy.fa	4	831	3324	41	1233	75	0.09	11	0.013	0.606	0.394	876	590	703	1114	0	0	0	0	0	0	0	0	0	0	0	0	0	41	0
Helianthus_At5g40370_supercontig_mafft.fa_trimal_spuriousless_gappy.fa	4	917	3668	33	0.9	141	0.154	22	0.024	0.615	0.385	1025	622	776	1212	0	0	0	0	0	0	0	0	0	0	0	0	0	33	0
Helianthus_At5g42800_supercontig_mafft.fa_trimal_spuriousless_gappy.fa	4	962	3848	195	5068	80	0.083	9	0.009	0.647	0.353	1231	657	632	1133	0	0	0	0	0	0	0	0	0	0	0	0	0	195	0
Helianthus_At5g42850_supercontig_mafft.fa_trimal_spuriousless_gappy.fa	4	784	3136	191	6091	134	0.171	4	0.005	0.601	0.399	841	507	668	929	0	0	0	0	0	0	0	0	0	0	0	0	0	191	0
Helianthus_At5g43850_supercontig_mafft.fa_trimal_spuriousless_gappy.fa	4	781	3124	163	5218	28	0.036	1	0.001	0.626	0.374	915	516	591	939	0	0	0	0	0	0	0	0	0	0	0	0	0	163	0
Helianthus_At5g45380_supercontig_mafft.fa_trimal_spuriousless_gappy.fa	4	857	3428	26	0.758	103	0.12	15	0.018	0.544	0.456	903	759	791	949	0	0	0	0	0	0	0	0	0	0	0	0	0	26	0
Helianthus_At5g46390_supercontig_mafft.fa_trimal_spuriousless_gappy.fa	4	1422	5688	62	1.09	118	0.083	7	0.005	0.604	0.396	1601	1264	964	1797	0	0	0	0	0	0	0	0	0	0	0	0	0	62	0
Helianthus_At5g47570_supercontig_mafft.fa_trimal_spuriousless_gappy.fa	4	774	3096	31	1001	98	0.127	15	0.019	0.62	0.38	897	603	561	1004	0	0	0	0	0	0	0	0	0	0	0	0	0	31	0
Helianthus_At5g48300_supercontig_mafft.fa_trimal_spuriousless_gappy.fa	4	934	3736	93	2489	100	0.107	15	0.016	0.627	0.373	1104	563	797	1179	0	0	0	0	0	0	0	0	0	0	0	0	0	93	0
Helianthus_At5g49480_supercontig_mafft.fa_trimal_spuriousless_gappy.fa	4	738	2952	78	2642	220	0.298	8	0.011	0.592	0.408	820	424	749	881	0	0	0	0	0	0	0	0	0	0	0	0	0	78	0
Helianthus_At5g49960_supercontig_mafft.fa_trimal_spuriousless_gappy.fa	4	729	2916	84	2881	167	0.229	45	0.062	0.613	0.387	757	489	607	979	0	0	0	0	0	0	0	0	0	0	0	0	0	84	0
Helianthus_At5g50460_supercontig_mafft.fa_trimal_spuriousless_gappy.fa	4	728	2912	57	1957	140	0.192	72	0.099	0.631	0.369	763	423	631	1038	0	0	0	0	0	0	0	0	0	0	0	0	0	57	0
Helianthus_At5g51070_supercontig_mafft.fa_trimal_spuriousless_gappy.fa	4	1353	5412	115	2125	188	0.139	13	0.01	0.61	0.39	1580	942	1123	1652	0	0	0	0	0	0	0	0	0	0	0	0	0	115	0
Helianthus_At5g51660_supercontig_mafft.fa_trimal_spuriousless_gappy.fa	4	1093	4372	99	2264	61	0.056	13	0.012	0.577	0.423	1038	841	967	1427	0	0	0	0	0	0	0	0	0	0	0	0	0	99	0
Helianthus_At5g53280_supercontig_mafft.fa_trimal_spuriousless_gappy.fa	4	765	3060	101	3301	24	0.031	0	0	0.596	0.404	898	526	668	867	0	0	0	0	0	0	0	0	0	0	0	0	0	101	0
Helianthus_At5g53490_supercontig_mafft.fa_trimal_spuriousless_gappy.fa	4	1291	5164	363	7029	97	0.075	3	0.002	0.621	0.379	1408	890	930	1573	0	0	0	0	0	0	0	0	0	0	0	0	0	363	0
Helianthus_At5g53650_supercontig_mafft.fa_trimal_spuriousless_gappy.fa	4	749	2996	114	3805	50	0.067	7	0.009	0.603	0.397	801	596	548	937	0	0	0	0	0	0	0	0	0	0	0	0	0	114	0
Helianthus_At5g54080_supercontig_mafft.fa_trimal_spuriousless_gappy.fa	4	710	2840	32	1127	66	0.093	1	0.001	0.627	0.373	889	514	532	873	0	0	0	0	0	0	0	0	0	0	0	0	0	32	0
Helianthus_At5g54750_supercontig_mafft.fa_trimal_spuriousless_gappy.fa	4	725	2900	60	2069	105	0.145	4	0.006	0.611	0.389	756	469	635	980	0	0	0	0	0	0	0	0	0	0	0	0	0	60	0
Helianthus_At5g55260_supercontig_mafft.fa_trimal_spuriousless_gappy.fa	4	2166	8664	548	6325	561	0.259	23	0.011	0.661	0.339	2400	1325	1427	2964	0	0	0	0	0	0	0	0	0	0	0	0	0	548	0
Helianthus_At5g55390_supercontig_mafft.fa_trimal_spuriousless_gappy.fa	4	903	3612	107	2962	96	0.106	12	0.013	0.629	0.371	1055	684	617	1149	0	0	0	0	0	0	0	0	0	0	0	0	0	107	0
Helianthus_At5g55610_supercontig_mafft.fa_trimal_spuriousless_gappy.fa	4	792	3168	74	2336	97	0.122	5	0.006	0.607	0.393	814	604	611	1065	0	0	0	0	0	0	0	0	0	0	0	0	0	74	0
Helianthus_At5g55760_supercontig_mafft.fa_trimal_spuriousless_gappy.fa	4	1030	4120	185	4.49	229	0.222	18	0.017	0.675	0.325	1212	617	662	1444	0	0	0	0	0	0	0	0	0	0	0	0	0	185	0
Helianthus_At5g56130_supercontig_mafft.fa_trimal_spuriousless_gappy.fa	4	787	3148	153	4.86	33	0.042	0	0	0.593	0.407	831	568	652	944	0	0	0	0	0	0	0	0	0	0	0	0	0	153	0
Helianthus_At5g57280_supercontig_mafft.fa_trimal_spuriousless_gappy.fa	4	959	3836	55	1434	59	0.062	2	0.002	0.615	0.385	1155	663	793	1170	0	0	0	0	0	0	0	0	0	0	0	0	0	55	0
Helianthus_At5g57330_supercontig_mafft.fa_trimal_spuriousless_gappy.fa	4	1623	6492	444	6839	294	0.181	7	0.004	0.652	0.348	1997	1025	1082	1944	0	0	0	0	0	0	0	0	0	0	0	0	0	444	0
Helianthus_At5g57850_supercontig_mafft.fa_trimal_spuriousless_gappy.fa	4	779	3116	135	4332	42	0.054	2	0.003	0.585	0.415	891	711	527	852	0	0	0	0	0	0	0	0	0	0	0	0	0	135	0
Helianthus_At5g58470_supercontig_mafft.fa_trimal_spuriousless_gappy.fa	4	761	3044	160	5256	36	0.047	2	0.003	0.62	0.38	829	467	628	960	0	0	0	0	0	0	0	0	0	0	0	0	0	160	0
Helianthus_At5g58560_supercontig_mafft.fa_trimal_spuriousless_gappy.fa	4	2637	10548	548	5195	580	0.22	44	0.017	0.641	0.359	2997	1733	1861	3409	0	0	0	0	0	0	0	0	0	0	0	0	0	548	0
Helianthus_At5g61510_supercontig_mafft.fa_trimal_spuriousless_gappy.fa	4	865	3460	75	2168	172	0.199	8	0.009	0.6	0.4	918	525	828	1114	0	0	0	0	0	0	0	0	0	0	0	0	0	75	0
Helianthus_At5g61530_supercontig_mafft.fa_trimal_spuriousless_gappy.fa	4	742	2968	181	6098	93	0.125	42	0.057	0.65	0.35	848	479	497	963	0	0	0	0	0	0	0	0	0	0	0	0	0	181	0
Helianthus_At5g61640_supercontig_mafft.fa_trimal_spuriousless_gappy.fa	4	1705	6820	346	5073	463	0.272	41	0.024	0.593	0.407	1813	1164	1473	2024	0	0	0	0	0	0	0	0	0	0	0	0	0	346	0
Helianthus_At5g63690_supercontig_mafft.fa_trimal_spuriousless_gappy.fa	4	786	3144	96	3053	94	0.12	38	0.048	0.626	0.374	991	486	654	917	0	0	0	0	0	0	0	0	0	0	0	0	0	96	0
Helianthus_At5g64260_supercontig_mafft.fa_trimal_spuriousless_gappy.fa	4	1042	4168	52	1248	56	0.054	8	0.008	0.536	0.464	1107	765	1143	1101	0	0	0	0	0	0	0	0	0	0	0	0	0	52	0
Helianthus_At5g64510_supercontig_mafft.fa_trimal_spuriousless_gappy.fa	4	939	3756	142	3781	156	0.166	18	0.019	0.565	0.435	967	818	755	1074	0	0	0	0	0	0	0	0	0	0	0	0	0	142	0
Helianthus_At5g65270_supercontig_mafft.fa_trimal_spuriousless_gappy.fa	4	1633	6532	164	2511	110	0.067	24	0.015	0.615	0.385	1908	1122	1331	2007	0	0	0	0	0	0	0	0	0	0	0	0	0	164	0
Helianthus_At5g65280_supercontig_mafft.fa_trimal_spuriousless_gappy.fa	4	925	3700	155	4189	44	0.048	8	0.009	0.539	0.461	897	694	939	1015	0	0	0	0	0	0	0	0	0	0	0	0	0	155	0
Helianthus_At5g65380_supercontig_mafft.fa_trimal_spuriousless_gappy.fa	4	780	3120	112	3.59	213	0.273	13	0.017	0.598	0.402	780	555	654	1019	0	0	0	0	0	0	0	0	0	0	0	0	0	112	0
Helianthus_At5g65660_supercontig_mafft.fa_trimal_spuriousless_gappy.fa	4	810	3240	170	5247	74	0.091	2	0.002	0.599	0.401	939	763	467	901	0	0	0	0	0	0	0	0	0	0	0	0	0	170	0
Helianthus_At5g65980_supercontig_mafft.fa_trimal_spuriousless_gappy.fa	4	964	3856	146	3786	133	0.138	5	0.005	0.65	0.35	1166	615	684	1245	0	0	0	0	0	0	0	0	0	0	0	0	0	146	0
Helianthus_At5g66870_supercontig_mafft.fa_trimal_spuriousless_gappy.fa	4	835	3340	77	2305	24	0.029	1	0.001	0.565	0.435	909	711	709	934	0	0	0	0	0	0	0	0	0	0	0	0	0	77	0
		1068.73

## Sheet: Gnaphalieae
Alignment_name	No_of_taxa	Alignment_length	Total_matrix_cells	Undetermined_characters	Missing_percent	No_variable_sites	Proportion_variable_sites	Parsimony_informative_sites	Proportion_parsimony_informative	AT_content	GC_content	A	C	G	T	K	M	R	Y	S	W	B	V	H	D	X	N	O	-	?
Gnaphalieae_At1g04620_supercontig_mafft.fa_trimal_spuriousless_gappy.fa	1	987	987	0	0	0	0	0	0	0.625	0.375	257	170	200	360	0	0	0	0	0	0	0	0	0	0	0	0	0	0	0
Gnaphalieae_At1g14620_supercontig_mafft.fa_trimal_spuriousless_gappy.fa	1	563	563	0	0	0	0	0	0	0.627	0.373	154	99	111	199	0	0	0	0	0	0	0	0	0	0	0	0	0	0	0
Gnaphalieae_At1g51510_supercontig_mafft.fa_trimal_spuriousless_gappy.fa	1	423	423	0	0	0	0	0	0	0.619	0.381	119	71	90	143	0	0	0	0	0	0	0	0	0	0	0	0	0	0	0
Gnaphalieae_At1g56350_supercontig_mafft.fa_trimal_spuriousless_gappy.fa	1	1630	1630	0	0	0	0	0	0	0.623	0.377	482	281	333	534	0	0	0	0	0	0	0	0	0	0	0	0	0	0	0
Gnaphalieae_At2g45620_supercontig_mafft.fa_trimal_spuriousless_gappy.fa	1	828	828	0	0	0	0	0	0	0.604	0.396	242	141	187	258	0	0	0	0	0	0	0	0	0	0	0	0	0	0	0
Gnaphalieae_At3g18760_supercontig_mafft.fa_trimal_spuriousless_gappy.fa	1	484	484	0	0	0	0	0	0	0.632	0.368	159	75	103	147	0	0	0	0	0	0	0	0	0	0	0	0	0	0	0
Gnaphalieae_At3g55140_supercontig_mafft.fa_trimal_spuriousless_gappy.fa	1	400	400	0	0	0	0	0	0	0.65	0.35	117	67	73	143	0	0	0	0	0	0	0	0	0	0	0	0	0	0	0
Gnaphalieae_At4g22300_supercontig_mafft.fa_trimal_spuriousless_gappy.fa	1	797	797	0	0	0	0	0	0	0.632	0.368	222	164	129	282	0	0	0	0	0	0	0	0	0	0	0	0	0	0	0
Gnaphalieae_At4g35880_supercontig_mafft.fa_trimal_spuriousless_gappy.fa	1	845	845	0	0	0	0	0	0	0.634	0.366	241	157	152	295	0	0	0	0	0	0	0	0	0	0	0	0	0	0	0
Gnaphalieae_At5g01410_supercontig_mafft.fa_trimal_spuriousless_gappy.fa	1	1571	1571	0	0	0	0	0	0	0.607	0.393	422	204	413	532	0	0	0	0	0	0	0	0	0	0	0	0	0	0	0
Gnaphalieae_At5g61640_supercontig_mafft.fa_trimal_spuriousless_gappy.fa	1	811	811	0	0	0	0	0	0	0.625	0.375	232	110	194	275	0	0	0	0	0	0	0	0	0	0	0	0	0	0	0
Gnaphalieae_At5g65280_supercontig_mafft.fa_trimal_spuriousless_gappy.fa	1	698	698	0	0	0	0	0	0	0.562	0.438	177	126	180	215	0	0	0	0	0	0	0	0	0	0	0	0	0	0	0
Gnaphalieae_At1g02170_supercontig_mafft.fa_trimal_spuriousless_gappy.fa	2	1208	2416	134	5546	42	0.035	0	0	0.622	0.378	675	387	476	744	0	0	0	0	0	0	0	0	0	0	0	0	0	134	0
Gnaphalieae_At1g04560_supercontig_mafft.fa_trimal_spuriousless_gappy.fa	2	334	668	7	1048	140	0.419	0	0	0.566	0.434	172	96	191	202	0	0	0	0	0	0	0	0	0	0	0	0	0	7	0
Gnaphalieae_At1g09700_supercontig_mafft.fa_trimal_spuriousless_gappy.fa	2	486	972	0	0	23	0.047	0	0	0.601	0.399	365	204	184	219	0	0	0	0	0	0	0	0	0	0	0	0	0	0	0
Gnaphalieae_At1g09960_supercontig_mafft.fa_trimal_spuriousless_gappy.fa	2	329	658	0	0	28	0.085	0	0	0.57	0.43	163	158	125	212	0	0	0	0	0	0	0	0	0	0	0	0	0	0	0
Gnaphalieae_At1g19100_supercontig_mafft.fa_trimal_spuriousless_gappy.fa	2	373	746	2	0.268	12	0.032	0	0	0.636	0.364	242	112	159	231	0	0	0	0	0	0	0	0	0	0	0	0	0	2	0
Gnaphalieae_At1g26810_supercontig_mafft.fa_trimal_spuriousless_gappy.fa	2	799	1598	141	8824	34	0.043	0	0	0.624	0.376	470	262	286	439	0	0	0	0	0	0	0	0	0	0	0	0	0	141	0
Gnaphalieae_At1g32440_supercontig_mafft.fa_trimal_spuriousless_gappy.fa	2	594	1188	101	8502	176	0.296	0	0	0.665	0.335	360	174	190	363	0	0	0	0	0	0	0	0	0	0	0	0	0	101	0
Gnaphalieae_At1g34000_supercontig_mafft.fa_trimal_spuriousless_gappy.fa	2	287	574	0	0	6	0.021	0	0	0.549	0.451	156	132	127	159	0	0	0	0	0	0	0	0	0	0	0	0	0	0	0
Gnaphalieae_At1g51760_supercontig_mafft.fa_trimal_spuriousless_gappy.fa	2	371	742	12	1617	95	0.256	0	0	0.616	0.384	217	145	135	233	0	0	0	0	0	0	0	0	0	0	0	0	0	12	0
Gnaphalieae_At1g53645_supercontig_mafft.fa_trimal_spuriousless_gappy.fa	2	376	752	17	2261	56	0.149	0	0	0.639	0.361	232	132	133	238	0	0	0	0	0	0	0	0	0	0	0	0	0	17	0
Gnaphalieae_At1g54650_supercontig_mafft.fa_trimal_spuriousless_gappy.fa	2	574	1148	9	0.784	34	0.059	0	0	0.632	0.368	340	167	252	380	0	0	0	0	0	0	0	0	0	0	0	0	0	9	0
Gnaphalieae_At1g65270_supercontig_mafft.fa_trimal_spuriousless_gappy.fa	2	235	470	0	0	36	0.153	0	0	0.632	0.368	124	63	110	173	0	0	0	0	0	0	0	0	0	0	0	0	0	0	0
Gnaphalieae_At1g76080_supercontig_mafft.fa_trimal_spuriousless_gappy.fa	2	272	544	17	3125	24	0.088	0	0	0.558	0.442	165	112	121	129	0	0	0	0	0	0	0	0	0	0	0	0	0	17	0
Gnaphalieae_At2g01670_supercontig_mafft.fa_trimal_spuriousless_gappy.fa	2	391	782	22	2813	37	0.095	0	0	0.654	0.346	249	97	166	248	0	0	0	0	0	0	0	0	0	0	0	0	0	22	0
Gnaphalieae_At2g03420_supercontig_mafft.fa_trimal_spuriousless_gappy.fa	2	478	956	3	0.314	42	0.088	0	0	0.643	0.357	293	177	163	320	0	0	0	0	0	0	0	0	0	0	0	0	0	3	0
Gnaphalieae_At2g04790_supercontig_mafft.fa_trimal_spuriousless_gappy.fa	2	303	606	0	0	9	0.03	0	0	0.601	0.399	134	130	112	230	0	0	0	0	0	0	0	0	0	0	0	0	0	0	0
Gnaphalieae_At2g33340_supercontig_mafft.fa_trimal_spuriousless_gappy.fa	2	467	934	36	3854	60	0.128	0	0	0.61	0.39	229	163	187	319	0	0	0	0	0	0	0	0	0	0	0	0	0	36	0
Gnaphalieae_At2g38560_supercontig_mafft.fa_trimal_spuriousless_gappy.fa	2	658	1316	106	8055	45	0.068	0	0	0.579	0.421	395	203	306	306	0	0	0	0	0	0	0	0	0	0	0	0	0	106	0
Gnaphalieae_At3g03100_supercontig_mafft.fa_trimal_spuriousless_gappy.fa	2	957	1914	159	8307	37	0.039	0	0	0.621	0.379	529	328	337	561	0	0	0	0	0	0	0	0	0	0	0	0	0	159	0
Gnaphalieae_At3g06050_supercontig_mafft.fa_trimal_spuriousless_gappy.fa	2	443	886	9	1016	84	0.19	0	0	0.652	0.348	276	137	168	296	0	0	0	0	0	0	0	0	0	0	0	0	0	9	0
Gnaphalieae_At3g13720_supercontig_mafft.fa_trimal_spuriousless_gappy.fa	2	327	654	0	0	12	0.037	0	0	0.587	0.413	111	85	185	273	0	0	0	0	0	0	0	0	0	0	0	0	0	0	0
Gnaphalieae_At3g29240_supercontig_mafft.fa_trimal_spuriousless_gappy.fa	2	290	580	0	0	5	0.017	0	0	0.533	0.467	159	102	169	150	0	0	0	0	0	0	0	0	0	0	0	0	0	0	0
Gnaphalieae_At3g44680_supercontig_mafft.fa_trimal_spuriousless_gappy.fa	2	361	722	0	0	15	0.042	0	0	0.647	0.353	226	124	131	241	0	0	0	0	0	0	0	0	0	0	0	0	0	0	0
Gnaphalieae_At3g56190_supercontig_mafft.fa_trimal_spuriousless_gappy.fa	2	562	1124	9	0.801	59	0.105	0	0	0.624	0.376	352	194	225	344	0	0	0	0	0	0	0	0	0	0	0	0	0	9	0
Gnaphalieae_At3g62810_supercontig_mafft.fa_trimal_spuriousless_gappy.fa	2	372	744	0	0	69	0.185	0	0	0.589	0.411	227	123	183	211	0	0	0	0	0	0	0	0	0	0	0	0	0	0	0
Gnaphalieae_At4g15800_supercontig_mafft.fa_trimal_spuriousless_gappy.fa	2	248	496	0	0	13	0.052	0	0	0.54	0.46	116	107	121	152	0	0	0	0	0	0	0	0	0	0	0	0	0	0	0
Gnaphalieae_At4g27750_supercontig_mafft.fa_trimal_spuriousless_gappy.fa	2	338	676	0	0	15	0.044	0	0	0.595	0.405	194	130	144	208	0	0	0	0	0	0	0	0	0	0	0	0	0	0	0
Gnaphalieae_At4g33865_supercontig_mafft.fa_trimal_spuriousless_gappy.fa	2	390	780	0	0	10	0.026	0	0	0.669	0.331	204	119	139	318	0	0	0	0	0	0	0	0	0	0	0	0	0	0	0
Gnaphalieae_At4g39660_supercontig_mafft.fa_trimal_spuriousless_gappy.fa	2	846	1692	0	0	59	0.07	0	0	0.598	0.402	460	256	424	552	0	0	0	0	0	0	0	0	0	0	0	0	0	0	0
Gnaphalieae_At5g01270_supercontig_mafft.fa_trimal_spuriousless_gappy.fa	2	503	1006	0	0	133	0.264	0	0	0.595	0.405	264	164	243	335	0	0	0	0	0	0	0	0	0	0	0	0	0	0	0
Gnaphalieae_At5g14130_supercontig_mafft.fa_trimal_spuriousless_gappy.fa	2	794	1588	138	8.69	80	0.101	0	0	0.584	0.416	436	340	263	411	0	0	0	0	0	0	0	0	0	0	0	0	0	138	0
Gnaphalieae_At5g16270_supercontig_mafft.fa_trimal_spuriousless_gappy.fa	2	486	972	0	0	14	0.029	0	0	0.622	0.378	282	156	211	323	0	0	0	0	0	0	0	0	0	0	0	0	0	0	0
Gnaphalieae_At5g18700_supercontig_mafft.fa_trimal_spuriousless_gappy.fa	2	215	430	0	0	11	0.051	0	0	0.607	0.393	129	62	107	132	0	0	0	0	0	0	0	0	0	0	0	0	0	0	0
Gnaphalieae_At5g46030_supercontig_mafft.fa_trimal_spuriousless_gappy.fa	2	920	1840	34	1848	153	0.166	0	0	0.64	0.36	541	300	350	615	0	0	0	0	0	0	0	0	0	0	0	0	0	34	0
Gnaphalieae_At5g48300_supercontig_mafft.fa_trimal_spuriousless_gappy.fa	2	634	1268	78	6151	58	0.091	0	0	0.632	0.368	395	161	277	357	0	0	0	0	0	0	0	0	0	0	0	0	0	78	0
Gnaphalieae_At5g49480_supercontig_mafft.fa_trimal_spuriousless_gappy.fa	2	370	740	0	0	21	0.057	0	0	0.619	0.381	227	98	184	231	0	0	0	0	0	0	0	0	0	0	0	0	0	0	0
Gnaphalieae_At5g53490_supercontig_mafft.fa_trimal_spuriousless_gappy.fa	2	979	1958	21	1073	129	0.132	0	0	0.624	0.376	585	368	360	624	0	0	0	0	0	0	0	0	0	0	0	0	0	21	0
Gnaphalieae_At5g54750_supercontig_mafft.fa_trimal_spuriousless_gappy.fa	2	685	1370	39	2847	10	0.015	0	0	0.64	0.36	386	220	259	466	0	0	0	0	0	0	0	0	0	0	0	0	0	39	0
Gnaphalieae_At1g01470_supercontig_mafft.fa_trimal_spuriousless_gappy.fa	3	583	1749	50	2859	101	0.173	0	0	0.582	0.418	506	290	420	483	0	0	0	0	0	0	0	0	0	0	0	0	0	50	0
Gnaphalieae_At1g03250_supercontig_mafft.fa_trimal_spuriousless_gappy.fa	3	786	2358	741	31425	65	0.083	0	0	0.67	0.33	497	239	294	587	0	0	0	0	0	0	0	0	0	0	0	0	0	741	0
Gnaphalieae_At1g13750_supercontig_mafft.fa_trimal_spuriousless_gappy.fa	3	371	1113	46	4133	138	0.372	0	0	0.58	0.42	306	203	245	313	0	0	0	0	0	0	0	0	0	0	0	0	0	46	0
Gnaphalieae_At1g18170_supercontig_mafft.fa_trimal_spuriousless_gappy.fa	3	853	2559	337	13169	248	0.291	0	0	0.663	0.337	740	277	471	734	0	0	0	0	0	0	0	0	0	0	0	0	0	337	0
Gnaphalieae_At1g20930_supercontig_mafft.fa_trimal_spuriousless_gappy.fa	3	366	1098	132	12022	81	0.221	0	0	0.595	0.405	252	192	199	323	0	0	0	0	0	0	0	0	0	0	0	0	0	132	0
Gnaphalieae_At1g29070_supercontig_mafft.fa_trimal_spuriousless_gappy.fa	3	593	1779	181	10174	45	0.076	0	0	0.622	0.378	485	279	325	509	0	0	0	0	0	0	0	0	0	0	0	0	0	181	0
Gnaphalieae_At1g29980_supercontig_mafft.fa_trimal_spuriousless_gappy.fa	3	1109	3327	104	3126	75	0.068	0	0	0.601	0.399	1021	653	634	915	0	0	0	0	0	0	0	0	0	0	0	0	0	104	0
Gnaphalieae_At1g30360_supercontig_mafft.fa_trimal_spuriousless_gappy.fa	3	462	1386	19	1371	138	0.299	0	0	0.617	0.383	350	248	275	494	0	0	0	0	0	0	0	0	0	0	0	0	0	19	0
Gnaphalieae_At1g50030_supercontig_mafft.fa_trimal_spuriousless_gappy.fa	3	466	1398	55	3934	63	0.135	0	0	0.582	0.418	351	314	248	430	0	0	0	0	0	0	0	0	0	0	0	0	0	55	0
Gnaphalieae_At1g60420_supercontig_mafft.fa_trimal_spuriousless_gappy.fa	3	359	1077	83	7707	67	0.187	0	0	0.608	0.392	292	174	216	312	0	0	0	0	0	0	0	0	0	0	0	0	0	83	0
Gnaphalieae_At1g72160_supercontig_mafft.fa_trimal_spuriousless_gappy.fa	3	346	1038	5	0.482	22	0.064	0	0	0.616	0.384	369	161	236	267	0	0	0	0	0	0	0	0	0	0	0	0	0	5	0
Gnaphalieae_At1g74210_supercontig_mafft.fa_trimal_spuriousless_gappy.fa	3	431	1293	0	0	81	0.188	0	0	0.677	0.323	463	205	213	412	0	0	0	0	0	0	0	0	0	0	0	0	0	0	0
Gnaphalieae_At1g80350_supercontig_mafft.fa_trimal_spuriousless_gappy.fa	3	430	1290	0	0	131	0.305	0	0	0.604	0.396	401	215	296	378	0	0	0	0	0	0	0	0	0	0	0	0	0	0	0
Gnaphalieae_At2g06050_supercontig_mafft.fa_trimal_spuriousless_gappy.fa	3	460	1380	33	2391	128	0.278	0	0	0.609	0.391	405	256	271	415	0	0	0	0	0	0	0	0	0	0	0	0	0	33	0
Gnaphalieae_At2g06520_supercontig_mafft.fa_trimal_spuriousless_gappy.fa	3	383	1149	76	6614	24	0.063	0	0	0.575	0.425	250	231	225	367	0	0	0	0	0	0	0	0	0	0	0	0	0	76	0
Gnaphalieae_At2g13360_supercontig_mafft.fa_trimal_spuriousless_gappy.fa	3	893	2679	13	0.485	186	0.208	0	0	0.599	0.401	723	535	533	875	0	0	0	0	0	0	0	0	0	0	0	0	0	13	0
Gnaphalieae_At2g17120_supercontig_mafft.fa_trimal_spuriousless_gappy.fa	3	287	861	32	3717	28	0.098	0	0	0.63	0.37	208	158	149	314	0	0	0	0	0	0	0	0	0	0	0	0	0	32	0
Gnaphalieae_At2g22570_supercontig_mafft.fa_trimal_spuriousless_gappy.fa	3	1642	4926	603	12241	214	0.13	0	0	0.626	0.374	1280	752	864	1427	0	0	0	0	0	0	0	0	0	0	0	0	0	603	0
Gnaphalieae_At2g27170_supercontig_mafft.fa_trimal_spuriousless_gappy.fa	3	667	2001	393	19.64	61	0.091	0	0	0.63	0.37	452	283	312	561	0	0	0	0	0	0	0	0	0	0	0	0	0	393	0
Gnaphalieae_At2g27680_supercontig_mafft.fa_trimal_spuriousless_gappy.fa	3	381	1143	16	1.4	16	0.042	0	0	0.615	0.385	303	200	234	390	0	0	0	0	0	0	0	0	0	0	0	0	0	16	0
Gnaphalieae_At2g39960_supercontig_mafft.fa_trimal_spuriousless_gappy.fa	3	328	984	48	4878	27	0.082	0	0	0.689	0.311	284	147	144	361	0	0	0	0	0	0	0	0	0	0	0	0	0	48	0
Gnaphalieae_At2g43080_supercontig_mafft.fa_trimal_spuriousless_gappy.fa	3	246	738	7	0.949	75	0.305	0	0	0.64	0.36	204	124	139	264	0	0	0	0	0	0	0	0	0	0	0	0	0	7	0
Gnaphalieae_At2g44140_supercontig_mafft.fa_trimal_spuriousless_gappy.fa	3	1258	3774	456	12083	217	0.172	0	0	0.619	0.381	873	599	664	1182	0	0	0	0	0	0	0	0	0	0	0	0	0	456	0
Gnaphalieae_At3g01480_supercontig_mafft.fa_trimal_spuriousless_gappy.fa	3	352	1056	120	11364	79	0.224	0	0	0.632	0.368	281	155	189	311	0	0	0	0	0	0	0	0	0	0	0	0	0	120	0
Gnaphalieae_At3g06340_supercontig_mafft.fa_trimal_spuriousless_gappy.fa	3	615	1845	103	5583	85	0.138	0	0	0.619	0.381	576	287	376	503	0	0	0	0	0	0	0	0	0	0	0	0	0	103	0
Gnaphalieae_At3g07470_supercontig_mafft.fa_trimal_spuriousless_gappy.fa	3	586	1758	24	1365	177	0.302	0	0	0.636	0.364	456	249	382	647	0	0	0	0	0	0	0	0	0	0	0	0	0	24	0
Gnaphalieae_At3g09085_supercontig_mafft.fa_trimal_spuriousless_gappy.fa	3	448	1344	5	0.372	18	0.04	0	0	0.614	0.386	350	197	320	472	0	0	0	0	0	0	0	0	0	0	0	0	0	5	0
Gnaphalieae_At3g11830_supercontig_mafft.fa_trimal_spuriousless_gappy.fa	3	421	1263	1	0.079	24	0.057	0	0	0.637	0.363	363	186	272	441	0	0	0	0	0	0	0	0	0	0	0	0	0	1	0
Gnaphalieae_At3g17210_supercontig_mafft.fa_trimal_spuriousless_gappy.fa	3	696	2088	392	18774	132	0.19	0	0	0.639	0.361	516	292	320	568	0	0	0	0	0	0	0	0	0	0	0	0	0	392	0
Gnaphalieae_At3g24730_supercontig_mafft.fa_trimal_spuriousless_gappy.fa	3	337	1011	0	0	63	0.187	0	0	0.654	0.346	278	151	199	383	0	0	0	0	0	0	0	0	0	0	0	0	0	0	0
Gnaphalieae_At3g46550_supercontig_mafft.fa_trimal_spuriousless_gappy.fa	3	509	1527	80	5239	10	0.02	0	0	0.495	0.505	299	567	164	417	0	0	0	0	0	0	0	0	0	0	0	0	0	80	0
Gnaphalieae_At3g47940_supercontig_mafft.fa_trimal_spuriousless_gappy.fa	3	359	1077	30	2786	18	0.05	0	0	0.591	0.409	358	178	250	261	0	0	0	0	0	0	0	0	0	0	0	0	0	30	0
Gnaphalieae_At3g49990_supercontig_mafft.fa_trimal_spuriousless_gappy.fa	3	430	1290	122	9457	45	0.105	0	0	0.601	0.399	322	180	286	380	0	0	0	0	0	0	0	0	0	0	0	0	0	122	0
Gnaphalieae_At3g58650_supercontig_mafft.fa_trimal_spuriousless_gappy.fa	3	334	1002	68	6786	31	0.093	0	0	0.599	0.401	290	96	279	269	0	0	0	0	0	0	0	0	0	0	0	0	0	68	0
Gnaphalieae_At3g62920_supercontig_mafft.fa_trimal_spuriousless_gappy.fa	3	333	999	49	4905	69	0.207	0	0	0.661	0.339	328	122	200	300	0	0	0	0	0	0	0	0	0	0	0	0	0	49	0
Gnaphalieae_At4g02790_supercontig_mafft.fa_trimal_spuriousless_gappy.fa	3	460	1380	15	1087	97	0.211	0	0	0.615	0.385	359	251	274	481	0	0	0	0	0	0	0	0	0	0	0	0	0	15	0
Gnaphalieae_At4g12790_supercontig_mafft.fa_trimal_spuriousless_gappy.fa	3	496	1488	18	1.21	139	0.28	0	0	0.636	0.364	401	303	232	534	0	0	0	0	0	0	0	0	0	0	0	0	0	18	0
Gnaphalieae_At4g22740_supercontig_mafft.fa_trimal_spuriousless_gappy.fa	3	310	930	31	3333	105	0.339	0	0	0.613	0.387	259	143	205	292	0	0	0	0	0	0	0	0	0	0	0	0	0	31	0
Gnaphalieae_At4g29590_supercontig_mafft.fa_trimal_spuriousless_gappy.fa	3	435	1305	21	1609	172	0.395	0	0	0.629	0.371	390	216	261	417	0	0	0	0	0	0	0	0	0	0	0	0	0	21	0
Gnaphalieae_At5g07020_supercontig_mafft.fa_trimal_spuriousless_gappy.fa	3	275	825	3	0.364	20	0.073	0	0	0.59	0.41	253	182	155	232	0	0	0	0	0	0	0	0	0	0	0	0	0	3	0
Gnaphalieae_At5g09310_supercontig_mafft.fa_trimal_spuriousless_gappy.fa	3	409	1227	121	9861	21	0.051	0	0	0.604	0.396	297	275	163	371	0	0	0	0	0	0	0	0	0	0	0	0	0	121	0
Gnaphalieae_At5g09790_supercontig_mafft.fa_trimal_spuriousless_gappy.fa	3	381	1143	1	0.087	61	0.16	0	0	0.621	0.379	365	221	212	344	0	0	0	0	0	0	0	0	0	0	0	0	0	1	0
Gnaphalieae_At5g10480_supercontig_mafft.fa_trimal_spuriousless_gappy.fa	3	381	1143	56	4899	38	0.1	0	0	0.638	0.362	298	175	218	396	0	0	0	0	0	0	0	0	0	0	0	0	0	56	0
Gnaphalieae_At5g12040_supercontig_mafft.fa_trimal_spuriousless_gappy.fa	3	838	2514	713	28361	158	0.189	0	0	0.633	0.367	524	288	373	616	0	0	0	0	0	0	0	0	0	0	0	0	0	713	0
Gnaphalieae_At5g13860_supercontig_mafft.fa_trimal_spuriousless_gappy.fa	3	312	936	57	6.09	17	0.054	0	0	0.57	0.43	231	116	262	270	0	0	0	0	0	0	0	0	0	0	0	0	0	57	0
Gnaphalieae_At5g15290_supercontig_mafft.fa_trimal_spuriousless_gappy.fa	3	404	1212	0	0	41	0.101	0	0	0.597	0.403	278	239	249	446	0	0	0	0	0	0	0	0	0	0	0	0	0	0	0
Gnaphalieae_At5g50460_supercontig_mafft.fa_trimal_spuriousless_gappy.fa	3	402	1206	9	0.746	15	0.037	0	0	0.663	0.337	316	170	233	478	0	0	0	0	0	0	0	0	0	0	0	0	0	9	0
Gnaphalieae_At5g51010_supercontig_mafft.fa_trimal_spuriousless_gappy.fa	3	281	843	62	7355	51	0.181	0	0	0.609	0.391	294	161	144	182	0	0	0	0	0	0	0	0	0	0	0	0	0	62	0
Gnaphalieae_At5g56090_supercontig_mafft.fa_trimal_spuriousless_gappy.fa	3	810	2430	113	4.65	180	0.222	0	0	0.618	0.382	649	480	406	782	0	0	0	0	0	0	0	0	0	0	0	0	0	113	0
Gnaphalieae_At5g57360_supercontig_mafft.fa_trimal_spuriousless_gappy.fa	3	505	1515	51	3366	38	0.075	0	0	0.503	0.497	339	320	407	398	0	0	0	0	0	0	0	0	0	0	0	0	0	51	0
Gnaphalieae_At5g57860_supercontig_mafft.fa_trimal_spuriousless_gappy.fa	3	310	930	0	0	31	0.1	0	0	0.661	0.339	296	150	165	319	0	0	0	0	0	0	0	0	0	0	0	0	0	0	0
Gnaphalieae_At5g58030_supercontig_mafft.fa_trimal_spuriousless_gappy.fa	3	424	1272	119	9355	29	0.068	0	0	0.629	0.371	286	185	243	439	0	0	0	0	0	0	0	0	0	0	0	0	0	119	0
Gnaphalieae_At5g65220_supercontig_mafft.fa_trimal_spuriousless_gappy.fa	3	458	1374	0	0	30	0.066	0	0	0.64	0.36	432	208	286	448	0	0	0	0	0	0	0	0	0	0	0	0	0	0	0
Gnaphalieae_At5g65270_supercontig_mafft.fa_trimal_spuriousless_gappy.fa	3	609	1827	204	11166	100	0.164	0	0	0.58	0.42	517	317	364	425	0	0	0	0	0	0	0	0	0	0	0	0	0	204	0
Gnaphalieae_At1g07510_supercontig_mafft.fa_trimal_spuriousless_gappy.fa	4	960	3840	94	2448	157	0.164	25	0.026	0.603	0.397	1095	564	923	1164	0	0	0	0	0	0	0	0	0	0	0	0	0	94	0
Gnaphalieae_At1g22170_supercontig_mafft.fa_trimal_spuriousless_gappy.fa	4	234	936	86	9188	6	0.026	2	0.009	0.629	0.371	278	154	161	257	0	0	0	0	0	0	0	0	0	0	0	0	0	86	0
Gnaphalieae_At1g23820_supercontig_mafft.fa_trimal_spuriousless_gappy.fa	4	609	2436	23	0.944	268	0.44	77	0.126	0.666	0.334	678	344	461	930	0	0	0	0	0	0	0	0	0	0	0	0	0	23	0
Gnaphalieae_At1g26880_supercontig_mafft.fa_trimal_spuriousless_gappy.fa	4	355	1420	93	6549	76	0.214	5	0.014	0.628	0.372	334	187	306	500	0	0	0	0	0	0	0	0	0	0	0	0	0	93	0
Gnaphalieae_At1g34220_supercontig_mafft.fa_trimal_spuriousless_gappy.fa	4	884	3536	206	5826	219	0.248	23	0.026	0.653	0.347	930	469	685	1246	0	0	0	0	0	0	0	0	0	0	0	0	0	206	0
Gnaphalieae_At1g55090_supercontig_mafft.fa_trimal_spuriousless_gappy.fa	4	775	3100	291	9387	103	0.133	1	0.001	0.609	0.391	764	554	544	947	0	0	0	0	0	0	0	0	0	0	0	0	0	291	0
Gnaphalieae_At1g65040_supercontig_mafft.fa_trimal_spuriousless_gappy.fa	4	383	1532	48	3133	86	0.225	8	0.021	0.603	0.397	435	293	296	460	0	0	0	0	0	0	0	0	0	0	0	0	0	48	0
Gnaphalieae_At2g03800_supercontig_mafft.fa_trimal_spuriousless_gappy.fa	4	1038	4152	869	20.93	155	0.149	2	0.002	0.648	0.352	886	535	621	1241	0	0	0	0	0	0	0	0	0	0	0	0	0	869	0
Gnaphalieae_At2g15430_supercontig_mafft.fa_trimal_spuriousless_gappy.fa	4	660	2640	111	4205	83	0.126	5	0.008	0.587	0.413	709	487	557	776	0	0	0	0	0	0	0	0	0	0	0	0	0	111	0
Gnaphalieae_At2g24200_supercontig_mafft.fa_trimal_spuriousless_gappy.fa	4	2348	9392	2476	26363	867	0.369	150	0.064	0.624	0.376	2015	1108	1494	2299	0	0	0	0	0	0	0	0	0	0	0	0	0	2476	0
Gnaphalieae_At2g32230_supercontig_mafft.fa_trimal_spuriousless_gappy.fa	4	750	3000	150	5	213	0.284	12	0.016	0.619	0.381	837	375	710	928	0	0	0	0	0	0	0	0	0	0	0	0	0	150	0
Gnaphalieae_At2g32950_supercontig_mafft.fa_trimal_spuriousless_gappy.fa	4	462	1848	57	3084	190	0.411	13	0.028	0.63	0.37	508	286	376	621	0	0	0	0	0	0	0	0	0	0	0	0	0	57	0
Gnaphalieae_At2g38450_supercontig_mafft.fa_trimal_spuriousless_gappy.fa	4	764	3056	909	29745	109	0.143	5	0.007	0.654	0.346	551	318	425	853	0	0	0	0	0	0	0	0	0	0	0	0	0	909	0
Gnaphalieae_At2g39450_supercontig_mafft.fa_trimal_spuriousless_gappy.fa	4	716	2864	173	6041	179	0.25	20	0.028	0.666	0.334	970	429	469	823	0	0	0	0	0	0	0	0	0	0	0	0	0	173	0
Gnaphalieae_At3g04340_supercontig_mafft.fa_trimal_spuriousless_gappy.fa	4	420	1680	9	0.536	74	0.176	6	0.014	0.63	0.37	490	290	329	562	0	0	0	0	0	0	0	0	0	0	0	0	0	9	0
Gnaphalieae_At3g13580_supercontig_mafft.fa_trimal_spuriousless_gappy.fa	4	1206	4824	1044	21642	197	0.163	33	0.027	0.652	0.348	1097	528	788	1367	0	0	0	0	0	0	0	0	0	0	0	0	0	1044	0
Gnaphalieae_At3g15190_supercontig_mafft.fa_trimal_spuriousless_gappy.fa	4	718	2872	693	24.13	164	0.228	14	0.019	0.635	0.365	670	313	482	714	0	0	0	0	0	0	0	0	0	0	0	0	0	693	0
Gnaphalieae_At3g16090_supercontig_mafft.fa_trimal_spuriousless_gappy.fa	4	580	2320	1	0.043	65	0.112	5	0.009	0.609	0.391	585	357	549	828	0	0	0	0	0	0	0	0	0	0	0	0	0	1	0
Gnaphalieae_At3g18215_supercontig_mafft.fa_trimal_spuriousless_gappy.fa	4	251	1004	49	4.88	28	0.112	2	0.008	0.635	0.365	340	213	136	266	0	0	0	0	0	0	0	0	0	0	0	0	0	49	0
Gnaphalieae_At3g21400_supercontig_mafft.fa_trimal_spuriousless_gappy.fa	4	962	3848	588	15281	275	0.286	20	0.021	0.627	0.373	1037	531	685	1007	0	0	0	0	0	0	0	0	0	0	0	0	0	588	0
Gnaphalieae_At3g24500_supercontig_mafft.fa_trimal_spuriousless_gappy.fa	4	366	1464	64	4372	74	0.202	5	0.014	0.6	0.4	464	163	397	376	0	0	0	0	0	0	0	0	0	0	0	0	0	64	0
Gnaphalieae_At3g53470_supercontig_mafft.fa_trimal_spuriousless_gappy.fa	4	636	2544	199	7822	136	0.214	12	0.019	0.628	0.372	694	408	465	778	0	0	0	0	0	0	0	0	0	0	0	0	0	199	0
Gnaphalieae_At3g54420_supercontig_mafft.fa_trimal_spuriousless_gappy.fa	4	383	1532	0	0	95	0.248	3	0.008	0.564	0.436	417	314	354	447	0	0	0	0	0	0	0	0	0	0	0	0	0	0	0
Gnaphalieae_At3g54470_supercontig_mafft.fa_trimal_spuriousless_gappy.fa	4	420	1680	30	1786	59	0.14	9	0.021	0.56	0.44	410	309	417	514	0	0	0	0	0	0	0	0	0	0	0	0	0	30	0
Gnaphalieae_At3g55250_supercontig_mafft.fa_trimal_spuriousless_gappy.fa	4	406	1624	43	2648	48	0.118	0	0	0.625	0.375	429	176	417	559	0	0	0	0	0	0	0	0	0	0	0	0	0	43	0
Gnaphalieae_At3g55800_supercontig_mafft.fa_trimal_spuriousless_gappy.fa	4	690	2760	4	0.145	54	0.078	4	0.006	0.635	0.365	854	464	543	895	0	0	0	0	0	0	0	0	0	0	0	0	0	4	0
Gnaphalieae_At4g02360_supercontig_mafft.fa_trimal_spuriousless_gappy.fa	4	393	1572	84	5344	26	0.066	2	0.005	0.588	0.412	376	176	437	499	0	0	0	0	0	0	0	0	0	0	0	0	0	84	0
Gnaphalieae_At4g03100_supercontig_mafft.fa_trimal_spuriousless_gappy.fa	4	656	2624	193	7355	152	0.232	41	0.062	0.609	0.391	662	362	589	818	0	0	0	0	0	0	0	0	0	0	0	0	0	193	0
Gnaphalieae_At4g06634_supercontig_mafft.fa_trimal_spuriousless_gappy.fa	4	341	1364	25	1833	100	0.293	7	0.021	0.67	0.33	435	233	209	462	0	0	0	0	0	0	0	0	0	0	0	0	0	25	0
Gnaphalieae_At4g12780_supercontig_mafft.fa_trimal_spuriousless_gappy.fa	4	290	1160	42	3621	135	0.466	6	0.021	0.614	0.386	346	188	243	341	0	0	0	0	0	0	0	0	0	0	0	0	0	42	0
Gnaphalieae_At4g14710_supercontig_mafft.fa_trimal_spuriousless_gappy.fa	4	425	1700	208	12235	135	0.318	18	0.042	0.631	0.369	412	218	333	529	0	0	0	0	0	0	0	0	0	0	0	0	0	208	0
Gnaphalieae_At4g21110_supercontig_mafft.fa_trimal_spuriousless_gappy.fa	4	1126	4504	538	11945	146	0.13	1	0.001	0.628	0.372	1127	650	824	1365	0	0	0	0	0	0	0	0	0	0	0	0	0	538	0
Gnaphalieae_At4g26490_supercontig_mafft.fa_trimal_spuriousless_gappy.fa	4	436	1744	73	4186	61	0.14	4	0.009	0.637	0.363	501	274	333	563	0	0	0	0	0	0	0	0	0	0	0	0	0	73	0
Gnaphalieae_At5g01650_supercontig_mafft.fa_trimal_spuriousless_gappy.fa	4	964	3856	279	7235	194	0.201	18	0.019	0.618	0.382	1005	641	727	1204	0	0	0	0	0	0	0	0	0	0	0	0	0	279	0
Gnaphalieae_At5g09570_supercontig_mafft.fa_trimal_spuriousless_gappy.fa	4	809	3236	181	5593	249	0.308	7	0.009	0.561	0.439	685	675	667	1028	0	0	0	0	0	0	0	0	0	0	0	0	0	181	0
Gnaphalieae_At5g14105_supercontig_mafft.fa_trimal_spuriousless_gappy.fa	4	300	1200	89	7417	126	0.42	6	0.02	0.641	0.359	356	192	207	356	0	0	0	0	0	0	0	0	0	0	0	0	0	89	0
Gnaphalieae_At5g42890_supercontig_mafft.fa_trimal_spuriousless_gappy.fa	4	376	1504	258	17154	43	0.114	2	0.005	0.665	0.335	408	237	181	420	0	0	0	0	0	0	0	0	0	0	0	0	0	258	0
Gnaphalieae_At5g58110_supercontig_mafft.fa_trimal_spuriousless_gappy.fa	4	293	1172	36	3072	65	0.222	6	0.02	0.619	0.381	354	207	226	349	0	0	0	0	0	0	0	0	0	0	0	0	0	36	0
Gnaphalieae_At5g59180_supercontig_mafft.fa_trimal_spuriousless_gappy.fa	4	565	2260	176	7788	90	0.159	2	0.004	0.622	0.378	530	278	509	767	0	0	0	0	0	0	0	0	0	0	0	0	0	176	0
Gnaphalieae_At5g61510_supercontig_mafft.fa_trimal_spuriousless_gappy.fa	4	465	1860	38	2043	124	0.267	10	0.022	0.639	0.361	605	306	351	560	0	0	0	0	0	0	0	0	0	0	0	0	0	38	0
Gnaphalieae_At5g61530_supercontig_mafft.fa_trimal_spuriousless_gappy.fa	4	365	1460	10	0.685	91	0.249	6	0.016	0.626	0.374	442	292	250	466	0	0	0	0	0	0	0	0	0	0	0	0	0	10	0
Gnaphalieae_At5g65380_supercontig_mafft.fa_trimal_spuriousless_gappy.fa	4	308	1232	84	6818	85	0.276	11	0.036	0.619	0.381	208	137	300	503	0	0	0	0	0	0	0	0	0	0	0	0	0	84	0
Gnaphalieae_At1g12520_supercontig_mafft.fa_trimal_spuriousless_gappy.fa	5	818	4090	240	5868	260	0.318	41	0.05	0.607	0.393	1044	577	937	1292	0	0	0	0	0	0	0	0	0	0	0	0	0	240	0
Gnaphalieae_At1g13440_supercontig_mafft.fa_trimal_spuriousless_gappy.fa	5	2595	12975	4174	32.17	1112	0.429	138	0.053	0.642	0.358	2395	1442	1712	3252	0	0	0	0	0	0	0	0	0	0	0	0	0	4174	0
Gnaphalieae_At1g13700_supercontig_mafft.fa_trimal_spuriousless_gappy.fa	5	1084	5420	201	3708	248	0.229	67	0.062	0.636	0.364	1517	834	1064	1804	0	0	0	0	0	0	0	0	0	0	0	0	0	201	0
Gnaphalieae_At1g18800_supercontig_mafft.fa_trimal_spuriousless_gappy.fa	5	564	2820	281	9965	262	0.465	48	0.085	0.654	0.346	704	328	550	957	0	0	0	0	0	0	0	0	0	0	0	0	0	281	0
Gnaphalieae_At1g20110_supercontig_mafft.fa_trimal_spuriousless_gappy.fa	5	1046	5230	109	2084	385	0.368	87	0.083	0.633	0.367	1386	801	1080	1854	0	0	0	0	0	0	0	0	0	0	0	0	0	109	0
Gnaphalieae_At1g66070_supercontig_mafft.fa_trimal_spuriousless_gappy.fa	5	413	2065	261	12639	61	0.148	5	0.012	0.652	0.348	578	308	319	599	0	0	0	0	0	0	0	0	0	0	0	0	0	261	0
Gnaphalieae_At1g72560_supercontig_mafft.fa_trimal_spuriousless_gappy.fa	5	550	2750	9	0.327	162	0.295	43	0.078	0.644	0.356	771	500	476	994	0	0	0	0	0	0	0	0	0	0	0	0	0	9	0
Gnaphalieae_At2g23090_supercontig_mafft.fa_trimal_spuriousless_gappy.fa	5	303	1515	73	4818	63	0.208	11	0.036	0.639	0.361	398	228	293	523	0	0	0	0	0	0	0	0	0	0	0	0	0	73	0
Gnaphalieae_At2g26210_supercontig_mafft.fa_trimal_spuriousless_gappy.fa	5	435	2175	79	3632	194	0.446	36	0.083	0.638	0.362	545	378	381	792	0	0	0	0	0	0	0	0	0	0	0	0	0	79	0
Gnaphalieae_At2g27960_supercontig_mafft.fa_trimal_spuriousless_gappy.fa	5	416	2080	33	1587	73	0.175	25	0.06	0.604	0.396	578	394	417	658	0	0	0	0	0	0	0	0	0	0	0	0	0	33	0
Gnaphalieae_At2g35330_supercontig_mafft.fa_trimal_spuriousless_gappy.fa	5	561	2805	243	8663	102	0.182	18	0.032	0.583	0.417	866	357	711	628	0	0	0	0	0	0	0	0	0	0	0	0	0	243	0
Gnaphalieae_At2g38290_supercontig_mafft.fa_trimal_spuriousless_gappy.fa	5	460	2300	244	10609	199	0.433	15	0.033	0.586	0.414	580	402	449	625	0	0	0	0	0	0	0	0	0	0	0	0	0	244	0
Gnaphalieae_At2g39780_supercontig_mafft.fa_trimal_spuriousless_gappy.fa	5	457	2285	67	2932	152	0.333	33	0.072	0.664	0.336	616	403	343	856	0	0	0	0	0	0	0	0	0	0	0	0	0	67	0
Gnaphalieae_At2g40980_supercontig_mafft.fa_trimal_spuriousless_gappy.fa	5	392	1960	246	12551	161	0.411	16	0.041	0.613	0.387	559	258	406	491	0	0	0	0	0	0	0	0	0	0	0	0	0	246	0
Gnaphalieae_At2g46420_supercontig_mafft.fa_trimal_spuriousless_gappy.fa	5	495	2475	45	1818	112	0.226	19	0.038	0.649	0.351	737	422	431	840	0	0	0	0	0	0	0	0	0	0	0	0	0	45	0
Gnaphalieae_At3g09740_supercontig_mafft.fa_trimal_spuriousless_gappy.fa	5	438	2190	109	4977	122	0.279	21	0.048	0.643	0.357	637	309	434	701	0	0	0	0	0	0	0	0	0	0	0	0	0	109	0
Gnaphalieae_At3g12180_supercontig_mafft.fa_trimal_spuriousless_gappy.fa	5	612	3060	261	8529	261	0.426	36	0.059	0.639	0.361	754	526	484	1035	0	0	0	0	0	0	0	0	0	0	0	0	0	261	0
Gnaphalieae_At3g15610_supercontig_mafft.fa_trimal_spuriousless_gappy.fa	5	1272	6360	1213	19072	346	0.272	38	0.03	0.615	0.385	1472	877	1105	1693	0	0	0	0	0	0	0	0	0	0	0	0	0	1213	0
Gnaphalieae_At3g15840_supercontig_mafft.fa_trimal_spuriousless_gappy.fa	5	878	4390	627	14282	247	0.281	28	0.032	0.605	0.395	1094	716	770	1183	0	0	0	0	0	0	0	0	0	0	0	0	0	627	0
Gnaphalieae_At3g25400_supercontig_mafft.fa_trimal_spuriousless_gappy.fa	5	438	2190	39	1781	189	0.432	42	0.096	0.638	0.362	660	301	478	712	0	0	0	0	0	0	0	0	0	0	0	0	0	39	0
Gnaphalieae_At3g26060_supercontig_mafft.fa_trimal_spuriousless_gappy.fa	5	497	2485	17	0.684	57	0.115	16	0.032	0.652	0.348	803	358	500	807	0	0	0	0	0	0	0	0	0	0	0	0	0	17	0
Gnaphalieae_At3g47860_supercontig_mafft.fa_trimal_spuriousless_gappy.fa	5	987	4935	720	14.59	345	0.35	57	0.058	0.631	0.369	1285	782	775	1373	0	0	0	0	0	0	0	0	0	0	0	0	0	720	0
Gnaphalieae_At3g48780_supercontig_mafft.fa_trimal_spuriousless_gappy.fa	5	407	2035	8	0.393	177	0.435	39	0.096	0.626	0.374	554	348	410	715	0	0	0	0	0	0	0	0	0	0	0	0	0	8	0
Gnaphalieae_At4g09650_supercontig_mafft.fa_trimal_spuriousless_gappy.fa	5	511	2555	13	0.509	102	0.2	26	0.051	0.65	0.35	858	359	530	795	0	0	0	0	0	0	0	0	0	0	0	0	0	13	0
Gnaphalieae_At4g16520_supercontig_mafft.fa_trimal_spuriousless_gappy.fa	5	349	1745	80	4585	116	0.332	7	0.02	0.641	0.359	485	234	363	583	0	0	0	0	0	0	0	0	0	0	0	0	0	80	0
Gnaphalieae_At4g20100_supercontig_mafft.fa_trimal_spuriousless_gappy.fa	5	1023	5115	348	6804	404	0.395	63	0.062	0.623	0.377	1256	783	1014	1714	0	0	0	0	0	0	0	0	0	0	0	0	0	348	0
Gnaphalieae_At4g22840_supercontig_mafft.fa_trimal_spuriousless_gappy.fa	5	654	3270	31	0.948	225	0.344	44	0.067	0.609	0.391	841	594	672	1132	0	0	0	0	0	0	0	0	0	0	0	0	0	31	0
Gnaphalieae_At4g26700_supercontig_mafft.fa_trimal_spuriousless_gappy.fa	5	663	3315	37	1116	135	0.204	30	0.045	0.631	0.369	1030	575	633	1040	0	0	0	0	0	0	0	0	0	0	0	0	0	37	0
Gnaphalieae_At4g36390_supercontig_mafft.fa_trimal_spuriousless_gappy.fa	5	267	1335	54	4045	69	0.258	7	0.026	0.635	0.365	383	211	256	431	0	0	0	0	0	0	0	0	0	0	0	0	0	54	0
Gnaphalieae_At4g37020_supercontig_mafft.fa_trimal_spuriousless_gappy.fa	5	355	1775	184	10366	130	0.366	30	0.085	0.63	0.37	499	278	310	504	0	0	0	0	0	0	0	0	0	0	0	0	0	184	0
Gnaphalieae_At4g37900_supercontig_mafft.fa_trimal_spuriousless_gappy.fa	5	489	2445	159	6503	138	0.282	8	0.016	0.638	0.362	666	388	439	793	0	0	0	0	0	0	0	0	0	0	0	0	0	159	0
Gnaphalieae_At5g10450_supercontig_mafft.fa_trimal_spuriousless_gappy.fa	5	733	3665	172	4693	303	0.413	22	0.03	0.617	0.383	1032	572	765	1124	0	0	0	0	0	0	0	0	0	0	0	0	0	172	0
Gnaphalieae_At5g14320_supercontig_mafft.fa_trimal_spuriousless_gappy.fa	5	533	2665	24	0.901	115	0.216	21	0.039	0.621	0.379	821	429	571	820	0	0	0	0	0	0	0	0	0	0	0	0	0	24	0
Gnaphalieae_At5g25770_supercontig_mafft.fa_trimal_spuriousless_gappy.fa	5	426	2130	89	4178	96	0.225	16	0.038	0.622	0.378	644	348	423	626	0	0	0	0	0	0	0	0	0	0	0	0	0	89	0
Gnaphalieae_At5g26880_supercontig_mafft.fa_trimal_spuriousless_gappy.fa	5	386	1930	53	2746	86	0.223	2	0.005	0.604	0.396	491	327	416	643	0	0	0	0	0	0	0	0	0	0	0	0	0	53	0
Gnaphalieae_At5g49960_supercontig_mafft.fa_trimal_spuriousless_gappy.fa	5	834	4170	479	11487	191	0.229	14	0.017	0.642	0.358	1064	669	654	1304	0	0	0	0	0	0	0	0	0	0	0	0	0	479	0
Gnaphalieae_At5g59610_supercontig_mafft.fa_trimal_spuriousless_gappy.fa	5	379	1895	113	5963	136	0.359	17	0.045	0.675	0.325	515	254	326	687	0	0	0	0	0	0	0	0	0	0	0	0	0	113	0
Gnaphalieae_At5g62740_supercontig_mafft.fa_trimal_spuriousless_gappy.fa	5	2210	11050	2292	20742	640	0.29	101	0.046	0.649	0.351	2645	1320	1754	3039	0	0	0	0	0	0	0	0	0	0	0	0	0	2292	0
Gnaphalieae_At5g67380_supercontig_mafft.fa_trimal_spuriousless_gappy.fa	5	577	2885	323	11196	121	0.21	22	0.038	0.653	0.347	811	387	503	861	0	0	0	0	0	0	0	0	0	0	0	0	0	323	0
Gnaphalieae_At1g03470_supercontig_mafft.fa_trimal_spuriousless_gappy.fa	6	475	2850	145	5088	196	0.413	41	0.086	0.628	0.372	845	563	444	853	0	0	0	0	0	0	0	0	0	0	0	0	0	145	0
Gnaphalieae_At1g07180_supercontig_mafft.fa_trimal_spuriousless_gappy.fa	6	1110	6660	1660	24925	230	0.207	39	0.035	0.602	0.398	1335	822	1168	1675	0	0	0	0	0	0	0	0	0	0	0	0	0	1660	0
Gnaphalieae_At1g12230_supercontig_mafft.fa_trimal_spuriousless_gappy.fa	6	732	4392	48	1093	179	0.245	33	0.045	0.637	0.363	1180	805	773	1586	0	0	0	0	0	0	0	0	0	0	0	0	0	48	0
Gnaphalieae_At1g14150_supercontig_mafft.fa_trimal_spuriousless_gappy.fa	6	360	2160	86	3981	112	0.311	23	0.064	0.61	0.39	608	316	493	657	0	0	0	0	0	0	0	0	0	0	0	0	0	86	0
Gnaphalieae_At1g14340_supercontig_mafft.fa_trimal_spuriousless_gappy.fa	6	620	3720	77	2.07	165	0.266	28	0.045	0.597	0.403	1149	599	870	1025	0	0	0	0	0	0	0	0	0	0	0	0	0	77	0
Gnaphalieae_At1g32500_supercontig_mafft.fa_trimal_spuriousless_gappy.fa	6	991	5946	444	7467	296	0.299	52	0.052	0.624	0.376	1796	941	1127	1638	0	0	0	0	0	0	0	0	0	0	0	0	0	444	0
Gnaphalieae_At1g45474_supercontig_mafft.fa_trimal_spuriousless_gappy.fa	6	474	2844	3	0.105	129	0.272	37	0.078	0.596	0.404	696	498	651	996	0	0	0	0	0	0	0	0	0	0	0	0	0	3	0
Gnaphalieae_At1g52310_supercontig_mafft.fa_trimal_spuriousless_gappy.fa	6	507	3042	0	0	82	0.162	20	0.039	0.575	0.425	930	544	749	819	0	0	0	0	0	0	0	0	0	0	0	0	0	0	0
Gnaphalieae_At1g64200_supercontig_mafft.fa_trimal_spuriousless_gappy.fa	6	745	4470	901	20157	156	0.209	23	0.031	0.641	0.359	1157	606	676	1130	0	0	0	0	0	0	0	0	0	0	0	0	0	901	0
Gnaphalieae_At1g73230_supercontig_mafft.fa_trimal_spuriousless_gappy.fa	6	502	3012	221	7337	215	0.428	53	0.106	0.642	0.358	841	497	503	950	0	0	0	0	0	0	0	0	0	0	0	0	0	221	0
Gnaphalieae_At1g79230_supercontig_mafft.fa_trimal_spuriousless_gappy.fa	6	310	1860	58	3118	78	0.252	20	0.065	0.568	0.432	423	386	393	600	0	0	0	0	0	0	0	0	0	0	0	0	0	58	0
Gnaphalieae_At2g20190_supercontig_mafft.fa_trimal_spuriousless_gappy.fa	6	759	4554	674	14.8	144	0.19	20	0.026	0.63	0.37	997	666	771	1446	0	0	0	0	0	0	0	0	0	0	0	0	0	674	0
Gnaphalieae_At2g20860_supercontig_mafft.fa_trimal_spuriousless_gappy.fa	6	420	2520	61	2421	93	0.221	18	0.043	0.631	0.369	675	432	476	876	0	0	0	0	0	0	0	0	0	0	0	0	0	61	0
Gnaphalieae_At2g21250_supercontig_mafft.fa_trimal_spuriousless_gappy.fa	6	1118	6708	350	5218	432	0.386	129	0.115	0.636	0.364	1771	1142	1174	2271	0	0	0	0	0	0	0	0	0	0	0	0	0	350	0
Gnaphalieae_At2g30200_supercontig_mafft.fa_trimal_spuriousless_gappy.fa	6	339	2034	70	3441	67	0.198	32	0.094	0.589	0.411	594	480	327	563	0	0	0	0	0	0	0	0	0	0	0	0	0	70	0
Gnaphalieae_At2g31040_supercontig_mafft.fa_trimal_spuriousless_gappy.fa	6	396	2376	148	6229	179	0.452	63	0.159	0.636	0.364	680	381	429	738	0	0	0	0	0	0	0	0	0	0	0	0	0	148	0
Gnaphalieae_At2g31570_supercontig_mafft.fa_trimal_spuriousless_gappy.fa	6	1111	6666	1190	17852	523	0.471	138	0.124	0.663	0.337	1740	830	1017	1889	0	0	0	0	0	0	0	0	0	0	0	0	0	1190	0
Gnaphalieae_At2g43945_supercontig_mafft.fa_trimal_spuriousless_gappy.fa	6	560	3360	109	3244	237	0.423	45	0.08	0.623	0.377	891	629	598	1133	0	0	0	0	0	0	0	0	0	0	0	0	0	109	0
Gnaphalieae_At2g45690_supercontig_mafft.fa_trimal_spuriousless_gappy.fa	6	495	2970	287	9663	90	0.182	18	0.036	0.656	0.344	787	466	458	972	0	0	0	0	0	0	0	0	0	0	0	0	0	287	0
Gnaphalieae_At3g10920_supercontig_mafft.fa_trimal_spuriousless_gappy.fa	6	436	2616	102	3899	154	0.353	41	0.094	0.597	0.403	631	432	581	870	0	0	0	0	0	0	0	0	0	0	0	0	0	102	0
Gnaphalieae_At3g25540_supercontig_mafft.fa_trimal_spuriousless_gappy.fa	6	540	3240	130	4012	140	0.259	31	0.057	0.652	0.348	811	448	633	1218	0	0	0	0	0	0	0	0	0	0	0	0	0	130	0
Gnaphalieae_At3g61600_supercontig_mafft.fa_trimal_spuriousless_gappy.fa	6	1149	6894	1559	22614	269	0.234	29	0.025	0.621	0.379	1438	1056	966	1875	0	0	0	0	0	0	0	0	0	0	0	0	0	1559	0
Gnaphalieae_At4g13430_supercontig_mafft.fa_trimal_spuriousless_gappy.fa	6	374	2244	22	0.98	197	0.527	48	0.128	0.613	0.387	567	402	458	795	0	0	0	0	0	0	0	0	0	0	0	0	0	22	0
Gnaphalieae_At4g13500_supercontig_mafft.fa_trimal_spuriousless_gappy.fa	6	382	2292	117	5105	143	0.374	49	0.128	0.621	0.379	615	313	512	735	0	0	0	0	0	0	0	0	0	0	0	0	0	117	0
Gnaphalieae_At4g14320_supercontig_mafft.fa_trimal_spuriousless_gappy.fa	6	366	2196	136	6193	120	0.328	43	0.117	0.625	0.375	614	352	420	674	0	0	0	0	0	0	0	0	0	0	0	0	0	136	0
Gnaphalieae_At4g17030_supercontig_mafft.fa_trimal_spuriousless_gappy.fa	6	406	2436	1	0.041	113	0.278	44	0.108	0.577	0.423	725	465	566	679	0	0	0	0	0	0	0	0	0	0	0	0	0	1	0
Gnaphalieae_At4g30060_supercontig_mafft.fa_trimal_spuriousless_gappy.fa	6	371	2226	207	9299	119	0.321	26	0.07	0.655	0.345	609	341	355	714	0	0	0	0	0	0	0	0	0	0	0	0	0	207	0
Gnaphalieae_At5g02120_supercontig_mafft.fa_trimal_spuriousless_gappy.fa	6	486	2916	212	7.27	219	0.451	73	0.15	0.672	0.328	853	491	397	963	0	0	0	0	0	0	0	0	0	0	0	0	0	212	0
Gnaphalieae_At5g04170_supercontig_mafft.fa_trimal_spuriousless_gappy.fa	6	294	1764	10	0.567	93	0.316	19	0.065	0.613	0.387	450	274	404	626	0	0	0	0	0	0	0	0	0	0	0	0	0	10	0
Gnaphalieae_At5g11260_supercontig_mafft.fa_trimal_spuriousless_gappy.fa	6	674	4044	674	16667	228	0.338	42	0.062	0.613	0.387	1161	486	818	905	0	0	0	0	0	0	0	0	0	0	0	0	0	674	0
Gnaphalieae_At5g11950_supercontig_mafft.fa_trimal_spuriousless_gappy.fa	6	412	2472	121	4895	144	0.35	38	0.092	0.624	0.376	633	364	520	834	0	0	0	0	0	0	0	0	0	0	0	0	0	121	0
Gnaphalieae_At5g14220_supercontig_mafft.fa_trimal_spuriousless_gappy.fa	6	679	4074	618	15169	126	0.186	24	0.035	0.636	0.364	1038	503	756	1159	0	0	0	0	0	0	0	0	0	0	0	0	0	618	0
Gnaphalieae_At5g16400_supercontig_mafft.fa_trimal_spuriousless_gappy.fa	6	358	2148	124	5773	133	0.372	36	0.101	0.591	0.409	528	286	542	668	0	0	0	0	0	0	0	0	0	0	0	0	0	124	0
Gnaphalieae_At5g19280_supercontig_mafft.fa_trimal_spuriousless_gappy.fa	6	713	4278	364	8509	365	0.512	119	0.167	0.629	0.371	1113	646	805	1350	0	0	0	0	0	0	0	0	0	0	0	0	0	364	0
Gnaphalieae_At5g22580_supercontig_mafft.fa_trimal_spuriousless_gappy.fa	6	706	4236	20	0.472	80	0.113	30	0.042	0.634	0.366	1225	573	970	1448	0	0	0	0	0	0	0	0	0	0	0	0	0	20	0
Gnaphalieae_At5g40370_supercontig_mafft.fa_trimal_spuriousless_gappy.fa	6	545	3270	285	8716	194	0.356	22	0.04	0.622	0.378	871	524	605	985	0	0	0	0	0	0	0	0	0	0	0	0	0	285	0
Gnaphalieae_At5g47240_supercontig_mafft.fa_trimal_spuriousless_gappy.fa	6	722	4332	559	12904	292	0.404	58	0.08	0.661	0.339	1162	563	717	1331	0	0	0	0	0	0	0	0	0	0	0	0	0	559	0
Gnaphalieae_At1g01050_supercontig_mafft.fa_trimal_spuriousless_gappy.fa	7	499	3493	200	5726	214	0.429	170	0.341	0.62	0.38	999	632	620	1042	0	0	0	0	0	0	0	0	0	0	0	0	0	200	0
Gnaphalieae_At1g70000_supercontig_mafft.fa_trimal_spuriousless_gappy.fa	7	1010	7070	2254	31881	232	0.23	46	0.046	0.668	0.332	1509	669	929	1709	0	0	0	0	0	0	0	0	0	0	0	0	0	2254	0
Gnaphalieae_At2g04350_supercontig_mafft.fa_trimal_spuriousless_gappy.fa	7	603	4221	224	5307	200	0.332	54	0.09	0.605	0.395	1018	694	883	1402	0	0	0	0	0	0	0	0	0	0	0	0	0	224	0
Gnaphalieae_At2g20340_supercontig_mafft.fa_trimal_spuriousless_gappy.fa	7	903	6321	2000	31641	413	0.457	113	0.125	0.601	0.399	1135	800	925	1461	0	0	0	0	0	0	0	0	0	0	0	0	0	2000	0
Gnaphalieae_At2g21160_supercontig_mafft.fa_trimal_spuriousless_gappy.fa	7	1103	7721	829	10737	495	0.449	135	0.122	0.639	0.361	1943	1202	1288	2459	0	0	0	0	0	0	0	0	0	0	0	0	0	829	0
Gnaphalieae_At2g24765_supercontig_mafft.fa_trimal_spuriousless_gappy.fa	7	954	6678	700	10482	381	0.399	106	0.111	0.659	0.341	1761	891	1149	2177	0	0	0	0	0	0	0	0	0	0	0	0	0	700	0
Gnaphalieae_At2g40540_supercontig_mafft.fa_trimal_spuriousless_gappy.fa	7	725	5075	81	1596	192	0.265	53	0.073	0.608	0.392	1477	1045	915	1557	0	0	0	0	0	0	0	0	0	0	0	0	0	81	0
Gnaphalieae_At3g11730_supercontig_mafft.fa_trimal_spuriousless_gappy.fa	7	612	4284	116	2708	126	0.206	20	0.033	0.628	0.372	1351	640	912	1265	0	0	0	0	0	0	0	0	0	0	0	0	0	116	0
Gnaphalieae_At3g16480_supercontig_mafft.fa_trimal_spuriousless_gappy.fa	7	1939	13573	2839	20917	609	0.314	158	0.081	0.602	0.398	2726	1948	2326	3734	0	0	0	0	0	0	0	0	0	0	0	0	0	2839	0
Gnaphalieae_At3g57810_supercontig_mafft.fa_trimal_spuriousless_gappy.fa	7	446	3122	253	8104	260	0.583	113	0.253	0.649	0.351	826	508	499	1036	0	0	0	0	0	0	0	0	0	0	0	0	0	253	0
Gnaphalieae_At3g60600_supercontig_mafft.fa_trimal_spuriousless_gappy.fa	7	820	5740	977	17021	498	0.607	212	0.259	0.633	0.367	1466	848	899	1550	0	0	0	0	0	0	0	0	0	0	0	0	0	977	0
Gnaphalieae_At4g25370_supercontig_mafft.fa_trimal_spuriousless_gappy.fa	7	726	5082	645	12692	314	0.433	62	0.085	0.636	0.364	1243	663	953	1578	0	0	0	0	0	0	0	0	0	0	0	0	0	645	0
Gnaphalieae_At4g31360_supercontig_mafft.fa_trimal_spuriousless_gappy.fa	7	425	2975	440	14.79	190	0.447	34	0.08	0.652	0.348	703	395	486	951	0	0	0	0	0	0	0	0	0	0	0	0	0	440	0
Gnaphalieae_At4g37040_supercontig_mafft.fa_trimal_spuriousless_gappy.fa	7	1012	7084	416	5872	425	0.42	129	0.127	0.648	0.352	1935	1048	1299	2386	0	0	0	0	0	0	0	0	0	0	0	0	0	416	0
Gnaphalieae_At4g37830_supercontig_mafft.fa_trimal_spuriousless_gappy.fa	7	789	5523	1036	18758	318	0.403	60	0.076	0.639	0.361	1178	750	870	1689	0	0	0	0	0	0	0	0	0	0	0	0	0	1036	0
Gnaphalieae_At5g05920_supercontig_mafft.fa_trimal_spuriousless_gappy.fa	7	963	6741	568	8426	345	0.358	101	0.105	0.646	0.354	1891	956	1231	2095	0	0	0	0	0	0	0	0	0	0	0	0	0	568	0
Gnaphalieae_At5g14250_supercontig_mafft.fa_trimal_spuriousless_gappy.fa	7	454	3178	121	3807	150	0.33	29	0.064	0.633	0.367	929	540	582	1006	0	0	0	0	0	0	0	0	0	0	0	0	0	121	0
Gnaphalieae_At5g22300_supercontig_mafft.fa_trimal_spuriousless_gappy.fa	7	971	6797	1189	17493	349	0.359	69	0.071	0.629	0.371	1663	916	1163	1866	0	0	0	0	0	0	0	0	0	0	0	0	0	1189	0
Gnaphalieae_At5g40810_supercontig_mafft.fa_trimal_spuriousless_gappy.fa	7	2824	19768	5625	28455	1105	0.391	317	0.112	0.605	0.395	3637	2712	2874	4920	0	0	0	0	0	0	0	0	0	0	0	0	0	5625	0
Gnaphalieae_At5g49130_supercontig_mafft.fa_trimal_spuriousless_gappy.fa	7	563	3941	96	2436	75	0.133	13	0.023	0.609	0.391	1135	531	974	1205	0	0	0	0	0	0	0	0	0	0	0	0	0	96	0
Gnaphalieae_At5g57330_supercontig_mafft.fa_trimal_spuriousless_gappy.fa	7	619	4333	158	3646	141	0.228	25	0.04	0.624	0.376	1031	788	781	1575	0	0	0	0	0	0	0	0	0	0	0	0	0	158	0
Gnaphalieae_At1g07350_supercontig_mafft.fa_trimal_spuriousless_gappy.fa	8	755	6040	1397	23129	146	0.193	35	0.046	0.626	0.374	1260	930	808	1645	0	0	0	0	0	0	0	0	0	0	0	0	0	1397	0
Gnaphalieae_At1g08780_supercontig_mafft.fa_trimal_spuriousless_gappy.fa	8	792	6336	273	4309	288	0.364	70	0.088	0.636	0.364	2057	965	1241	1800	0	0	0	0	0	0	0	0	0	0	0	0	0	273	0
Gnaphalieae_At1g11430_supercontig_mafft.fa_trimal_spuriousless_gappy.fa	8	882	7056	122	1729	303	0.344	61	0.069	0.66	0.34	2244	1033	1322	2335	0	0	0	0	0	0	0	0	0	0	0	0	0	122	0
Gnaphalieae_At1g16470_supercontig_mafft.fa_trimal_spuriousless_gappy.fa	8	561	4488	498	11096	299	0.533	104	0.185	0.636	0.364	1038	649	804	1499	0	0	0	0	0	0	0	0	0	0	0	0	0	498	0
Gnaphalieae_At1g32470_supercontig_mafft.fa_trimal_spuriousless_gappy.fa	8	1426	11408	346	3033	479	0.336	166	0.116	0.649	0.351	3253	1883	2005	3921	0	0	0	0	0	0	0	0	0	0	0	0	0	346	0
Gnaphalieae_At1g61150_supercontig_mafft.fa_trimal_spuriousless_gappy.fa	8	576	4608	352	7639	100	0.174	23	0.04	0.632	0.368	1311	622	943	1380	0	0	0	0	0	0	0	0	0	0	0	0	0	352	0
Gnaphalieae_At1g79040_supercontig_mafft.fa_trimal_spuriousless_gappy.fa	8	550	4400	212	4818	275	0.5	143	0.26	0.677	0.323	1251	551	802	1584	0	0	0	0	0	0	0	0	0	0	0	0	0	212	0
Gnaphalieae_At1g79260_supercontig_mafft.fa_trimal_spuriousless_gappy.fa	8	538	4304	710	16496	243	0.452	54	0.1	0.644	0.356	1015	567	712	1300	0	0	0	0	0	0	0	0	0	0	0	0	0	710	0
Gnaphalieae_At2g03510_supercontig_mafft.fa_trimal_spuriousless_gappy.fa	8	892	7136	634	8885	328	0.368	77	0.086	0.648	0.352	2068	1001	1286	2147	0	0	0	0	0	0	0	0	0	0	0	0	0	634	0
Gnaphalieae_At2g18600_supercontig_mafft.fa_trimal_spuriousless_gappy.fa	8	279	2232	241	10797	138	0.495	55	0.197	0.623	0.377	587	393	358	653	0	0	0	0	0	0	0	0	0	0	0	0	0	241	0
Gnaphalieae_At2g27450_supercontig_mafft.fa_trimal_spuriousless_gappy.fa	8	981	7848	1548	19725	314	0.32	116	0.118	0.602	0.398	1875	1232	1276	1917	0	0	0	0	0	0	0	0	0	0	0	0	0	1548	0
Gnaphalieae_At2g30410_supercontig_mafft.fa_trimal_spuriousless_gappy.fa	8	705	5640	1602	28404	321	0.455	46	0.065	0.66	0.34	1330	530	843	1335	0	0	0	0	0	0	0	0	0	0	0	0	0	1602	0
Gnaphalieae_At3g08710_supercontig_mafft.fa_trimal_spuriousless_gappy.fa	8	284	2272	120	5282	158	0.556	44	0.155	0.647	0.353	602	393	367	790	0	0	0	0	0	0	0	0	0	0	0	0	0	120	0
Gnaphalieae_At3g10210_supercontig_mafft.fa_trimal_spuriousless_gappy.fa	8	828	6624	1000	15097	324	0.391	79	0.095	0.614	0.386	1692	960	1212	1760	0	0	0	0	0	0	0	0	0	0	0	0	0	1000	0
Gnaphalieae_At3g10850_supercontig_mafft.fa_trimal_spuriousless_gappy.fa	8	438	3504	220	6279	177	0.404	50	0.114	0.621	0.379	997	641	603	1043	0	0	0	0	0	0	0	0	0	0	0	0	0	220	0
Gnaphalieae_At3g46560_supercontig_mafft.fa_trimal_spuriousless_gappy.fa	8	579	4632	205	4426	222	0.383	113	0.195	0.637	0.363	1136	693	915	1683	0	0	0	0	0	0	0	0	0	0	0	0	0	205	0
Gnaphalieae_At3g55640_supercontig_mafft.fa_trimal_spuriousless_gappy.fa	8	1355	10840	1847	17039	485	0.358	218	0.161	0.632	0.368	2436	1455	1852	3250	0	0	0	0	0	0	0	0	0	0	0	0	0	1847	0
Gnaphalieae_At4g14110_supercontig_mafft.fa_trimal_spuriousless_gappy.fa	8	976	7808	110	1409	273	0.28	62	0.064	0.644	0.356	2251	1123	1621	2703	0	0	0	0	0	0	0	0	0	0	0	0	0	110	0
Gnaphalieae_At4g14360_supercontig_mafft.fa_trimal_spuriousless_gappy.fa	8	1398	11184	989	8843	365	0.261	94	0.067	0.613	0.387	2935	1941	2006	3313	0	0	0	0	0	0	0	0	0	0	0	0	0	989	0
Gnaphalieae_At4g16210_supercontig_mafft.fa_trimal_spuriousless_gappy.fa	8	582	4656	216	4639	153	0.263	42	0.072	0.62	0.38	1345	604	1081	1410	0	0	0	0	0	0	0	0	0	0	0	0	0	216	0
Gnaphalieae_At4g17790_supercontig_mafft.fa_trimal_spuriousless_gappy.fa	8	617	4936	64	1297	222	0.36	82	0.133	0.601	0.399	1167	1022	923	1760	0	0	0	0	0	0	0	0	0	0	0	0	0	64	0
Gnaphalieae_At4g24780_supercontig_mafft.fa_trimal_spuriousless_gappy.fa	8	955	7640	1329	17395	254	0.266	66	0.069	0.601	0.399	1888	1091	1430	1902	0	0	0	0	0	0	0	0	0	0	0	0	0	1329	0
Gnaphalieae_At4g34460_supercontig_mafft.fa_trimal_spuriousless_gappy.fa	8	831	6648	1226	18442	357	0.43	64	0.077	0.611	0.389	1516	931	1176	1799	0	0	0	0	0	0	0	0	0	0	0	0	0	1226	0
Gnaphalieae_At5g11680_supercontig_mafft.fa_trimal_spuriousless_gappy.fa	8	579	4632	126	2.72	207	0.358	91	0.157	0.627	0.373	1301	717	965	1523	0	0	0	0	0	0	0	0	0	0	0	0	0	126	0
Gnaphalieae_At5g17170_supercontig_mafft.fa_trimal_spuriousless_gappy.fa	8	691	5528	373	6747	358	0.518	126	0.182	0.642	0.358	1616	843	1001	1695	0	0	0	0	0	0	0	0	0	0	0	0	0	373	0
Gnaphalieae_At5g26667_supercontig_mafft.fa_trimal_spuriousless_gappy.fa	8	1000	8000	1231	15388	473	0.473	186	0.186	0.655	0.345	2143	1015	1319	2292	0	0	0	0	0	0	0	0	0	0	0	0	0	1231	0
Gnaphalieae_At5g47570_supercontig_mafft.fa_trimal_spuriousless_gappy.fa	8	545	4360	786	18028	119	0.218	18	0.033	0.627	0.373	1062	691	643	1178	0	0	0	0	0	0	0	0	0	0	0	0	0	786	0
Gnaphalieae_At5g56130_supercontig_mafft.fa_trimal_spuriousless_gappy.fa	8	382	3056	99	3.24	135	0.353	73	0.191	0.62	0.38	847	358	766	986	0	0	0	0	0	0	0	0	0	0	0	0	0	99	0
Gnaphalieae_At5g64040_supercontig_mafft.fa_trimal_spuriousless_gappy.fa	8	498	3984	399	10015	271	0.544	74	0.149	0.667	0.333	1145	573	620	1247	0	0	0	0	0	0	0	0	0	0	0	0	0	399	0
Gnaphalieae_At5g64180_supercontig_mafft.fa_trimal_spuriousless_gappy.fa	8	205	1640	71	4329	150	0.732	56	0.273	0.6	0.4	413	236	392	528	0	0	0	0	0	0	0	0	0	0	0	0	0	71	0
Gnaphalieae_At5g64370_supercontig_mafft.fa_trimal_spuriousless_gappy.fa	8	766	6128	628	10248	243	0.317	77	0.101	0.589	0.411	1519	1163	1097	1721	0	0	0	0	0	0	0	0	0	0	0	0	0	628	0
Gnaphalieae_At1g04290_supercontig_mafft.fa_trimal_spuriousless_gappy.fa	9	364	3276	152	4.64	112	0.308	46	0.126	0.629	0.371	1032	531	627	934	0	0	0	0	0	0	0	0	0	0	0	0	0	152	0
Gnaphalieae_At1g11790_supercontig_mafft.fa_trimal_spuriousless_gappy.fa	9	803	7227	2186	30248	297	0.37	44	0.055	0.657	0.343	1666	874	855	1646	0	0	0	0	0	0	0	0	0	0	0	0	0	2186	0
Gnaphalieae_At1g16740_supercontig_mafft.fa_trimal_spuriousless_gappy.fa	9	385	3465	122	3521	157	0.408	43	0.112	0.626	0.374	1078	477	773	1015	0	0	0	0	0	0	0	0	0	0	0	0	0	122	0
Gnaphalieae_At2g15290_supercontig_mafft.fa_trimal_spuriousless_gappy.fa	9	348	3132	110	3512	103	0.296	40	0.115	0.638	0.362	726	417	678	1201	0	0	0	0	0	0	0	0	0	0	0	0	0	110	0
Gnaphalieae_At2g25310_supercontig_mafft.fa_trimal_spuriousless_gappy.fa	9	691	6219	255	4.1	291	0.421	104	0.151	0.649	0.351	1824	812	1279	2049	0	0	0	0	0	0	0	0	0	0	0	0	0	255	0
Gnaphalieae_At2g27290_supercontig_mafft.fa_trimal_spuriousless_gappy.fa	9	667	6003	753	12544	245	0.367	30	0.045	0.616	0.384	1645	969	1046	1590	0	0	0	0	0	0	0	0	0	0	0	0	0	753	0
Gnaphalieae_At2g32520_supercontig_mafft.fa_trimal_spuriousless_gappy.fa	9	597	5373	792	14.74	266	0.446	103	0.173	0.618	0.382	1208	776	974	1623	0	0	0	0	0	0	0	0	0	0	0	0	0	792	0
Gnaphalieae_At2g38040_supercontig_mafft.fa_trimal_spuriousless_gappy.fa	9	1596	14364	1936	13478	653	0.409	219	0.137	0.646	0.354	3695	2123	2272	4338	0	0	0	0	0	0	0	0	0	0	0	0	0	1936	0
Gnaphalieae_At3g01980_supercontig_mafft.fa_trimal_spuriousless_gappy.fa	9	547	4923	331	6724	225	0.411	79	0.144	0.647	0.353	1526	696	925	1445	0	0	0	0	0	0	0	0	0	0	0	0	0	331	0
Gnaphalieae_At3g02360_supercontig_mafft.fa_trimal_spuriousless_gappy.fa	9	623	5607	467	8329	70	0.112	31	0.05	0.547	0.453	1505	921	1409	1305	0	0	0	0	0	0	0	0	0	0	0	0	0	467	0
Gnaphalieae_At3g05580_supercontig_mafft.fa_trimal_spuriousless_gappy.fa	9	607	5463	37	0.677	209	0.344	104	0.171	0.611	0.389	1439	841	1270	1876	0	0	0	0	0	0	0	0	0	0	0	0	0	37	0
Gnaphalieae_At3g13530_supercontig_mafft.fa_trimal_spuriousless_gappy.fa	9	875	7875	612	7771	293	0.335	88	0.101	0.605	0.395	2108	1346	1521	2288	0	0	0	0	0	0	0	0	0	0	0	0	0	612	0
Gnaphalieae_At3g15640_supercontig_mafft.fa_trimal_spuriousless_gappy.fa	9	550	4950	270	5455	193	0.351	33	0.06	0.685	0.315	1317	569	907	1887	0	0	0	0	0	0	0	0	0	0	0	0	0	270	0
Gnaphalieae_At3g51800_supercontig_mafft.fa_trimal_spuriousless_gappy.fa	9	1037	9333	588	6.3	440	0.424	258	0.249	0.62	0.38	2553	1320	2005	2867	0	0	0	0	0	0	0	0	0	0	0	0	0	588	0
Gnaphalieae_At3g57090_supercontig_mafft.fa_trimal_spuriousless_gappy.fa	9	791	7119	247	3.47	312	0.394	78	0.099	0.642	0.358	1944	1055	1408	2465	0	0	0	0	0	0	0	0	0	0	0	0	0	247	0
Gnaphalieae_At4g01310_supercontig_mafft.fa_trimal_spuriousless_gappy.fa	9	1269	11421	1141	9.99	477	0.376	112	0.088	0.63	0.37	3215	1755	2050	3260	0	0	0	0	0	0	0	0	0	0	0	0	0	1141	0
Gnaphalieae_At4g03560_supercontig_mafft.fa_trimal_spuriousless_gappy.fa	9	759	6831	1572	23013	426	0.561	116	0.153	0.65	0.35	1472	960	879	1948	0	0	0	0	0	0	0	0	0	0	0	0	0	1572	0
Gnaphalieae_At4g04210_supercontig_mafft.fa_trimal_spuriousless_gappy.fa	9	336	3024	62	2.05	176	0.524	133	0.396	0.576	0.424	917	597	659	789	0	0	0	0	0	0	0	0	0	0	0	0	0	62	0
Gnaphalieae_At4g09800_supercontig_mafft.fa_trimal_spuriousless_gappy.fa	9	435	3915	639	16322	131	0.301	59	0.136	0.601	0.399	1003	560	746	967	0	0	0	0	0	0	0	0	0	0	0	0	0	639	0
Gnaphalieae_At4g26530_supercontig_mafft.fa_trimal_spuriousless_gappy.fa	9	903	8127	259	3187	261	0.289	63	0.07	0.543	0.457	2244	1493	2099	2032	0	0	0	0	0	0	0	0	0	0	0	0	0	259	0
Gnaphalieae_At4g27700_supercontig_mafft.fa_trimal_spuriousless_gappy.fa	9	584	5256	98	1865	228	0.39	59	0.101	0.647	0.353	1782	739	1084	1553	0	0	0	0	0	0	0	0	0	0	0	0	0	98	0
Gnaphalieae_At4g33090_supercontig_mafft.fa_trimal_spuriousless_gappy.fa	9	606	5454	626	11478	181	0.299	56	0.092	0.63	0.37	1396	804	981	1647	0	0	0	0	0	0	0	0	0	0	0	0	0	626	0
Gnaphalieae_At4g33670_supercontig_mafft.fa_trimal_spuriousless_gappy.fa	9	790	7110	353	4965	288	0.365	103	0.13	0.612	0.388	2023	1139	1484	2111	0	0	0	0	0	0	0	0	0	0	0	0	0	353	0
Gnaphalieae_At4g34670_supercontig_mafft.fa_trimal_spuriousless_gappy.fa	9	1112	10008	1054	10532	577	0.519	351	0.316	0.623	0.377	2551	1380	1997	3026	0	0	0	0	0	0	0	0	0	0	0	0	0	1054	0
Gnaphalieae_At4g35250_supercontig_mafft.fa_trimal_spuriousless_gappy.fa	9	733	6597	1046	15856	261	0.356	60	0.082	0.627	0.373	1603	1021	1052	1875	0	0	0	0	0	0	0	0	0	0	0	0	0	1046	0
Gnaphalieae_At4g38510_supercontig_mafft.fa_trimal_spuriousless_gappy.fa	9	1647	14823	2669	18006	711	0.432	418	0.254	0.616	0.384	3331	2383	2287	4153	0	0	0	0	0	0	0	0	0	0	0	0	0	2669	0
Gnaphalieae_At5g03860_supercontig_mafft.fa_trimal_spuriousless_gappy.fa	9	949	8541	687	8044	302	0.318	98	0.103	0.589	0.411	2326	1505	1723	2300	0	0	0	0	0	0	0	0	0	0	0	0	0	687	0
Gnaphalieae_At5g10490_supercontig_mafft.fa_trimal_spuriousless_gappy.fa	9	842	7578	839	11072	262	0.311	30	0.036	0.65	0.35	2030	1139	1219	2351	0	0	0	0	0	0	0	0	0	0	0	0	0	839	0
Gnaphalieae_At5g11500_supercontig_mafft.fa_trimal_spuriousless_gappy.fa	9	1084	9756	1927	19752	336	0.31	71	0.065	0.644	0.356	2454	1196	1592	2587	0	0	0	0	0	0	0	0	0	0	0	0	0	1927	0
Gnaphalieae_At5g11770_supercontig_mafft.fa_trimal_spuriousless_gappy.fa	9	1106	9954	924	9283	331	0.299	114	0.103	0.556	0.444	2138	1935	2077	2880	0	0	0	0	0	0	0	0	0	0	0	0	0	924	0
Gnaphalieae_At5g12860_supercontig_mafft.fa_trimal_spuriousless_gappy.fa	9	1581	14229	2059	14.47	599	0.379	181	0.114	0.602	0.398	3042	2198	2650	4280	0	0	0	0	0	0	0	0	0	0	0	0	0	2059	0
Gnaphalieae_At5g19140_supercontig_mafft.fa_trimal_spuriousless_gappy.fa	9	1091	9819	371	3778	309	0.283	114	0.104	0.631	0.369	2725	1658	1826	3239	0	0	0	0	0	0	0	0	0	0	0	0	0	371	0
Gnaphalieae_At5g20130_supercontig_mafft.fa_trimal_spuriousless_gappy.fa	9	636	5724	930	16247	232	0.365	109	0.171	0.586	0.414	1378	794	1189	1433	0	0	0	0	0	0	0	0	0	0	0	0	0	930	0
Gnaphalieae_At5g37600_supercontig_mafft.fa_trimal_spuriousless_gappy.fa	9	835	7515	526	6999	452	0.541	162	0.194	0.614	0.386	1771	1231	1464	2523	0	0	0	0	0	0	0	0	0	0	0	0	0	526	0
Gnaphalieae_At5g52520_supercontig_mafft.fa_trimal_spuriousless_gappy.fa	9	483	4347	259	5958	184	0.381	59	0.122	0.668	0.332	1157	399	959	1573	0	0	0	0	0	0	0	0	0	0	0	0	0	259	0
Gnaphalieae_At5g55260_supercontig_mafft.fa_trimal_spuriousless_gappy.fa	9	820	7380	1337	18117	465	0.567	179	0.218	0.655	0.345	1704	885	1197	2257	0	0	0	0	0	0	0	0	0	0	0	0	0	1337	0
Gnaphalieae_At5g58560_supercontig_mafft.fa_trimal_spuriousless_gappy.fa	9	1781	16029	4083	25473	789	0.443	253	0.142	0.645	0.355	3459	2042	2203	4242	0	0	0	0	0	0	0	0	0	0	0	0	0	4083	0
Gnaphalieae_At5g63890_supercontig_mafft.fa_trimal_spuriousless_gappy.fa	9	1353	12177	1007	8.27	710	0.525	271	0.2	0.613	0.387	3102	2007	2314	3747	0	0	0	0	0	0	0	0	0	0	0	0	0	1007	0
Gnaphalieae_At1g02140_supercontig_mafft.fa_trimal_spuriousless_gappy.fa	10	750	7500	1389	18.52	359	0.479	135	0.18	0.647	0.353	1822	871	1289	2129	0	0	0	0	0	0	0	0	0	0	0	0	0	1389	0
Gnaphalieae_At1g20200_supercontig_mafft.fa_trimal_spuriousless_gappy.fa	10	1689	16890	5307	31421	503	0.298	108	0.064	0.6	0.4	3053	2259	2374	3897	0	0	0	0	0	0	0	0	0	0	0	0	0	5307	0
Gnaphalieae_At1g24020_supercontig_mafft.fa_trimal_spuriousless_gappy.fa	10	461	4610	124	2.69	150	0.325	32	0.069	0.643	0.357	1567	640	963	1316	0	0	0	0	0	0	0	0	0	0	0	0	0	124	0
Gnaphalieae_At1g26550_supercontig_mafft.fa_trimal_spuriousless_gappy.fa	10	713	7130	431	6045	282	0.396	102	0.143	0.638	0.362	1954	1038	1386	2321	0	0	0	0	0	0	0	0	0	0	0	0	0	431	0
Gnaphalieae_At1g75220_supercontig_mafft.fa_trimal_spuriousless_gappy.fa	10	673	6730	683	10149	275	0.409	76	0.113	0.66	0.34	1807	986	1070	2184	0	0	0	0	0	0	0	0	0	0	0	0	0	683	0
Gnaphalieae_At1g79740_supercontig_mafft.fa_trimal_spuriousless_gappy.fa	10	749	7490	628	8385	288	0.385	116	0.155	0.625	0.375	1878	1004	1571	2409	0	0	0	0	0	0	0	0	0	0	0	0	0	628	0
Gnaphalieae_At2g16370_supercontig_mafft.fa_trimal_spuriousless_gappy.fa	10	1325	13250	1428	10777	390	0.294	102	0.077	0.6	0.4	3214	2195	2532	3881	0	0	0	0	0	0	0	0	0	0	0	0	0	1428	0
Gnaphalieae_At2g20360_supercontig_mafft.fa_trimal_spuriousless_gappy.fa	10	966	9660	253	2619	379	0.392	112	0.116	0.641	0.359	2520	1582	1795	3510	0	0	0	0	0	0	0	0	0	0	0	0	0	253	0
Gnaphalieae_At2g27600_supercontig_mafft.fa_trimal_spuriousless_gappy.fa	10	1336	13360	3022	22.62	588	0.44	168	0.126	0.629	0.371	3036	1620	2213	3469	0	0	0	0	0	0	0	0	0	0	0	0	0	3022	0
Gnaphalieae_At2g28380_supercontig_mafft.fa_trimal_spuriousless_gappy.fa	10	1024	10240	1242	12129	549	0.536	346	0.338	0.61	0.39	2417	1515	1992	3074	0	0	0	0	0	0	0	0	0	0	0	0	0	1242	0
Gnaphalieae_At2g40620_supercontig_mafft.fa_trimal_spuriousless_gappy.fa	10	725	7250	1226	16.91	373	0.514	120	0.166	0.642	0.358	1922	1071	1087	1944	0	0	0	0	0	0	0	0	0	0	0	0	0	1226	0
Gnaphalieae_At2g41490_supercontig_mafft.fa_trimal_spuriousless_gappy.fa	10	594	5940	342	5758	215	0.362	89	0.15	0.628	0.372	1526	1098	983	1991	0	0	0	0	0	0	0	0	0	0	0	0	0	342	0
Gnaphalieae_At3g09200_supercontig_mafft.fa_trimal_spuriousless_gappy.fa	10	1486	14860	2978	20.04	628	0.423	186	0.125	0.593	0.407	2882	2158	2677	4165	0	0	0	0	0	0	0	0	0	0	0	0	0	2978	0
Gnaphalieae_At3g46450_supercontig_mafft.fa_trimal_spuriousless_gappy.fa	10	980	9800	2085	21276	381	0.389	92	0.094	0.626	0.374	2149	1183	1699	2684	0	0	0	0	0	0	0	0	0	0	0	0	0	2085	0
Gnaphalieae_At3g47810_supercontig_mafft.fa_trimal_spuriousless_gappy.fa	10	749	7490	621	8291	299	0.399	108	0.144	0.633	0.367	1838	1221	1303	2507	0	0	0	0	0	0	0	0	0	0	0	0	0	621	0
Gnaphalieae_At3g57520_supercontig_mafft.fa_trimal_spuriousless_gappy.fa	10	1462	14620	1431	9788	501	0.343	252	0.172	0.6	0.4	3606	2513	2769	4301	0	0	0	0	0	0	0	0	0	0	0	0	0	1431	0
Gnaphalieae_At5g13440_supercontig_mafft.fa_trimal_spuriousless_gappy.fa	10	1233	12330	1673	13569	421	0.341	142	0.115	0.577	0.423	2680	2127	2383	3467	0	0	0	0	0	0	0	0	0	0	0	0	0	1673	0
Gnaphalieae_At5g39850_supercontig_mafft.fa_trimal_spuriousless_gappy.fa	10	890	8900	1119	12573	540	0.607	340	0.382	0.601	0.399	2180	1282	1823	2496	0	0	0	0	0	0	0	0	0	0	0	0	0	1119	0
Gnaphalieae_At5g47040_supercontig_mafft.fa_trimal_spuriousless_gappy.fa	10	583	5830	254	4357	192	0.329	58	0.099	0.614	0.386	1628	1038	1114	1796	0	0	0	0	0	0	0	0	0	0	0	0	0	254	0
Gnaphalieae_At5g61410_supercontig_mafft.fa_trimal_spuriousless_gappy.fa	10	1097	10970	2108	19216	563	0.513	214	0.195	0.648	0.352	2484	1318	1804	3256	0	0	0	0	0	0	0	0	0	0	0	0	0	2108	0
Gnaphalieae_At5g66290_supercontig_mafft.fa_trimal_spuriousless_gappy.fa	10	869	8690	2375	27.33	435	0.501	186	0.214	0.645	0.355	1944	1087	1153	2131	0	0	0	0	0	0	0	0	0	0	0	0	0	2375	0
Gnaphalieae_At1g11890_supercontig_mafft.fa_trimal_spuriousless_gappy.fa	11	1118	12298	1176	9563	467	0.418	219	0.196	0.652	0.348	3474	1784	2083	3781	0	0	0	0	0	0	0	0	0	0	0	0	0	1176	0
Gnaphalieae_At2g26670_supercontig_mafft.fa_trimal_spuriousless_gappy.fa	11	584	6424	509	7923	286	0.49	163	0.279	0.601	0.399	1628	1208	1151	1928	0	0	0	0	0	0	0	0	0	0	0	0	0	509	0
Gnaphalieae_At3g02450_supercontig_mafft.fa_trimal_spuriousless_gappy.fa	11	1457	16027	2499	15592	812	0.557	465	0.319	0.61	0.39	3906	2315	2955	4352	0	0	0	0	0	0	0	0	0	0	0	0	0	2499	0
Gnaphalieae_At3g08590_supercontig_mafft.fa_trimal_spuriousless_gappy.fa	11	838	9218	531	5.76	369	0.44	111	0.132	0.588	0.412	2328	1543	2037	2779	0	0	0	0	0	0	0	0	0	0	0	0	0	531	0
Gnaphalieae_At3g63490_supercontig_mafft.fa_trimal_spuriousless_gappy.fa	11	1287	14157	775	5474	564	0.438	173	0.134	0.646	0.354	4356	2112	2620	4294	0	0	0	0	0	0	0	0	0	0	0	0	0	775	0
		912.54
		914.278
		922.68

## Sheet: Vernonieae 26
Alignment_name	No_of_taxa	Alignment_length	Total_matrix_cells	Undetermined_characters	Missing_percent	No_variable_sites	Proportion_variable_sites	Parsimony_informative_sites	Proportion_parsimony_informative	AT_content	GC_content	A	C	G	T	K	M	R	Y	S	W	B	V	H	D	X	N	O	-	?
At2g20990_supercontig_mafft.fa_trimal_spuriousless_gappy.fa	1	505	505	0	0	0	0	0	0	0.58	0.42	164	87	125	129	0	0	0	0	0	0	0	0	0	0	0	0	0	0	0
At1g18170_supercontig_mafft.fa_trimal_spuriousless_gappy.fa	2	716	1432	0	0	182	0.254	0	0	0.584	0.416	431	298	297	406	0	0	0	0	0	0	0	0	0	0	0	0	0	0	0
At1g79230_supercontig_mafft.fa_trimal_spuriousless_gappy.fa	2	457	914	36	3939	11	0.024	0	0	0.609	0.391	237	177	166	298	0	0	0	0	0	0	0	0	0	0	0	0	0	36	0
At2g45690_supercontig_mafft.fa_trimal_spuriousless_gappy.fa	2	315	630	5	0.794	25	0.079	0	0	0.573	0.427	142	97	170	216	0	0	0	0	0	0	0	0	0	0	0	0	0	5	0
At3g55120_supercontig_mafft.fa_trimal_spuriousless_gappy.fa	2	603	1206	0	0	196	0.325	0	0	0.658	0.342	413	200	213	380	0	0	0	0	0	0	0	0	0	0	0	0	0	0	0
At3g57040_supercontig_mafft.fa_trimal_spuriousless_gappy.fa	2	491	982	53	5397	150	0.305	0	0	0.629	0.371	293	147	198	291	0	0	0	0	0	0	0	0	0	0	0	0	0	53	0
At1g01730_supercontig_mafft.fa_trimal_spuriousless_gappy.fa	3	498	1494	281	18809	14	0.028	0	0	0.561	0.439	367	264	268	314	0	0	0	0	0	0	0	0	0	0	0	0	0	281	0
At1g03220_supercontig_mafft.fa_trimal_spuriousless_gappy.fa	3	267	801	0	0	27	0.101	0	0	0.503	0.497	205	181	217	198	0	0	0	0	0	0	0	0	0	0	0	0	0	0	0
At4g34880_supercontig_mafft.fa_trimal_spuriousless_gappy.fa	3	651	1953	130	6656	330	0.507	0	0	0.643	0.357	579	345	306	593	0	0	0	0	0	0	0	0	0	0	0	0	0	130	0
At5g51510_supercontig_mafft.fa_trimal_spuriousless_gappy.fa	3	265	795	6	0.755	11	0.042	0	0	0.644	0.356	229	122	159	279	0	0	0	0	0	0	0	0	0	0	0	0	0	6	0
At5g11260_supercontig_mafft.fa_trimal_spuriousless_gappy.fa	4	1489	5956	2520	42.31	156	0.105	9	0.006	0.626	0.374	1095	527	757	1057	0	0	0	0	0	0	0	0	0	0	0	0	0	2520	0
At1g20340_supercontig_mafft.fa_trimal_spuriousless_gappy.fa	5	541	2705	27	0.998	290	0.536	71	0.131	0.528	0.472	696	525	739	718	0	0	0	0	0	0	0	0	0	0	0	0	0	27	0
At2g40980_supercontig_mafft.fa_trimal_spuriousless_gappy.fa	5	718	3590	606	16.88	211	0.294	37	0.052	0.575	0.425	867	582	685	850	0	0	0	0	0	0	0	0	0	0	0	0	0	606	0
At4g15760_supercontig_mafft.fa_trimal_spuriousless_gappy.fa	5	258	1290	11	0.853	49	0.19	7	0.027	0.536	0.464	299	286	308	386	0	0	0	0	0	0	0	0	0	0	0	0	0	11	0
At2g17970_supercontig_mafft.fa_trimal_spuriousless_gappy.fa	6	368	2208	2	0.091	45	0.122	1	0.003	0.627	0.373	680	396	427	703	0	0	0	0	0	0	0	0	0	0	0	0	0	2	0
At2g32950_supercontig_mafft.fa_trimal_spuriousless_gappy.fa	6	2222	13332	1594	11956	851	0.383	172	0.077	0.63	0.37	3566	1932	2416	3824	0	0	0	0	0	0	0	0	0	0	0	0	0	1594	0
At3g17310_supercontig_mafft.fa_trimal_spuriousless_gappy.fa	7	856	5992	455	7593	210	0.245	69	0.081	0.569	0.431	1609	1114	1272	1542	0	0	0	0	0	0	0	0	0	0	0	0	0	455	0
At4g35870_supercontig_mafft.fa_trimal_spuriousless_gappy.fa	7	418	2926	35	1196	23	0.055	4	0.01	0.602	0.398	678	545	605	1063	0	0	0	0	0	0	0	0	0	0	0	0	0	35	0
At1g56020_supercontig_mafft.fa_trimal_spuriousless_gappy.fa	8	418	3344	26	0.778	65	0.156	5	0.012	0.478	0.522	735	877	854	852	0	0	0	0	0	0	0	0	0	0	0	0	0	26	0
At2g38000_supercontig_mafft.fa_trimal_spuriousless_gappy.fa	8	490	3920	20	0.51	90	0.184	26	0.053	0.558	0.442	935	905	817	1243	0	0	0	0	0	0	0	0	0	0	0	0	0	20	0
At3g11830_supercontig_mafft.fa_trimal_spuriousless_gappy.fa	8	432	3456	38	1.1	74	0.171	56	0.13	0.596	0.404	857	593	788	1180	0	0	0	0	0	0	0	0	0	0	0	0	0	38	0
At3g13200_supercontig_mafft.fa_trimal_spuriousless_gappy.fa	8	2741	21928	6979	31827	1219	0.445	316	0.115	0.63	0.37	4306	2382	3156	5105	0	0	0	0	0	0	0	0	0	0	0	0	0	6979	0
At3g28007_supercontig_mafft.fa_trimal_spuriousless_gappy.fa	8	857	6856	479	6987	324	0.378	58	0.068	0.648	0.352	1873	1038	1207	2259	0	0	0	0	0	0	0	0	0	0	0	0	0	479	0
At4g16370_supercontig_mafft.fa_trimal_spuriousless_gappy.fa	8	655	5240	1039	19828	99	0.151	60	0.092	0.508	0.492	909	1133	935	1224	0	0	0	0	0	0	0	0	0	0	0	0	0	1039	0
At4g21150_supercontig_mafft.fa_trimal_spuriousless_gappy.fa	8	1604	12832	633	4933	259	0.161	25	0.016	0.617	0.383	3115	2454	2213	4417	0	0	0	0	0	0	0	0	0	0	0	0	0	633	0
At5g07020_supercontig_mafft.fa_trimal_spuriousless_gappy.fa	8	708	5664	980	17302	220	0.311	47	0.066	0.586	0.414	1507	988	952	1237	0	0	0	0	0	0	0	0	0	0	0	0	0	980	0
At1g70580_supercontig_mafft.fa_trimal_spuriousless_gappy.fa	9	6864	61776	18605	30117	1470	0.214	527	0.077	0.647	0.353	13148	7500	7754	14769	0	0	0	0	0	0	0	0	0	0	0	0	0	18605	0
At2g01620_supercontig_mafft.fa_trimal_spuriousless_gappy.fa	9	639	5751	139	2417	130	0.203	10	0.016	0.599	0.401	1782	1144	1106	1580	0	0	0	0	0	0	0	0	0	0	0	0	0	139	0
At5g57190_supercontig_mafft.fa_trimal_spuriousless_gappy.fa	9	1328	11952	197	1648	227	0.171	31	0.023	0.651	0.349	3516	1865	2238	4136	0	0	0	0	0	0	0	0	0	0	0	0	0	197	0
At2g21530_supercontig_mafft.fa_trimal_spuriousless_gappy.fa	10	265	2650	35	1321	83	0.313	53	0.2	0.563	0.437	643	567	577	828	0	0	0	0	0	0	0	0	0	0	0	0	0	35	0
At2g35120_supercontig_mafft.fa_trimal_spuriousless_gappy.fa	10	453	4530	38	0.839	180	0.397	132	0.291	0.587	0.413	1249	725	1130	1388	0	0	0	0	0	0	0	0	0	0	0	0	0	38	0
At3g24730_supercontig_mafft.fa_trimal_spuriousless_gappy.fa	10	1261	12610	3612	28644	452	0.358	177	0.14	0.661	0.339	2869	1327	1720	3082	0	0	0	0	0	0	0	0	0	0	0	0	0	3612	0
At5g04420_supercontig_mafft.fa_trimal_spuriousless_gappy.fa	10	528	5280	19	0.36	165	0.312	49	0.093	0.649	0.351	1530	923	926	1882	0	0	0	0	0	0	0	0	0	0	0	0	0	19	0
At5g49430_supercontig_mafft.fa_trimal_spuriousless_gappy.fa	10	465	4650	70	1505	61	0.131	32	0.069	0.643	0.357	1517	736	901	1426	0	0	0	0	0	0	0	0	0	0	0	0	0	70	0
At5g55390_supercontig_mafft.fa_trimal_spuriousless_gappy.fa	10	416	4160	26	0.625	132	0.317	45	0.108	0.623	0.377	1130	673	885	1446	0	0	0	0	0	0	0	0	0	0	0	0	0	26	0
At5g59610_supercontig_mafft.fa_trimal_spuriousless_gappy.fa	10	687	6870	913	13.29	196	0.285	53	0.077	0.643	0.357	1781	1060	1068	2048	0	0	0	0	0	0	0	0	0	0	0	0	0	913	0
At1g06190_supercontig_mafft.fa_trimal_spuriousless_gappy.fa	11	617	6787	345	5083	113	0.183	20	0.032	0.594	0.406	2071	1019	1598	1754	0	0	0	0	0	0	0	0	0	0	0	0	0	345	0
At1g54650_supercontig_mafft.fa_trimal_spuriousless_gappy.fa	11	428	4708	14	0.297	175	0.409	127	0.297	0.66	0.34	1410	643	954	1687	0	0	0	0	0	0	0	0	0	0	0	0	0	14	0
At2g26210_supercontig_mafft.fa_trimal_spuriousless_gappy.fa	11	1567	17237	1999	11597	541	0.345	93	0.059	0.678	0.322	4535	2339	2565	5799	0	0	0	0	0	0	0	0	0	0	0	0	0	1999	0
At2g35760_supercontig_mafft.fa_trimal_spuriousless_gappy.fa	11	748	8228	387	4703	326	0.436	146	0.195	0.608	0.392	1865	1296	1778	2902	0	0	0	0	0	0	0	0	0	0	0	0	0	387	0
At3g48140_supercontig_mafft.fa_trimal_spuriousless_gappy.fa	11	1157	12727	1477	11605	550	0.475	351	0.303	0.627	0.373	3287	1957	2244	3762	0	0	0	0	0	0	0	0	0	0	0	0	0	1477	0
At3g55520_supercontig_mafft.fa_trimal_spuriousless_gappy.fa	11	336	3696	6	0.162	77	0.229	8	0.024	0.602	0.398	1358	572	895	865	0	0	0	0	0	0	0	0	0	0	0	0	0	6	0
At5g14130_supercontig_mafft.fa_trimal_spuriousless_gappy.fa	11	320	3520	39	1108	23	0.072	9	0.028	0.519	0.481	875	1014	659	933	0	0	0	0	0	0	0	0	0	0	0	0	0	39	0
At5g65980_supercontig_mafft.fa_trimal_spuriousless_gappy.fa	11	759	8349	1364	16337	475	0.626	306	0.403	0.635	0.365	2078	1200	1350	2357	0	0	0	0	0	0	0	0	0	0	0	0	0	1364	0
At1g32260_supercontig_mafft.fa_trimal_spuriousless_gappy.fa	12	585	7020	54	0.769	265	0.453	68	0.116	0.583	0.417	2244	1389	1516	1817	0	0	0	0	0	0	0	0	0	0	0	0	0	54	0
At2g21160_supercontig_mafft.fa_trimal_spuriousless_gappy.fa	12	1570	18840	1741	9241	797	0.508	298	0.19	0.627	0.373	4600	3043	3327	6129	0	0	0	0	0	0	0	0	0	0	0	0	0	1741	0
At3g06580_supercontig_mafft.fa_trimal_spuriousless_gappy.fa	12	573	6876	77	1.12	236	0.412	68	0.119	0.66	0.34	2008	1214	1095	2482	0	0	0	0	0	0	0	0	0	0	0	0	0	77	0
At3g63510_supercontig_mafft.fa_trimal_spuriousless_gappy.fa	12	706	8472	365	4308	237	0.336	50	0.071	0.629	0.371	2352	1340	1670	2745	0	0	0	0	0	0	0	0	0	0	0	0	0	365	0
At5g01960_supercontig_mafft.fa_trimal_spuriousless_gappy.fa	12	511	6132	168	2.74	120	0.235	51	0.1	0.64	0.36	1808	1089	1057	2010	0	0	0	0	0	0	0	0	0	0	0	0	0	168	0
At5g15780_supercontig_mafft.fa_trimal_spuriousless_gappy.fa	12	564	6768	74	1093	129	0.229	46	0.082	0.526	0.474	1772	1492	1678	1752	0	0	0	0	0	0	0	0	0	0	0	0	0	74	0
[truncated: 339 more rows]

## Sheet: Chresta
Alignment_name	No_of_taxa	Alignment_length	Total_matrix_cells	Undetermined_characters	Missing_percent	No_variable_sites	Proportion_variable_sites	Parsimony_informative_sites	Proportion_parsimony_informative	AT_content	GC_content	A	C	G	T	K	M	R	Y	S	W	B	V	H	D	X	N	O	-	?
[truncated: 350 more rows]

[truncated: 10 more sheets: Lychnophora, Moquinieae, Senecioneae, Senecio, Pericallis, Cichorieae 24, Picris_hieracioides, Picris_complex, Sonchus, Lactuca]
