# Supplementary material for: An empirical assessment of a single family‐wide hybrid capture locus set at multiple evolutionary timescales in Asteraceae
Source: Appl Plant Sci. 2019 Oct 25;7(10):e11295. doi: 10.1002/aps3.11295 (PMC6814182; doi:10.1002/aps3.11295)
Supplement: Supplementary file 10 — APPENDIX S10. Exon alignment summary statistics (non‐paralogous loci) for all sample groups in Table 1. [file APS3-7-e11295-s010.xlsx]

## Sheet: Appendix S10 metadata sheet
Jones et al.—Applications in Plant Sciences 2019 7(10)—Data Supplement S10 DOI: 10.1002/aps3.11295
Appendix S10. Exon alignment summary statistics (non-paralogous loci) for all sample groups in Table 1.
Exon alignment summaries were generated using AMAS for all exon non-paralogous locus alignments for sample groups in Table 1.
Sheet no. 1 provides a summary of all exon alignments lengths
Each sheet is a separate sample set labeled as "sample group name number of samples and number of loci)
The alignment name corresponds to locus (all alignments are available here - https://datadryad.org/review?doi=doi:10.5061/dryad.60vb576)
Refer to Fig. 2 for data pipeline and Appendix S7 for numbers of loci removed at each step of alignment cleaning.
Dataset Cichorieae 24 corresponds to the dataset used for phylogenetic analyses (see Table 2 in manuscript)
Table 1 from manuscript provided here for reference:
Taxonomic level	Sample group name	No. of samples	No. of paralogous locia	No. of non-paralogous locib
Tribe (19)c	Vernonieae	26	636	174
Genus	Lychnophora Mart.	6	485	482
Genus	Chresta Vell.	6	389	432
Tribe (7)c	Helianthieae	13	500	238
Genus	Helianthus L.	4	348	702
Genus	Lipochaeta DC.	3	376	419
Tribe (5)c	Cardueae	14	267	465
Genus	Cousinia Cass.	5	250	702
Species	Carlina vulgaris	6	190	658
Tribe (5)c	Senecioneae	16	590	401
Genus	Pericallis D.Don	6	476	404
Genus	Senecio L.	7	544	306
Tribe (8)c	Gnaphalieae	11	477	240
Genus	Antenarria Gaertn.	4	424	452
Tribe (9)c	Cichorieae	30	721	212
Genus	Sonchus L.	4	341	680
Genus	Lactuca L.	6	520	524
Species complex	Picris hieracioides complex	9 (6 taxa)	376	610
Species	Hieracium alpinum	6	370	647
Species	Picris hieracioides	5	371	664
Tribe (2)c	Moquinieae	2	461	547

## Sheet: 1. exon alignment lengths
Alignment_name (copied from the following sheets in order (Cichorieae 24 excluded))	Sample group	No_of_taxa	Alignment_length
Assembly_At3g24730_modif70.fas	Cichorieae 30	30	111
Assembly_At2g47690_modif70.fas	Cichorieae 30	30	156
Assembly_At2g26210_modif70.fas	Cichorieae 30	30	240
Assembly_At3g06610_modif70.fas	Cichorieae 30	30	240
Assembly_At3g57810_modif70.fas	Cichorieae 30	30	173
Assembly_At1g27435_modif70.fas	Cichorieae 30	30	132
Assembly_At1g77710_modif70.fas	Cichorieae 30	30	141
Assembly_At5g11500_modif70.fas	Cichorieae 30	30	377
Assembly_At5g55260_modif70.fas	Cichorieae 30	30	297
Assembly_At4g36440_modif70.fas	Cichorieae 30	30	128
Assembly_At5g47570_modif70.fas	Cichorieae 30	30	137
Assembly_At5g52520_modif70.fas	Cichorieae 30	30	116
Assembly_At4g29430_modif70.fas	Cichorieae 30	30	291
Assembly_At2g26970_modif70.fas	Cichorieae 30	30	209
Assembly_At2g24765_modif70.fas	Cichorieae 30	30	374
Assembly_At2g30410_modif70.fas	Cichorieae 30	30	154
Assembly_At2g43080_modif70.fas	Cichorieae 30	30	353
Assembly_At5g59610_modif70.fas	Cichorieae 30	30	111
Assembly_At1g12050_modif70.fas	Cichorieae 30	30	150
Assembly_At3g49550_modif70.fas	Cichorieae 30	30	219
Assembly_At2g38450_modif70.fas	Cichorieae 30	30	149
Assembly_At3g06050_modif70.fas	Cichorieae 30	30	318
Assembly_At1g70580_modif70.fas	Cichorieae 30	30	645
Assembly_At2g38730_modif70.fas	Cichorieae 30	30	205
Assembly_At2g21290_modif70.fas	Cichorieae 30	30	156
Assembly_At3g62810_modif70.fas	Cichorieae 30	30	303
Assembly_At3g54360_modif70.fas	Cichorieae 30	30	168
Assembly_At1g20540_modif70.fas	Cichorieae 30	30	242
Assembly_At3g63490_modif70.fas	Cichorieae 30	30	374
Assembly_At3g55250_modif70.fas	Cichorieae 30	30	204
Assembly_At2g38000_modif70.fas	Cichorieae 30	30	285
Assembly_At3g13200_modif70.fas	Cichorieae 30	30	358
Assembly_At5g10480_modif70.fas	Cichorieae 30	30	164
Assembly_At3g27340_modif70.fas	Cichorieae 30	30	244
Assembly_At4g01310_modif70.fas	Cichorieae 30	30	461
Assembly_At5g63905_modif70.fas	Cichorieae 30	30	108
Assembly_At3g18410_modif70.fas	Cichorieae 30	30	279
Assembly_At1g77350_modif70.fas	Cichorieae 30	30	330
Assembly_At3g07680_modif70.fas	Cichorieae 30	30	268
Assembly_At5g14320_modif70.fas	Cichorieae 30	30	376
Assembly_At5g11770_modif70.fas	Cichorieae 30	30	435
Assembly_At1g04290_modif70.fas	Cichorieae 30	30	213
Assembly_At1g75220_modif70.fas	Cichorieae 30	30	156
Assembly_At1g36240_modif70.fas	Cichorieae 30	30	130
Assembly_At5g26240_modif70.fas	Cichorieae 30	30	288
Assembly_At1g05720_modif70.fas	Cichorieae 30	30	304
Assembly_At3g05290_modif70.fas	Cichorieae 30	30	310
Assembly_At5g08290_modif70.fas	Cichorieae 30	30	426
Assembly_At1g80360_modif70.fas	Cichorieae 30	30	346
Assembly_At3g59530_modif70.fas	Cichorieae 30	30	482
Assembly_At5g49960_modif70.fas	Cichorieae 30	30	191
Assembly_At2g23090_modif70.fas	Cichorieae 30	30	117
Assembly_At5g08370_modif70.fas	Cichorieae 30	30	125
Assembly_At1g12230_modif70.fas	Cichorieae 30	30	248
Assembly_At5g14105_modif70.fas	Cichorieae 30	30	174
Assembly_At1g23820_modif70.fas	Cichorieae 30	30	124
Assembly_At2g36930_modif70.fas	Cichorieae 30	30	188
Assembly_At4g02790_modif70.fas	Cichorieae 30	30	181
Assembly_At3g52300_modif70.fas	Cichorieae 30	30	172
Assembly_At5g56290_modif70.fas	Cichorieae 30	30	269
Assembly_At3g11730_modif70.fas	Cichorieae 30	30	260
Assembly_At5g21430_modif70.fas	Cichorieae 30	30	146
Assembly_At3g13740_modif70.fas	Cichorieae 30	30	171
Assembly_At1g18800_modif70.fas	Cichorieae 30	30	394
Assembly_At4g35250_modif70.fas	Cichorieae 30	30	193
Assembly_At1g20110_modif70.fas	Cichorieae 30	30	528
Assembly_At2g27290_modif70.fas	Cichorieae 30	30	321
Assembly_At4g27500_modif70.fas	Cichorieae 30	30	302
Assembly_At2g45740_modif70.fas	Cichorieae 30	30	294
Assembly_At1g19100_modif70.fas	Cichorieae 30	30	174
Assembly_At2g15020_modif70.fas	Cichorieae 30	30	150
Assembly_At5g54750_modif70.fas	Cichorieae 30	30	118
Assembly_At2g40620_modif70.fas	Cichorieae 30	30	134
Assembly_At3g60600_modif70.fas	Cichorieae 30	30	118
Assembly_At1g32470_modif70.fas	Cichorieae 30	30	408
Assembly_At1g65040_modif70.fas	Cichorieae 30	30	303
Assembly_At3g19910_modif70.fas	Cichorieae 30	30	233
Assembly_At3g15640_modif70.fas	Cichorieae 30	30	124
Assembly_At2g31570_modif70.fas	Cichorieae 30	30	287
Assembly_At5g17560_modif70.fas	Cichorieae 30	30	138
Assembly_At3g24010_modif70.fas	Cichorieae 30	30	276
Assembly_At5g46110_modif70.fas	Cichorieae 30	30	409
Assembly_At5g65220_modif70.fas	Cichorieae 30	30	290
Assembly_At5g23120_modif70.fas	Cichorieae 30	30	406
Assembly_At2g01670_modif70.fas	Cichorieae 30	30	129
Assembly_At5g14220_modif70.fas	Cichorieae 30	30	136
Assembly_At3g15840_modif70.fas	Cichorieae 30	30	227
Assembly_At5g19140_modif70.fas	Cichorieae 30	30	481
Assembly_At4g15080_modif70.fas	Cichorieae 30	30	211
Assembly_At5g25757_modif70.fas	Cichorieae 30	30	384
Assembly_At1g66070_modif70.fas	Cichorieae 30	30	201
Assembly_At1g61150_modif70.fas	Cichorieae 30	30	253
Assembly_At3g28007_modif70.fas	Cichorieae 30	30	374
Assembly_At1g64200_modif70.fas	Cichorieae 30	30	239
Assembly_At3g13120_modif70.fas	Cichorieae 30	30	252
Assembly_At3g63140_modif70.fas	Cichorieae 30	30	199
Assembly_At1g76080_modif70.fas	Cichorieae 30	30	220
Assembly_At1g75330_modif70.fas	Cichorieae 30	30	306
Assembly_At1g04620_modif70.fas	Cichorieae 30	30	241
Assembly_At1g01050_modif70.fas	Cichorieae 30	30	123
Assembly_At5g19280_modif70.fas	Cichorieae 30	30	232
Assembly_At2g38290_modif70.fas	Cichorieae 30	30	130
Assembly_At3g47810_modif70.fas	Cichorieae 30	30	287
Assembly_At5g64180_modif70.fas	Cichorieae 30	30	423
Assembly_At2g45030_modif70.fas	Cichorieae 30	30	481
Assembly_At1g08480_modif70.fas	Cichorieae 30	30	390
Assembly_At1g14150_modif70.fas	Cichorieae 30	30	225
Assembly_At4g00585_modif70.fas	Cichorieae 30	30	141
Assembly_At1g48350_modif70.fas	Cichorieae 30	30	408
Assembly_At3g16090_modif70.fas	Cichorieae 30	30	330
Assembly_At3g26340_modif70.fas	Cichorieae 30	30	380
Assembly_At4g03560_modif70.fas	Cichorieae 30	30	194
Assembly_At3g22480_modif70.fas	Cichorieae 30	30	369
Assembly_At5g56090_modif70.fas	Cichorieae 30	30	306
Assembly_At2g38040_modif70.fas	Cichorieae 30	30	391
Assembly_At2g40690_modif70.fas	Cichorieae 30	30	302
Assembly_At4g01100_modif70.fas	Cichorieae 30	30	353
Assembly_At2g06530_modif70.fas	Cichorieae 30	30	279
Assembly_At1g12830_modif70.fas	Cichorieae 30	30	156
Assembly_At5g09920_modif70.fas	Cichorieae 30	30	109
Assembly_At5g40370_modif70.fas	Cichorieae 30	30	174
Assembly_At2g25310_modif70.fas	Cichorieae 30	30	221
Assembly_At1g14620_modif70.fas	Cichorieae 30	30	254
Assembly_At3g54900_modif70.fas	Cichorieae 30	30	327
Assembly_At3g10210_modif70.fas	Cichorieae 30	30	330
Assembly_At5g20130_modif70.fas	Cichorieae 30	30	231
Assembly_At1g09340_modif70.fas	Cichorieae 30	30	340
Assembly_At4g14110_modif70.fas	Cichorieae 30	30	288
Assembly_At3g55800_modif70.fas	Cichorieae 30	30	249
Assembly_At3g19900_modif70.fas	Cichorieae 30	30	136
Assembly_At1g31160_modif70.fas	Cichorieae 30	30	149
Assembly_At5g53650_modif70.fas	Cichorieae 30	30	123
Assembly_At5g17170_modif70.fas	Cichorieae 30	30	186
Assembly_At4g34700_modif70.fas	Cichorieae 30	30	115
Assembly_At1g56350_modif70.fas	Cichorieae 30	30	585
Assembly_At5g26360_modif70.fas	Cichorieae 30	30	661
Assembly_At1g45474_modif70.fas	Cichorieae 30	30	250
Assembly_At1g03600_modif70.fas	Cichorieae 30	30	237
Assembly_At5g19860_modif70.fas	Cichorieae 30	30	279
Assembly_At5g03300_modif70.fas	Cichorieae 30	30	142
Assembly_At2g01110_modif70.fas	Cichorieae 30	30	266
Assembly_At3g01440_modif70.fas	Cichorieae 30	30	222
Assembly_At5g22300_modif70.fas	Cichorieae 30	30	135
Assembly_At2g39780_modif70.fas	Cichorieae 30	30	140
Assembly_At3g47860_modif70.fas	Cichorieae 30	30	408
Assembly_At1g33810_modif70.fas	Cichorieae 30	30	115
Assembly_At5g27490_modif70.fas	Cichorieae 30	30	363
Assembly_At4g02060_modif70.fas	Cichorieae 30	30	369
Assembly_At2g44140_modif70.fas	Cichorieae 30	30	406
Assembly_At4g14710_modif70.fas	Cichorieae 30	30	115
Assembly_At4g22930_modif70.fas	Cichorieae 30	30	320
Assembly_At3g28720_modif70.fas	Cichorieae 30	30	258
Assembly_At3g46780_modif70.fas	Cichorieae 30	30	378
Assembly_At2g13360_modif70.fas	Cichorieae 30	30	378
Assembly_At5g43810_modif70.fas	Cichorieae 30	30	263
Assembly_At5g17330_modif70.fas	Cichorieae 30	30	279
Assembly_At1g06690_modif70.fas	Cichorieae 30	30	137
Assembly_At5g11950_modif70.fas	Cichorieae 30	30	143
Assembly_At5g51070_modif70.fas	Cichorieae 30	30	615
Assembly_At4g15130_modif70.fas	Cichorieae 30	30	248
Assembly_At3g58750_modif70.fas	Cichorieae 30	30	247
Assembly_At4g20360_modif70.fas	Cichorieae 30	30	541
Assembly_At5g24930_modif70.fas	Cichorieae 30	30	312
Assembly_At5g20170_modif70.fas	Cichorieae 30	30	135
Assembly_At5g56940_modif70.fas	Cichorieae 30	30	279
Assembly_At4g38510_modif70.fas	Cichorieae 30	30	323
Assembly_At5g11730_modif70.fas	Cichorieae 30	30	255
Assembly_At3g47340_modif70.fas	Cichorieae 30	30	558
Assembly_At1g74730_modif70.fas	Cichorieae 30	30	439
Assembly_At1g29980_modif70.fas	Cichorieae 30	30	423
Assembly_At1g73090_modif70.fas	Cichorieae 30	30	182
Assembly_At5g25080_modif70.fas	Cichorieae 30	30	187
Assembly_At4g14360_modif70.fas	Cichorieae 30	30	466
Assembly_At4g17770_modif70.fas	Cichorieae 30	30	688
Assembly_At2g20020_modif70.fas	Cichorieae 30	30	265
Assembly_At1g15140_modif70.fas	Cichorieae 30	30	186
Assembly_At5g15780_modif70.fas	Cichorieae 30	30	195
Assembly_At2g17970_modif70.fas	Cichorieae 30	30	444
Assembly_At2g45620_modif70.fas	Cichorieae 30	30	518
Assembly_At2g43030_modif70.fas	Cichorieae 30	30	339
Assembly_At1g06680_modif70.fas	Cichorieae 30	30	382
Assembly_At3g53140_modif70.fas	Cichorieae 30	30	459
Assembly_At1g07180_modif70.fas	Cichorieae 30	30	603
Assembly_At1g44575_modif70.fas	Cichorieae 30	30	240
Assembly_At1g08780_modif70.fas	Cichorieae 30	30	358
Assembly_At4g27700_modif70.fas	Cichorieae 30	30	232
Assembly_At4g38540_modif70.fas	Cichorieae 30	30	270
Assembly_At3g51800_modif70.fas	Cichorieae 30	30	519
Assembly_At3g48680_modif70.fas	Cichorieae 30	30	471
Assembly_At1g14340_modif70.fas	Cichorieae 30	30	303
Assembly_At3g12600_modif70.fas	Cichorieae 30	30	243
Assembly_At2g33560_modif70.fas	Cichorieae 30	30	305
Assembly_At1g12330_modif70.fas	Cichorieae 30	30	414
Assembly_At3g01980_modif70.fas	Cichorieae 30	30	361
Assembly_At1g32500_modif70.fas	Cichorieae 30	30	453
Assembly_At4g22300_modif70.fas	Cichorieae 30	30	265
Assembly_At1g42970_modif70.fas	Cichorieae 30	30	405
Assembly_At3g17210_modif70.fas	Cichorieae 30	30	306
Assembly_At5g09310_modif70.fas	Cichorieae 30	30	223
Assembly_At2g13840_modif70.fas	Cichorieae 30	30	519
Assembly_At3g04610_modif70.fas	Cichorieae 30	30	151
Assembly_At2g44060_modif70.fas	Cichorieae 30	30	453
Assembly_At1g10740_modif70.fas	Cichorieae 30	30	243
Assembly_At2g05170_modif70.fas	Cichorieae 30	30	276
Assembly_At4g26530_modif70.fas	Cichorieae 30	30	641
Assembly_At2g21250_modif70.fas	Cichorieae 30	30	353
Assembly_At2g45550_modif70.fas	Cichorieae 30	30	459
Assembly_At3g20320_modif70.fas	Cichorieae 30	30	177
Assembly_At1g30000_modif70.fas	Cichorieae 30	30	560
Assembly_At4g33670_modif70.fas	Cichorieae 30	30	683
Assembly_At1g08500_modif70.fas	Cichorieae 30	30	444
Assembly_At3g58650_modif70.fas	Cichorieae 30	30	215
Assembly_At2g47690_modif70.fas	Lactuca	6	102
Assembly_At1g20430_modif70.fas	Lactuca	6	84
Assembly_At4g01710_modif70.fas	Lactuca	6	130
Assembly_At2g38450_modif70.fas	Lactuca	6	149
Assembly_At3g28720_modif70.fas	Lactuca	6	258
Assembly_At2g39780_modif70.fas	Lactuca	6	140
Assembly_At3g52140_modif70.fas	Lactuca	6	174
Assembly_At1g56020_modif70.fas	Lactuca	6	114
Assembly_At3g55520_modif70.fas	Lactuca	6	120
Assembly_At4g31200_modif70.fas	Lactuca	6	281
Assembly_At2g26210_modif70.fas	Lactuca	6	240
Assembly_At5g04000_modif70.fas	Lactuca	6	144
Assembly_At1g27435_modif70.fas	Lactuca	6	132
Assembly_At4g25700_modif70.fas	Lactuca	6	136
Assembly_At1g12840_modif70.fas	Lactuca	6	130
Assembly_At1g55480_modif70.fas	Lactuca	6	135
Assembly_At2g04845_modif70.fas	Lactuca	6	132
Assembly_At1g30380_modif70.fas	Lactuca	6	220
Assembly_At3g06610_modif70.fas	Lactuca	6	240
Assembly_At5g59610_modif70.fas	Lactuca	6	111
Assembly_At2g38290_modif70.fas	Lactuca	6	130
Assembly_At5g14220_modif70.fas	Lactuca	6	136
Assembly_At5g52520_modif70.fas	Lactuca	6	116
Assembly_At1g12050_modif70.fas	Lactuca	6	150
Assembly_At2g44430_modif70.fas	Lactuca	6	126
Assembly_At5g63905_modif70.fas	Lactuca	6	108
Assembly_At3g62820_modif70.fas	Lactuca	6	183
Assembly_At5g20170_modif70.fas	Lactuca	6	135
Assembly_At3g61620_modif70.fas	Lactuca	6	202
Assembly_At3g12680_modif70.fas	Lactuca	6	123
Assembly_At1g22170_modif70.fas	Lactuca	6	96
Assembly_At3g24730_modif70.fas	Lactuca	6	109
Assembly_At1g67170_modif70.fas	Lactuca	6	144
Assembly_At2g20360_modif70.fas	Lactuca	6	369
Assembly_At4g11160_modif70.fas	Lactuca	6	291
Assembly_At2g24940_modif70.fas	Lactuca	6	288
Assembly_At2g27290_modif70.fas	Lactuca	6	321
Assembly_At5g55260_modif70.fas	Lactuca	6	297
Assembly_At3g62810_modif70.fas	Lactuca	6	303
Assembly_At1g16740_modif70.fas	Lactuca	6	307
Assembly_At1g79850_modif70.fas	Lactuca	6	264
Assembly_At3g19910_modif70.fas	Lactuca	6	232
Assembly_At1g61150_modif70.fas	Lactuca	6	253
Assembly_At3g18080_modif70.fas	Lactuca	6	250
Assembly_At1g26550_modif70.fas	Lactuca	6	253
Assembly_At3g18410_modif70.fas	Lactuca	6	279
Assembly_At5g24490_modif70.fas	Lactuca	6	184
Assembly_At2g26970_modif70.fas	Lactuca	6	209
Assembly_At1g29070_modif70.fas	Lactuca	6	207
Assembly_At5g22790_modif70.fas	Lactuca	6	184
Assembly_At2g36930_modif70.fas	Lactuca	6	188
Assembly_At5g42850_modif70.fas	Lactuca	6	202
Assembly_At2g45490_modif70.fas	Lactuca	6	215
Assembly_At5g23120_modif70.fas	Lactuca	6	406
Assembly_At5g03455_modif70.fas	Lactuca	6	162
Assembly_At1g75220_modif70.fas	Lactuca	6	156
Assembly_At1g16810_modif70.fas	Lactuca	6	168
Assembly_At2g21290_modif70.fas	Lactuca	6	156
Assembly_At5g09600_modif70.fas	Lactuca	6	171
Assembly_At1g55670_modif70.fas	Lactuca	6	324
Assembly_At2g31490_modif70.fas	Lactuca	6	168
Assembly_At3g13740_modif70.fas	Lactuca	6	171
Assembly_At4g26530_modif70.fas	Lactuca	6	640
Assembly_At4g31560_modif70.fas	Lactuca	6	147
Assembly_At4g12780_modif70.fas	Lactuca	6	134
Assembly_At3g62600_modif70.fas	Lactuca	6	149
Assembly_At5g56290_modif70.fas	Lactuca	6	269
Assembly_At5g19860_modif70.fas	Lactuca	6	279
Assembly_At5g26880_modif70.fas	Lactuca	6	141
Assembly_At2g45740_modif70.fas	Lactuca	6	294
Assembly_At4g00585_modif70.fas	Lactuca	6	141
Assembly_At5g24500_modif70.fas	Lactuca	6	141
Assembly_At5g11680_modif70.fas	Lactuca	6	153
Assembly_At5g54080_modif70.fas	Lactuca	6	141
Assembly_At5g56940_modif70.fas	Lactuca	6	279
Assembly_At1g01940_modif70.fas	Lactuca	6	141
Assembly_At1g80090_modif70.fas	Lactuca	6	148
Assembly_At2g20190_modif70.fas	Lactuca	6	135
Assembly_At3g07680_modif70.fas	Lactuca	6	268
Assembly_At4g13500_modif70.fas	Lactuca	6	141
Assembly_At5g43260_modif70.fas	Lactuca	6	153
Assembly_At1g29250_modif70.fas	Lactuca	6	120
Assembly_At1g47640_modif70.fas	Lactuca	6	360
Assembly_At4g13430_modif70.fas	Lactuca	6	121
Assembly_At2g43080_modif70.fas	Lactuca	6	353
Assembly_At4g25370_modif70.fas	Lactuca	6	259
Assembly_At5g11500_modif70.fas	Lactuca	6	377
Assembly_At5g42070_modif70.fas	Lactuca	6	262
Assembly_At1g76450_modif70.fas	Lactuca	6	132
Assembly_At5g04420_modif70.fas	Lactuca	6	118
Assembly_At5g42890_modif70.fas	Lactuca	6	126
Assembly_At5g25757_modif70.fas	Lactuca	6	384
Assembly_At3g03100_modif70.fas	Lactuca	6	265
Assembly_At4g09980_modif70.fas	Lactuca	6	129
Assembly_At2g27960_modif70.fas	Lactuca	6	133
Assembly_At1g30360_modif70.fas	Lactuca	6	255
Assembly_At1g03600_modif70.fas	Lactuca	6	237
Assembly_At2g27470_modif70.fas	Lactuca	6	118
Assembly_At3g57040_modif70.fas	Lactuca	6	115
Assembly_At1g80360_modif70.fas	Lactuca	6	346
Assembly_At4g12790_modif70.fas	Lactuca	6	117
Assembly_At3g06050_modif70.fas	Lactuca	6	318
Assembly_At3g18215_modif70.fas	Lactuca	6	117
Assembly_At1g77350_modif70.fas	Lactuca	6	330
Assembly_At4g26100_modif70.fas	Lactuca	6	113
Assembly_At2g18900_modif70.fas	Lactuca	6	110
Assembly_At2g23090_modif70.fas	Lactuca	6	117
Assembly_At1g63780_modif70.fas	Lactuca	6	426
Assembly_At5g05270_modif70.fas	Lactuca	6	111
Assembly_At5g58730_modif70.fas	Lactuca	6	117
Assembly_At5g49550_modif70.fas	Lactuca	6	219
Assembly_At5g09920_modif70.fas	Lactuca	6	109
Assembly_At4g04640_modif70.fas	Lactuca	6	230
Assembly_At2g40800_modif70.fas	Lactuca	6	195
Assembly_At2g33560_modif70.fas	Lactuca	6	304
Assembly_At1g66070_modif70.fas	Lactuca	6	201
Assembly_At3g56010_modif70.fas	Lactuca	6	201
Assembly_At1g48350_modif70.fas	Lactuca	6	408
Assembly_At2g15430_modif70.fas	Lactuca	6	414
Assembly_At5g26240_modif70.fas	Lactuca	6	287
Assembly_At2g28315_modif70.fas	Lactuca	6	577
Assembly_At4g31360_modif70.fas	Lactuca	6	98
Assembly_At2g40690_modif70.fas	Lactuca	6	301
Assembly_At3g26060_modif70.fas	Lactuca	6	177
Assembly_At4g01100_modif70.fas	Lactuca	6	352
Assembly_At5g40370_modif70.fas	Lactuca	6	174
Assembly_At3g22680_modif70.fas	Lactuca	6	187
Assembly_At3g28007_modif70.fas	Lactuca	6	374
Assembly_At2g01110_modif70.fas	Lactuca	6	266
Assembly_At1g79230_modif70.fas	Lactuca	6	190
Assembly_At5g25080_modif70.fas	Lactuca	6	187
Assembly_At2g36230_modif70.fas	Lactuca	6	353
Assembly_At4g29430_modif70.fas	Lactuca	6	278
Assembly_At5g47030_modif70.fas	Lactuca	6	167
Assembly_At5g23720_modif70.fas	Lactuca	6	162
Assembly_At1g69640_modif70.fas	Lactuca	6	252
Assembly_At3g57810_modif70.fas	Lactuca	6	173
Assembly_At5g42570_modif70.fas	Lactuca	6	242
Assembly_At2g39450_modif70.fas	Lactuca	6	173
Assembly_At3g46630_modif70.fas	Lactuca	6	166
Assembly_At4g33250_modif70.fas	Lactuca	6	165
Assembly_At2g27490_modif70.fas	Lactuca	6	345
Assembly_At5g19280_modif70.fas	Lactuca	6	230
Assembly_At1g60990_modif70.fas	Lactuca	6	391
Assembly_At1g65040_modif70.fas	Lactuca	6	303
Assembly_At1g14340_modif70.fas	Lactuca	6	303
Assembly_At4g20360_modif70.fas	Lactuca	6	541
Assembly_At1g49410_modif70.fas	Lactuca	6	159
Assembly_At2g40980_modif70.fas	Lactuca	6	225
Assembly_At3g63490_modif70.fas	Lactuca	6	374
Assembly_At4g32480_modif70.fas	Lactuca	6	306
Assembly_At3g54890_modif70.fas	Lactuca	6	159
Assembly_At1g12830_modif70.fas	Lactuca	6	156
Assembly_At3g04610_modif70.fas	Lactuca	6	150
Assembly_At5g22580_modif70.fas	Lactuca	6	300
Assembly_At3g46780_modif70.fas	Lactuca	6	378
Assembly_At2g30410_modif70.fas	Lactuca	6	154
Assembly_At3g15840_modif70.fas	Lactuca	6	227
Assembly_At1g08480_modif70.fas	Lactuca	6	390
Assembly_At2g02050_modif70.fas	Lactuca	6	234
Assembly_At5g17560_modif70.fas	Lactuca	6	138
Assembly_At5g46030_modif70.fas	Lactuca	6	282
Assembly_At1g17890_modif70.fas	Lactuca	6	219
Assembly_At3g57000_modif70.fas	Lactuca	6	144
Assembly_At1g71695_modif70.fas	Lactuca	6	558
Assembly_At4g35880_modif70.fas	Lactuca	6	218
Assembly_At5g08290_modif70.fas	Lactuca	6	426
Assembly_At3g60750_modif70.fas	Lactuca	6	590
Assembly_At5g03860_modif70.fas	Lactuca	6	590
Assembly_At2g41490_modif70.fas	Lactuca	6	366
Assembly_At5g21430_modif70.fas	Lactuca	6	146
Assembly_At5g16550_modif70.fas	Lactuca	6	288
Assembly_At1g55910_modif70.fas	Lactuca	6	348
Assembly_At3g47810_modif70.fas	Lactuca	6	287
Assembly_At1g13690_modif70.fas	Lactuca	6	216
Assembly_At1g11430_modif70.fas	Lactuca	6	291
Assembly_At1g18010_modif70.fas	Lactuca	6	279
Assembly_At1g04290_modif70.fas	Lactuca	6	213
Assembly_At3g01440_modif70.fas	Lactuca	6	219
Assembly_At4g17600_modif70.fas	Lactuca	6	362
Assembly_At3g13120_modif70.fas	Lactuca	6	215
Assembly_At2g35760_modif70.fas	Lactuca	6	480
Assembly_At1g80950_modif70.fas	Lactuca	6	135
Assembly_At5g15780_modif70.fas	Lactuca	6	195
Assembly_At3g11730_modif70.fas	Lactuca	6	260
Assembly_At3g19900_modif70.fas	Lactuca	6	136
Assembly_At5g58110_modif70.fas	Lactuca	6	130
Assembly_At3g16090_modif70.fas	Lactuca	6	330
Assembly_At2g37970_modif70.fas	Lactuca	6	195
Assembly_At2g18050_modif70.fas	Lactuca	6	201
Assembly_At2g01670_modif70.fas	Lactuca	6	129
Assembly_At3g61590_modif70.fas	Lactuca	6	249
Assembly_At5g49960_modif70.fas	Lactuca	6	191
Assembly_At3g27340_modif70.fas	Lactuca	6	244
Assembly_At1g79040_modif70.fas	Lactuca	6	257
Assembly_At4g22880_modif70.fas	Lactuca	6	486
Assembly_At5g53650_modif70.fas	Lactuca	6	123
Assembly_At3g04470_modif70.fas	Lactuca	6	249
Assembly_At5g08370_modif70.fas	Lactuca	6	125
Assembly_At5g46700_modif70.fas	Lactuca	6	123
Assembly_At1g05720_modif70.fas	Lactuca	6	304
Assembly_At1g15140_modif70.fas	Lactuca	6	186
Assembly_At3g18760_modif70.fas	Lactuca	6	122
Assembly_At3g54360_modif70.fas	Lactuca	6	128
Assembly_At1g20540_modif70.fas	Lactuca	6	242
Assembly_At1g57770_modif70.fas	Lactuca	6	303
Assembly_At2g45690_modif70.fas	Lactuca	6	120
Assembly_At5g54750_modif70.fas	Lactuca	6	118
Assembly_At2g19860_modif70.fas	Lactuca	6	482
Assembly_At1g73090_modif70.fas	Lactuca	6	181
Assembly_At4g20260_modif70.fas	Lactuca	6	463
Assembly_At3g59530_modif70.fas	Lactuca	6	482
Assembly_At5g14105_modif70.fas	Lactuca	6	174
Assembly_At1g19100_modif70.fas	Lactuca	6	174
Assembly_At5g61640_modif70.fas	Lactuca	6	477
Assembly_At4g02790_modif70.fas	Lactuca	6	181
Assembly_At4g16520_modif70.fas	Lactuca	6	117
Assembly_At4g32140_modif70.fas	Lactuca	6	115
Assembly_At1g56350_modif70.fas	Lactuca	6	583
Assembly_At3g61600_modif70.fas	Lactuca	6	240
Assembly_At4g29590_modif70.fas	Lactuca	6	116
Assembly_At5g64180_modif70.fas	Lactuca	6	423
Assembly_At5g58020_modif70.fas	Lactuca	6	288
Assembly_At5g56090_modif70.fas	Lactuca	6	297
Assembly_At3g04400_modif70.fas	Lactuca	6	349
Assembly_At4g14710_modif70.fas	Lactuca	6	115
Assembly_At2g27680_modif70.fas	Lactuca	6	119
Assembly_At2g05170_modif70.fas	Lactuca	6	175
Assembly_At1g73230_modif70.fas	Lactuca	6	346
Assembly_At5g57190_modif70.fas	Lactuca	6	227
Assembly_At3g10210_modif70.fas	Lactuca	6	330
Assembly_At3g04760_modif70.fas	Lactuca	6	558
Assembly_At1g14150_modif70.fas	Lactuca	6	225
Assembly_At5g10490_modif70.fas	Lactuca	6	282
Assembly_At5g44650_modif70.fas	Lactuca	6	164
Assembly_At1g06190_modif70.fas	Lactuca	6	168
Assembly_At1g32500_modif70.fas	Lactuca	6	453
Assembly_At5g65650_modif70.fas	Lactuca	6	165
Assembly_At2g43030_modif70.fas	Lactuca	6	339
Assembly_At1g79740_modif70.fas	Lactuca	6	543
Assembly_At5g42960_modif70.fas	Lactuca	6	342
Assembly_At1g51760_modif70.fas	Lactuca	6	168
Assembly_At1g76080_modif70.fas	Lactuca	6	220
Assembly_At5g11260_modif70.fas	Lactuca	6	338
Assembly_At3g26340_modif70.fas	Lactuca	6	380
Assembly_At1g32470_modif70.fas	Lactuca	6	389
Assembly_At5g21920_modif70.fas	Lactuca	6	161
Assembly_At2g20020_modif70.fas	Lactuca	6	265
Assembly_At5g05740_modif70.fas	Lactuca	6	158
Assembly_At5g17840_modif70.fas	Lactuca	6	264
Assembly_At5g02120_modif70.fas	Lactuca	6	156
Assembly_At5g58560_modif70.fas	Lactuca	6	538
Assembly_At2g27600_modif70.fas	Lactuca	6	366
Assembly_At1g74210_modif70.fas	Lactuca	6	378
Assembly_At1g34220_modif70.fas	Lactuca	6	309
Assembly_At4g22930_modif70.fas	Lactuca	6	320
Assembly_At2g13360_modif70.fas	Lactuca	6	378
Assembly_At5g14320_modif70.fas	Lactuca	6	376
Assembly_At4g33865_modif70.fas	Lactuca	6	101
Assembly_At5g26360_modif70.fas	Lactuca	6	659
Assembly_At2g45550_modif70.fas	Lactuca	6	459
Assembly_At5g64510_modif70.fas	Lactuca	6	356
Assembly_At1g14620_modif70.fas	Lactuca	6	254
Assembly_At5g37600_modif70.fas	Lactuca	6	394
Assembly_At1g08780_modif70.fas	Lactuca	6	358
Assembly_At3g55250_modif70.fas	Lactuca	6	204
Assembly_At1g70580_modif70.fas	Lactuca	6	645
Assembly_At1g77710_modif70.fas	Lactuca	6	141
Assembly_At2g38000_modif70.fas	Lactuca	6	284
Assembly_At5g03300_modif70.fas	Lactuca	6	142
Assembly_At5g65220_modif70.fas	Lactuca	6	289
Assembly_At1g18170_modif70.fas	Lactuca	6	141
Assembly_At1g03470_modif70.fas	Lactuca	6	188
Assembly_At2g24765_modif70.fas	Lactuca	6	374
Assembly_At2g01620_modif70.fas	Lactuca	6	144
Assembly_At5g48300_modif70.fas	Lactuca	6	229
Assembly_At5g14130_modif70.fas	Lactuca	6	402
Assembly_At3g13200_modif70.fas	Lactuca	6	356
Assembly_At3g47860_modif70.fas	Lactuca	6	408
Assembly_At5g20130_modif70.fas	Lactuca	6	231
Assembly_At4g14950_modif70.fas	Lactuca	6	321
Assembly_At3g10920_modif70.fas	Lactuca	6	278
Assembly_At5g27490_modif70.fas	Lactuca	6	363
Assembly_At2g26340_modif70.fas	Lactuca	6	360
Assembly_At4g27700_modif70.fas	Lactuca	6	230
Assembly_At5g17170_modif70.fas	Lactuca	6	186
Assembly_At1g06690_modif70.fas	Lactuca	6	137
Assembly_At4g02060_modif70.fas	Lactuca	6	366
Assembly_At5g58470_modif70.fas	Lactuca	6	139
Assembly_At4g38540_modif70.fas	Lactuca	6	270
Assembly_At5g47570_modif70.fas	Lactuca	6	137
Assembly_At1g05910_modif70.fas	Lactuca	6	278
Assembly_At5g01210_modif70.fas	Lactuca	6	408
Assembly_At3g01980_modif70.fas	Lactuca	6	361
Assembly_At4g21320_modif70.fas	Lactuca	6	226
Assembly_At5g22300_modif70.fas	Lactuca	6	135
Assembly_At1g07180_modif70.fas	Lactuca	6	603
Assembly_At5g55610_modif70.fas	Lactuca	6	131
Assembly_At1g75330_modif70.fas	Lactuca	6	306
Assembly_At5g12860_modif70.fas	Lactuca	6	600
Assembly_At2g20810_modif70.fas	Lactuca	6	528
Assembly_At2g20495_modif70.fas	Lactuca	6	174
Assembly_At1g18800_modif70.fas	Lactuca	6	394
Assembly_At4g27500_modif70.fas	Lactuca	6	302
Assembly_At3g50690_modif70.fas	Lactuca	6	222
Assembly_At2g45030_modif70.fas	Lactuca	6	480
Assembly_At1g20225_modif70.fas	Lactuca	6	264
Assembly_At3g51800_modif70.fas	Lactuca	6	519
Assembly_At3g20320_modif70.fas	Lactuca	6	177
Assembly_At3g05290_modif70.fas	Lactuca	6	309
Assembly_At3g48680_modif70.fas	Lactuca	6	471
Assembly_At5g24710_modif70.fas	Lactuca	6	219
Assembly_At3g49550_modif70.fas	Lactuca	6	219
Assembly_At2g38040_modif70.fas	Lactuca	6	86
Assembly_At3g58750_modif70.fas	Lactuca	6	247
Assembly_At1g13700_modif70.fas	Lactuca	6	509
Assembly_At2g35330_modif70.fas	Lactuca	6	247
Assembly_At3g03310_modif70.fas	Lactuca	6	461
Assembly_At1g12230_modif70.fas	Lactuca	6	248
Assembly_At4g36440_modif70.fas	Lactuca	6	127
Assembly_At5g46110_modif70.fas	Lactuca	6	409
Assembly_At5g60550_modif70.fas	Lactuca	6	287
Assembly_At5g18700_modif70.fas	Lactuca	6	336
Assembly_At3g55800_modif70.fas	Lactuca	6	249
Assembly_At5g64040_modif70.fas	Lactuca	6	127
Assembly_At5g54440_modif70.fas	Lactuca	6	168
Assembly_At1g54650_modif70.fas	Lactuca	6	206
Assembly_At2g06520_modif70.fas	Lactuca	6	168
Assembly_At5g53280_modif70.fas	Lactuca	6	159
Assembly_At1g14000_modif70.fas	Lactuca	6	238
Assembly_At3g11090_modif70.fas	Lactuca	6	321
Assembly_At2g27450_modif70.fas	Lactuca	6	321
Assembly_At3g02540_modif70.fas	Lactuca	6	160
Assembly_At5g51010_modif70.fas	Lactuca	6	119
Assembly_At1g16210_modif70.fas	Lactuca	6	121
Assembly_At2g06530_modif70.fas	Lactuca	6	279
Assembly_At5g42800_modif70.fas	Lactuca	6	282
Assembly_At1g10740_modif70.fas	Lactuca	6	243
Assembly_At1g44575_modif70.fas	Lactuca	6	240
Assembly_At5g08740_modif70.fas	Lactuca	6	119
Assembly_At3g54900_modif70.fas	Lactuca	6	324
Assembly_At5g11770_modif70.fas	Lactuca	6	435
Assembly_At1g08500_modif70.fas	Lactuca	6	444
Assembly_At3g60600_modif70.fas	Lactuca	6	118
Assembly_At3g17210_modif70.fas	Lactuca	6	306
Assembly_At1g72100_modif70.fas	Lactuca	6	270
Assembly_At3g25070_modif70.fas	Lactuca	6	117
Assembly_At2g32230_modif70.fas	Lactuca	6	348
Assembly_At3g44680_modif70.fas	Lactuca	6	116
Assembly_At4g34700_modif70.fas	Lactuca	6	115
Assembly_At5g24930_modif70.fas	Lactuca	6	312
Assembly_At5g19140_modif70.fas	Lactuca	6	469
Assembly_At2g38310_modif70.fas	Lactuca	6	192
Assembly_At4g22300_modif70.fas	Lactuca	6	265
Assembly_At5g47120_modif70.fas	Lactuca	6	538
Assembly_At4g35250_modif70.fas	Lactuca	6	193
Assembly_At2g35736_modif70.fas	Lactuca	6	153
Assembly_At1g29980_modif70.fas	Lactuca	6	423
Assembly_At4g39660_modif70.fas	Lactuca	6	340
Assembly_At4g15800_modif70.fas	Lactuca	6	156
Assembly_At5g66280_modif70.fas	Lactuca	6	228
Assembly_At1g12330_modif70.fas	Lactuca	6	414
Assembly_At1g30000_modif70.fas	Lactuca	6	560
Assembly_At2g45620_modif70.fas	Lactuca	6	514
Assembly_At3g48030_modif70.fas	Lactuca	6	150
Assembly_At3g52420_modif70.fas	Lactuca	6	147
Assembly_At2g04790_modif70.fas	Lactuca	6	149
Assembly_At3g22480_modif70.fas	Lactuca	6	369
Assembly_At1g73990_modif70.fas	Lactuca	6	225
Assembly_At3g21400_modif70.fas	Lactuca	6	402
Assembly_At1g64390_modif70.fas	Lactuca	6	111
Assembly_At5g09310_modif70.fas	Lactuca	6	223
Assembly_At2g15290_modif70.fas	Lactuca	6	256
Assembly_At2g25310_modif70.fas	Lactuca	6	221
Assembly_At3g58650_modif70.fas	Lactuca	6	215
Assembly_At2g21250_modif70.fas	Lactuca	6	353
Assembly_At3g10850_modif70.fas	Lactuca	6	178
Assembly_At1g03250_modif70.fas	Lactuca	6	109
Assembly_At5g11950_modif70.fas	Lactuca	6	143
Assembly_At4g01310_modif70.fas	Lactuca	6	458
Assembly_At4g15080_modif70.fas	Lactuca	6	211
Assembly_At5g15550_modif70.fas	Lactuca	6	389
Assembly_At3g53140_modif70.fas	Lactuca	6	459
Assembly_At3g24010_modif70.fas	Lactuca	6	276
Assembly_At1g26810_modif70.fas	Lactuca	6	349
Assembly_At2g22570_modif70.fas	Lactuca	6	407
Assembly_At3g26618_modif70.fas	Lactuca	6	735
Assembly_At5g01650_modif70.fas	Lactuca	6	342
Assembly_At5g64370_modif70.fas	Lactuca	6	210
Assembly_At1g06680_modif70.fas	Lactuca	6	382
Assembly_At4g21150_modif70.fas	Lactuca	6	276
Assembly_At2g17120_modif70.fas	Lactuca	6	245
Assembly_At5g58220_modif70.fas	Lactuca	6	273
Assembly_At2g28900_modif70.fas	Lactuca	6	242
Assembly_At4g17770_modif70.fas	Lactuca	6	688
Assembly_At2g33450_modif70.fas	Lactuca	6	230
Assembly_At3g63140_modif70.fas	Lactuca	6	199
Assembly_At3g11830_modif70.fas	Lactuca	6	132
Assembly_At2g26800_modif70.fas	Lactuca	6	598
Assembly_At3g26070_modif70.fas	Lactuca	6	134
Assembly_At5g10480_modif70.fas	Lactuca	6	164
Assembly_At5g43850_modif70.fas	Lactuca	6	132
Assembly_At3g49990_modif70.fas	Lactuca	6	231
Assembly_At5g49720_modif70.fas	Lactuca	6	705
Assembly_At5g45775_modif70.fas	Lactuca	6	499
Assembly_At2g21330_modif70.fas	Lactuca	6	99
Assembly_At2g04350_modif70.fas	Lactuca	6	384
Assembly_At1g75460_modif70.fas	Lactuca	6	159
Assembly_At4g34430_modif70.fas	Lactuca	6	261
Assembly_At2g33800_modif70.fas	Lactuca	6	192
Assembly_At5g11730_modif70.fas	Lactuca	6	255
Assembly_At1g50575_modif70.fas	Lactuca	6	441
Assembly_At2g21970_modif70.fas	Lactuca	6	186
Assembly_At1g74730_modif70.fas	Lactuca	6	439
Assembly_At5g17330_modif70.fas	Lactuca	6	279
Assembly_At3g15640_modif70.fas	Lactuca	6	124
Assembly_At2g15240_modif70.fas	Lactuca	6	126
Assembly_At1g23820_modif70.fas	Lactuca	6	124
Assembly_At5g51070_modif70.fas	Lactuca	6	615
Assembly_At2g39020_modif70.fas	Lactuca	6	123
Assembly_At4g07990_modif70.fas	Lactuca	6	123
Assembly_At1g09830_modif70.fas	Lactuca	6	368
Assembly_At1g04620_modif70.fas	Lactuca	6	241
Assembly_At5g59180_modif70.fas	Lactuca	6	123
Assembly_At3g03790_modif70.fas	Lactuca	6	302
Assembly_At4g32250_modif70.fas	Lactuca	6	246
Assembly_At2g21530_modif70.fas	Lactuca	6	150
Assembly_At2g15020_modif70.fas	Lactuca	6	150
Assembly_At5g15610_modif70.fas	Lactuca	6	119
Assembly_At1g10150_modif70.fas	Lactuca	6	291
Assembly_At2g33220_modif70.fas	Lactuca	6	263
Assembly_At3g63510_modif70.fas	Lactuca	6	207
Assembly_At2g44140_modif70.fas	Lactuca	6	406
Assembly_At5g24800_modif70.fas	Lactuca	6	203
Assembly_At1g11790_modif70.fas	Lactuca	6	148
Assembly_At1g27480_modif70.fas	Lactuca	6	342
Assembly_At2g43945_modif70.fas	Lactuca	6	230
Assembly_At5g66290_modif70.fas	Lactuca	6	260
Assembly_At4g01810_modif70.fas	Lactuca	6	114
Assembly_At3g52300_modif70.fas	Lactuca	6	172
Assembly_At4g12070_modif70.fas	Lactuca	6	346
Assembly_At1g09340_modif70.fas	Lactuca	6	340
Assembly_At4g33670_modif70.fas	Lactuca	6	683
Assembly_At3g22590_modif70.fas	Lactuca	6	113
Assembly_At2g23540_modif70.fas	Lactuca	6	344
Assembly_At3g47340_modif70.fas	Lactuca	6	558
Assembly_At2g24200_modif70.fas	Lactuca	6	443
Assembly_At4g03560_modif70.fas	Lactuca	6	194
Assembly_At5g45380_modif70.fas	Lactuca	6	278
Assembly_At3g13580_modif70.fas	Lactuca	6	361
Assembly_At3g15190_modif70.fas	Lactuca	6	223
Assembly_At2g33340_modif70.fas	Lactuca	6	221
Assembly_At3g58610_modif70.fas	Lactuca	6	417
Assembly_At4g14360_modif70.fas	Lactuca	6	466
Assembly_At3g54420_modif70.fas	Lactuca	6	513
Assembly_At1g72560_modif70.fas	Lactuca	6	461
Assembly_At3g12600_modif70.fas	Lactuca	6	243
Assembly_At1g53645_modif70.fas	Lactuca	6	297
Assembly_At1g07040_modif70.fas	Lactuca	6	489
Assembly_At5g57860_modif70.fas	Lactuca	6	136
Assembly_At3g57520_modif70.fas	Lactuca	6	375
Assembly_At1g20110_modif70.fas	Lactuca	6	528
Assembly_At2g38730_modif70.fas	Lactuca	6	185
Assembly_At1g27930_modif70.fas	Lactuca	6	393
Assembly_At2g44060_modif70.fas	Lactuca	6	453
Assembly_At1g12520_modif70.fas	Lactuca	6	261
Assembly_At3g05070_modif70.fas	Lactuca	6	289
Assembly_At2g31570_modif70.fas	Lactuca	6	287
Assembly_At1g14650_modif70.fas	Lactuca	6	213
Assembly_At3g52750_modif70.fas	Lactuca	6	238
Assembly_At2g32950_modif70.fas	Lactuca	6	153
Assembly_At2g40490_modif70.fas	Lactuca	6	384
Assembly_At1g22940_modif70.fas	Lactuca	6	384
Assembly_At5g51660_modif70.fas	Lactuca	6	357
Assembly_At5g16400_modif70.fas	Lactuca	6	283
Assembly_At1g45474_modif70.fas	Lactuca	6	250
Assembly_At5g14700_modif70.fas	Lactuca	6	177
Assembly_At4g11560_modif70.fas	Lactuca	6	177
Assembly_At1g78240_modif70.fas	Lactuca	6	198
Assembly_At2g31040_modif70.fas	Lactuca	6	272
Assembly_At2g32940_modif70.fas	Lactuca	6	278
Assembly_At4g08980_modif70.fas	Lactuca	6	252
Assembly_At1g23890_modif70.fas	Lactuca	6	194
Assembly_At5g62680_modif70.fas	Lactuca	6	665
Assembly_At4g14110_modif70.fas	Lactuca	6	288
Assembly_At2g13840_modif70.fas	Lactuca	6	519
Assembly_At5g65380_modif70.fas	Lactuca	6	163
Assembly_At3g49810_modif70.fas	Lactuca	6	462
Assembly_At3g55120_modif70.fas	Lactuca	6	207
Assembly_At1g09700_modif70.fas	Lactuca	6	211
Assembly_At5g62740_modif70.fas	Lactuca	6	454
Assembly_At1g55090_modif70.fas	Lactuca	6	363
Assembly_At5g04170_modif70.fas	Lactuca	6	204
Assembly_At3g02450_modif70.fas	Lactuca	6	522
Assembly_At1g05190_modif70.fas	Lactuca	6	225
Assembly_At3g05230_modif70.fas	Lactuca	6	205
Assembly_At5g08650_modif70.fas	Lactuca	6	135
Assembly_At3g14900_modif70.fas	Lactuca	6	132
Assembly_At1g35620_modif70.fas	Lactuca	6	201
Assembly_At1g34270_modif70.fas	Lactuca	6	462
Assembly_At1g42970_modif70.fas	Lactuca	6	404
Assembly_At4g03100_modif70.fas	Lactuca	6	265
Assembly_At1g26880_modif70.fas	Lactuca	6	112
Assembly_At5g43810_modif70.fas	Lactuca	6	263
Assembly_At1g31160_modif70.fas	Lactuca	6	149
Assembly_At5g66680_modif70.fas	Lactuca	6	126
Assembly_At1g07510_modif70.fas	Lactuca	6	576
Assembly_At2g42570_modif70.fas	Lactuca	6	441
Assembly_At4g32175_modif70.fas	Lactuca	6	195
Assembly_At5g07020_modif70.fas	Lactuca	6	156
Assembly_At1g07350_modif70.fas	Lactuca	6	237
Assembly_At4g15130_modif70.fas	Lactuca	6	248
Assembly_At3g54470_modif70.fas	Lactuca	6	134
Assembly_At2g40620_modif70.fas	Lactuca	6	134
Assembly_At1g30510_modif70.fas	Lactuca	6	453
Assembly_At2g17970_modif70.fas	Lactuca	6	444
Assembly_At5g65280_modif70.fas	Lactuca	6	318
Assembly_At5g65930_modif70.fas	Lactuca	6	121
Assembly_At1g64200_modif70.fas	Lactuca	6	238
Assembly_At1g36240_modif70.fas	Lactuca	6	110
Assembly_At5g56670_modif70.fas	Lactuca	6	139
Assembly_At4g38510_modif70.fas	Lactuca	6	323
Assembly_At1g33810_modif70.fas	Lactuca	6	115
Assembly_At1g01050_modif70.fas	Lactuca	6	123
Assembly_At1g45230_modif70.fas	Sonchus	4	125
Assembly_At3g62810_modif70.fas	Sonchus	4	177
Assembly_At3g26070_modif70.fas	Sonchus	4	98
Assembly_At5g01530_modif70.fas	Sonchus	4	400
Assembly_At3g24730_modif70.fas	Sonchus	4	111
Assembly_At2g38730_modif70.fas	Sonchus	4	181
Assembly_At3g15640_modif70.fas	Sonchus	4	112
Assembly_At2g31570_modif70.fas	Sonchus	4	274
Assembly_At5g50460_modif70.fas	Sonchus	4	94
Assembly_At2g30200_modif70.fas	Sonchus	4	71
Assembly_At1g77710_modif70.fas	Sonchus	4	137
Assembly_At2g35120_modif70.fas	Sonchus	4	291
Assembly_At1g36240_modif70.fas	Sonchus	4	78
Assembly_At2g27730_modif70.fas	Sonchus	4	36
Assembly_At3g62600_modif70.fas	Sonchus	4	130
Assembly_At4g22300_modif70.fas	Sonchus	4	261
Assembly_At3g44750_modif70.fas	Sonchus	4	81
Assembly_At4g38510_modif70.fas	Sonchus	4	312
Assembly_At2g21870_modif70.fas	Sonchus	4	281
Assembly_At1g16470_modif70.fas	Sonchus	4	225
Assembly_At1g20430_modif70.fas	Sonchus	4	81
Assembly_At5g56130_modif70.fas	Sonchus	4	125
Assembly_At3g61590_modif70.fas	Sonchus	4	196
Assembly_At1g31160_modif70.fas	Sonchus	4	149
Assembly_At4g27700_modif70.fas	Sonchus	4	191
Assembly_At5g67380_modif70.fas	Sonchus	4	146
Assembly_At2g01670_modif70.fas	Sonchus	4	129
Assembly_At1g29250_modif70.fas	Sonchus	4	120
Assembly_At5g20090_modif70.fas	Sonchus	4	113
Assembly_At1g50575_modif70.fas	Sonchus	4	441
Assembly_At4g16450_modif70.fas	Sonchus	4	138
Assembly_At1g07180_modif70.fas	Sonchus	4	603
Assembly_At5g17560_modif70.fas	Sonchus	4	137
Assembly_At4g31930_modif70.fas	Sonchus	4	340
Assembly_At2g35760_modif70.fas	Sonchus	4	414
Assembly_At5g66680_modif70.fas	Sonchus	4	113
Assembly_At5g48300_modif70.fas	Sonchus	4	231
Assembly_At4g01710_modif70.fas	Sonchus	4	129
Assembly_At4g31560_modif70.fas	Sonchus	4	101
Assembly_At2g40800_modif70.fas	Sonchus	4	192
Assembly_At5g55610_modif70.fas	Sonchus	4	131
Assembly_At3g24010_modif70.fas	Sonchus	4	213
Assembly_At3g58650_modif70.fas	Sonchus	4	215
Assembly_At1g75330_modif70.fas	Sonchus	4	297
Assembly_At1g47640_modif70.fas	Sonchus	4	327
Assembly_At2g15020_modif70.fas	Sonchus	4	150
Assembly_At1g24020_modif70.fas	Sonchus	4	240
Assembly_At1g17890_modif70.fas	Sonchus	4	216
Assembly_At2g38450_modif70.fas	Sonchus	4	146
Assembly_At2g31410_modif70.fas	Sonchus	4	270
Assembly_At1g26810_modif70.fas	Sonchus	4	349
Assembly_At4g24780_modif70.fas	Sonchus	4	296
Assembly_At3g28720_modif70.fas	Sonchus	4	258
Assembly_At2g33560_modif70.fas	Sonchus	4	304
Assembly_At5g53280_modif70.fas	Sonchus	4	159
Assembly_At4g29510_modif70.fas	Sonchus	4	227
Assembly_At1g01050_modif70.fas	Sonchus	4	122
Assembly_At2g20360_modif70.fas	Sonchus	4	369
Assembly_At2g20860_modif70.fas	Sonchus	4	200
Assembly_At3g58750_modif70.fas	Sonchus	4	241
Assembly_At5g12860_modif70.fas	Sonchus	4	596
Assembly_At1g80360_modif70.fas	Sonchus	4	341
Assembly_At2g38000_modif70.fas	Sonchus	4	277
Assembly_At5g19280_modif70.fas	Sonchus	4	230
Assembly_At2g32950_modif70.fas	Sonchus	4	153
Assembly_At4g13430_modif70.fas	Sonchus	4	121
Assembly_At2g21250_modif70.fas	Sonchus	4	306
Assembly_At5g62270_modif70.fas	Sonchus	4	143
Assembly_At5g24490_modif70.fas	Sonchus	4	184
Assembly_At5g62680_modif70.fas	Sonchus	4	649
Assembly_At1g12330_modif70.fas	Sonchus	4	409
Assembly_At4g25670_modif70.fas	Sonchus	4	155
Assembly_At1g13700_modif70.fas	Sonchus	4	500
Assembly_At2g37120_modif70.fas	Sonchus	4	144
Assembly_At1g20110_modif70.fas	Sonchus	4	526
Assembly_At2g20810_modif70.fas	Sonchus	4	513
Assembly_At1g27480_modif70.fas	Sonchus	4	311
Assembly_At2g40490_modif70.fas	Sonchus	4	375
Assembly_At1g35620_modif70.fas	Sonchus	4	110
Assembly_At1g65040_modif70.fas	Sonchus	4	295
Assembly_At2g26970_modif70.fas	Sonchus	4	209
Assembly_At4g12790_modif70.fas	Sonchus	4	117
Assembly_At1g45474_modif70.fas	Sonchus	4	227
Assembly_At2g21970_modif70.fas	Sonchus	4	186
Assembly_At2g43945_modif70.fas	Sonchus	4	223
Assembly_At3g57290_modif70.fas	Sonchus	4	491
Assembly_At3g51890_modif70.fas	Sonchus	4	245
Assembly_At2g20495_modif70.fas	Sonchus	4	174
Assembly_At1g55090_modif70.fas	Sonchus	4	358
Assembly_At5g61030_modif70.fas	Sonchus	4	307
Assembly_At5g03300_modif70.fas	Sonchus	4	137
Assembly_At1g61570_modif70.fas	Sonchus	4	134
Assembly_At4g02360_modif70.fas	Sonchus	4	359
Assembly_At5g26710_modif70.fas	Sonchus	4	370
Assembly_At2g16950_modif70.fas	Sonchus	4	222
Assembly_At2g35330_modif70.fas	Sonchus	4	247
Assembly_At1g63170_modif70.fas	Sonchus	4	258
Assembly_At3g17210_modif70.fas	Sonchus	4	299
Assembly_At3g17310_modif70.fas	Sonchus	4	270
Assembly_At5g23720_modif70.fas	Sonchus	4	145
Assembly_At3g57000_modif70.fas	Sonchus	4	144
Assembly_At2g33450_modif70.fas	Sonchus	4	208
Assembly_At1g20540_modif70.fas	Sonchus	4	242
Assembly_At1g57770_modif70.fas	Sonchus	4	303
Assembly_At2g43080_modif70.fas	Sonchus	4	353
Assembly_At5g14130_modif70.fas	Sonchus	4	401
Assembly_At1g16080_modif70.fas	Sonchus	4	371
Assembly_At1g75220_modif70.fas	Sonchus	4	156
Assembly_At2g45690_modif70.fas	Sonchus	4	120
Assembly_At3g10210_modif70.fas	Sonchus	4	328
Assembly_At2g27450_modif70.fas	Sonchus	4	321
Assembly_At5g26360_modif70.fas	Sonchus	4	359
Assembly_At1g30510_modif70.fas	Sonchus	4	450
Assembly_At1g72100_modif70.fas	Sonchus	4	262
Assembly_At2g17970_modif70.fas	Sonchus	4	427
Assembly_At1g29070_modif70.fas	Sonchus	4	195
Assembly_At3g52950_modif70.fas	Sonchus	4	409
Assembly_At1g16310_modif70.fas	Sonchus	4	464
Assembly_At1g30000_modif70.fas	Sonchus	4	559
Assembly_At1g69640_modif70.fas	Sonchus	4	252
Assembly_At5g49960_modif70.fas	Sonchus	4	191
Assembly_At5g56290_modif70.fas	Sonchus	4	256
Assembly_At3g27340_modif70.fas	Sonchus	4	235
Assembly_At3g25070_modif70.fas	Sonchus	4	117
Assembly_At3g44880_modif70.fas	Sonchus	4	267
Assembly_At1g74730_modif70.fas	Sonchus	4	439
Assembly_At5g54750_modif70.fas	Sonchus	4	118
Assembly_At4g27390_modif70.fas	Sonchus	4	120
Assembly_At2g26280_modif70.fas	Sonchus	4	258
Assembly_At3g04760_modif70.fas	Sonchus	4	552
Assembly_At5g40300_modif70.fas	Sonchus	4	162
Assembly_At3g56910_modif70.fas	Sonchus	4	150
Assembly_At2g06050_modif70.fas	Sonchus	4	263
Assembly_At4g13750_modif70.fas	Sonchus	4	88
Assembly_At3g13200_modif70.fas	Sonchus	4	342
Assembly_At3g06050_modif70.fas	Sonchus	4	304
Assembly_At3g47340_modif70.fas	Sonchus	4	558
Assembly_At1g68550_modif70.fas	Sonchus	4	154
Assembly_At2g19860_modif70.fas	Sonchus	4	481
Assembly_At2g26990_modif70.fas	Sonchus	4	225
Assembly_At2g24200_modif70.fas	Sonchus	4	444
Assembly_At1g14340_modif70.fas	Sonchus	4	303
Assembly_At2g45550_modif70.fas	Sonchus	4	450
Assembly_At5g23250_modif70.fas	Sonchus	4	373
Assembly_At5g51070_modif70.fas	Sonchus	4	611
Assembly_At4g20360_modif70.fas	Sonchus	4	541
Assembly_At1g66070_modif70.fas	Sonchus	4	201
Assembly_At1g75460_modif70.fas	Sonchus	4	152
Assembly_At3g52140_modif70.fas	Sonchus	4	174
Assembly_At3g57810_modif70.fas	Sonchus	4	98
Assembly_At5g15610_modif70.fas	Sonchus	4	119
Assembly_At4g03560_modif70.fas	Sonchus	4	172
Assembly_At5g45380_modif70.fas	Sonchus	4	275
Assembly_At1g56020_modif70.fas	Sonchus	4	105
Assembly_At5g66290_modif70.fas	Sonchus	4	256
Assembly_At1g17220_modif70.fas	Sonchus	4	214
Assembly_At1g60420_modif70.fas	Sonchus	4	116
Assembly_At5g19900_modif70.fas	Sonchus	4	150
Assembly_At3g02540_modif70.fas	Sonchus	4	158
Assembly_At5g19120_modif70.fas	Sonchus	4	160
Assembly_At2g20020_modif70.fas	Sonchus	4	255
Assembly_At5g05740_modif70.fas	Sonchus	4	125
Assembly_At5g17330_modif70.fas	Sonchus	4	277
Assembly_At5g15780_modif70.fas	Sonchus	4	195
Assembly_At1g18800_modif70.fas	Sonchus	4	367
Assembly_At1g14150_modif70.fas	Sonchus	4	225
Assembly_At2g41540_modif70.fas	Sonchus	4	211
Assembly_At1g77350_modif70.fas	Sonchus	4	295
Assembly_At3g18890_modif70.fas	Sonchus	4	169
Assembly_At5g60250_modif70.fas	Sonchus	4	174
Assembly_At5g17840_modif70.fas	Sonchus	4	258
Assembly_At4g11160_modif70.fas	Sonchus	4	218
Assembly_At4g01100_modif70.fas	Sonchus	4	349
Assembly_At5g10490_modif70.fas	Sonchus	4	282
Assembly_At4g27500_modif70.fas	Sonchus	4	302
Assembly_At5g42570_modif70.fas	Sonchus	4	231
Assembly_At5g08290_modif70.fas	Sonchus	4	426
Assembly_At1g77330_modif70.fas	Sonchus	4	192
Assembly_At1g49010_modif70.fas	Sonchus	4	180
Assembly_At3g60750_modif70.fas	Sonchus	4	589
Assembly_At1g72560_modif70.fas	Sonchus	4	452
Assembly_At4g34430_modif70.fas	Sonchus	4	261
Assembly_At1g09960_modif70.fas	Sonchus	4	138
Assembly_At1g07510_modif70.fas	Sonchus	4	573
Assembly_At4g26100_modif70.fas	Sonchus	4	113
Assembly_At3g56190_modif70.fas	Sonchus	4	268
Assembly_At5g02120_modif70.fas	Sonchus	4	156
Assembly_At1g73090_modif70.fas	Sonchus	4	159
Assembly_At3g47860_modif70.fas	Sonchus	4	399
Assembly_At5g03860_modif70.fas	Sonchus	4	590
Assembly_At5g13640_modif70.fas	Sonchus	4	138
Assembly_At3g55520_modif70.fas	Sonchus	4	89
Assembly_At1g77310_modif70.fas	Sonchus	4	106
Assembly_At2g20340_modif70.fas	Sonchus	4	318
Assembly_At2g39020_modif70.fas	Sonchus	4	123
Assembly_At5g12040_modif70.fas	Sonchus	4	119
Assembly_At3g55640_modif70.fas	Sonchus	4	358
Assembly_At5g44650_modif70.fas	Sonchus	4	163
Assembly_At4g27750_modif70.fas	Sonchus	4	174
Assembly_At2g39450_modif70.fas	Sonchus	4	172
Assembly_At1g12580_modif70.fas	Sonchus	4	271
Assembly_At4g23000_modif70.fas	Sonchus	4	538
Assembly_At3g54540_modif70.fas	Sonchus	4	259
Assembly_At4g16370_modif70.fas	Sonchus	4	165
Assembly_At2g24940_modif70.fas	Sonchus	4	288
Assembly_At1g75110_modif70.fas	Sonchus	4	155
Assembly_At4g11420_modif70.fas	Sonchus	4	222
Assembly_At4g31200_modif70.fas	Sonchus	4	237
Assembly_At3g46280_modif70.fas	Sonchus	4	189
Assembly_At1g54500_modif70.fas	Sonchus	4	269
Assembly_At2g18900_modif70.fas	Sonchus	4	110
Assembly_At3g06340_modif70.fas	Sonchus	4	344
Assembly_At2g45620_modif70.fas	Sonchus	4	516
Assembly_At4g29010_modif70.fas	Sonchus	4	283
Assembly_At1g02640_modif70.fas	Sonchus	4	238
Assembly_At1g76180_modif70.fas	Sonchus	4	240
Assembly_At3g48030_modif70.fas	Sonchus	4	117
Assembly_At5g19860_modif70.fas	Sonchus	4	279
Assembly_At2g21290_modif70.fas	Sonchus	4	156
Assembly_At2g26210_modif70.fas	Sonchus	4	240
Assembly_At2g36930_modif70.fas	Sonchus	4	188
Assembly_At1g01470_modif70.fas	Sonchus	4	452
Assembly_At5g04000_modif70.fas	Sonchus	4	144
Assembly_At1g33810_modif70.fas	Sonchus	4	115
Assembly_At1g49410_modif70.fas	Sonchus	4	159
Assembly_At1g79850_modif70.fas	Sonchus	4	262
Assembly_At4g32175_modif70.fas	Sonchus	4	189
Assembly_At3g44680_modif70.fas	Sonchus	4	100
Assembly_At5g26880_modif70.fas	Sonchus	4	141
Assembly_At2g45740_modif70.fas	Sonchus	4	294
Assembly_At5g51010_modif70.fas	Sonchus	4	119
Assembly_At3g23400_modif70.fas	Sonchus	4	251
Assembly_At2g40980_modif70.fas	Sonchus	4	225
Assembly_At3g52420_modif70.fas	Sonchus	4	147
Assembly_At5g09600_modif70.fas	Sonchus	4	168
Assembly_At5g42850_modif70.fas	Sonchus	4	195
Assembly_At2g15910_modif70.fas	Sonchus	4	200
Assembly_At4g34700_modif70.fas	Sonchus	4	112
Assembly_At3g56010_modif70.fas	Sonchus	4	201
Assembly_At3g55620_modif70.fas	Sonchus	4	161
Assembly_At3g63490_modif70.fas	Sonchus	4	374
Assembly_At2g22370_modif70.fas	Sonchus	4	204
Assembly_At4g37040_modif70.fas	Sonchus	4	369
Assembly_At3g11730_modif70.fas	Sonchus	4	260
Assembly_At4g00585_modif70.fas	Sonchus	4	141
Assembly_At3g08710_modif70.fas	Sonchus	4	251
Assembly_At5g58560_modif70.fas	Sonchus	4	537
Assembly_At5g40370_modif70.fas	Sonchus	4	174
Assembly_At2g33800_modif70.fas	Sonchus	4	122
Assembly_At1g27435_modif70.fas	Sonchus	4	132
Assembly_At3g59530_modif70.fas	Sonchus	4	456
Assembly_At2g23090_modif70.fas	Sonchus	4	117
Assembly_At1g16210_modif70.fas	Sonchus	4	121
Assembly_At4g36440_modif70.fas	Sonchus	4	127
Assembly_At5g14105_modif70.fas	Sonchus	4	174
Assembly_At5g64510_modif70.fas	Sonchus	4	282
Assembly_At4g32480_modif70.fas	Sonchus	4	305
Assembly_At4g25080_modif70.fas	Sonchus	4	351
Assembly_At5g65270_modif70.fas	Sonchus	4	482
Assembly_At1g32500_modif70.fas	Sonchus	4	446
Assembly_At1g01730_modif70.fas	Sonchus	4	105
Assembly_At2g35920_modif70.fas	Sonchus	4	401
Assembly_At5g63310_modif70.fas	Sonchus	4	294
Assembly_At5g24930_modif70.fas	Sonchus	4	278
Assembly_At2g31490_modif70.fas	Sonchus	4	168
Assembly_At4g15802_modif70.fas	Sonchus	4	103
Assembly_At1g14620_modif70.fas	Sonchus	4	251
Assembly_At2g04790_modif70.fas	Sonchus	4	140
Assembly_At3g19910_modif70.fas	Sonchus	4	232
Assembly_At4g30490_modif70.fas	Sonchus	4	374
Assembly_At2g40620_modif70.fas	Sonchus	4	134
Assembly_At5g19140_modif70.fas	Sonchus	4	469
Assembly_At1g11790_modif70.fas	Sonchus	4	148
Assembly_At4g14950_modif70.fas	Sonchus	4	321
Assembly_At4g25700_modif70.fas	Sonchus	4	133
Assembly_At3g21360_modif70.fas	Sonchus	4	407
Assembly_At1g63780_modif70.fas	Sonchus	4	424
Assembly_At4g22880_modif70.fas	Sonchus	4	439
Assembly_At5g05270_modif70.fas	Sonchus	4	108
Assembly_At2g27600_modif70.fas	Sonchus	4	361
Assembly_At2g07696_modif70.fas	Sonchus	4	273
Assembly_At2g06530_modif70.fas	Sonchus	4	264
Assembly_At2g43030_modif70.fas	Sonchus	4	339
Assembly_At4g07990_modif70.fas	Sonchus	4	119
Assembly_At3g12630_modif70.fas	Sonchus	4	126
Assembly_At1g27930_modif70.fas	Sonchus	4	393
Assembly_At5g27490_modif70.fas	Sonchus	4	344
Assembly_At3g49010_modif70.fas	Sonchus	4	376
Assembly_At1g73990_modif70.fas	Sonchus	4	222
Assembly_At3g12600_modif70.fas	Sonchus	4	226
Assembly_At4g35040_modif70.fas	Sonchus	4	215
Assembly_At3g54890_modif70.fas	Sonchus	4	158
Assembly_At4g14880_modif70.fas	Sonchus	4	402
Assembly_At5g63690_modif70.fas	Sonchus	4	215
Assembly_At1g12830_modif70.fas	Sonchus	4	156
Assembly_At5g54080_modif70.fas	Sonchus	4	130
Assembly_At4g02790_modif70.fas	Sonchus	4	181
Assembly_At2g05620_modif70.fas	Sonchus	4	144
Assembly_At3g23780_modif70.fas	Sonchus	4	326
Assembly_At4g02920_modif70.fas	Sonchus	4	152
Assembly_At3g15190_modif70.fas	Sonchus	4	191
Assembly_At5g21430_modif70.fas	Sonchus	4	122
Assembly_At5g42800_modif70.fas	Sonchus	4	253
Assembly_At1g55480_modif70.fas	Sonchus	4	131
Assembly_At5g56940_modif70.fas	Sonchus	4	279
Assembly_At2g25810_modif70.fas	Sonchus	4	477
Assembly_At3g04610_modif70.fas	Sonchus	4	150
Assembly_At5g55390_modif70.fas	Sonchus	4	264
Assembly_At5g49430_modif70.fas	Sonchus	4	182
Assembly_At3g22680_modif70.fas	Sonchus	4	144
Assembly_At3g63140_modif70.fas	Sonchus	4	182
Assembly_At4g12070_modif70.fas	Sonchus	4	346
Assembly_At2g26340_modif70.fas	Sonchus	4	338
Assembly_At4g37030_modif70.fas	Sonchus	4	240
Assembly_At2g04845_modif70.fas	Sonchus	4	132
Assembly_At3g17980_modif70.fas	Sonchus	4	257
Assembly_At1g61150_modif70.fas	Sonchus	4	253
Assembly_At4g16520_modif70.fas	Sonchus	4	107
Assembly_At3g11830_modif70.fas	Sonchus	4	72
Assembly_At2g03510_modif70.fas	Sonchus	4	291
Assembly_At1g09340_modif70.fas	Sonchus	4	330
Assembly_At5g11500_modif70.fas	Sonchus	4	377
Assembly_At3g19900_modif70.fas	Sonchus	4	136
Assembly_At2g47590_modif70.fas	Sonchus	4	220
Assembly_At5g25760_modif70.fas	Sonchus	4	237
Assembly_At1g34270_modif70.fas	Sonchus	4	462
Assembly_At2g03420_modif70.fas	Sonchus	4	159
Assembly_At5g16550_modif70.fas	Sonchus	4	223
Assembly_At5g58110_modif70.fas	Sonchus	4	130
Assembly_At3g24500_modif70.fas	Sonchus	4	210
Assembly_At3g05580_modif70.fas	Sonchus	4	540
Assembly_At4g31780_modif70.fas	Sonchus	4	226
Assembly_At5g53650_modif70.fas	Sonchus	4	123
Assembly_At3g18210_modif70.fas	Sonchus	4	110
Assembly_At4g04640_modif70.fas	Sonchus	4	260
Assembly_At5g22580_modif70.fas	Sonchus	4	276
Assembly_At2g44060_modif70.fas	Sonchus	4	389
Assembly_At1g55910_modif70.fas	Sonchus	4	348
Assembly_At1g79740_modif70.fas	Sonchus	4	543
Assembly_At1g01940_modif70.fas	Sonchus	4	141
Assembly_At3g62920_modif70.fas	Sonchus	4	152
Assembly_At5g46110_modif70.fas	Sonchus	4	404
Assembly_At1g10740_modif70.fas	Sonchus	4	239
Assembly_At2g43070_modif70.fas	Sonchus	4	480
Assembly_At2g45030_modif70.fas	Sonchus	4	459
Assembly_At4g35250_modif70.fas	Sonchus	4	193
Assembly_At4g36480_modif70.fas	Sonchus	4	99
Assembly_At5g17170_modif70.fas	Sonchus	4	186
Assembly_At5g64370_modif70.fas	Sonchus	4	210
Assembly_At1g06690_modif70.fas	Sonchus	4	131
Assembly_At4g17030_modif70.fas	Sonchus	4	311
Assembly_At4g02060_modif70.fas	Sonchus	4	366
Assembly_At1g07040_modif70.fas	Sonchus	4	486
Assembly_At5g58470_modif70.fas	Sonchus	4	136
Assembly_At4g33670_modif70.fas	Sonchus	4	664
Assembly_At1g08780_modif70.fas	Sonchus	4	355
Assembly_At5g42070_modif70.fas	Sonchus	4	224
Assembly_At1g09830_modif70.fas	Sonchus	4	353
Assembly_At3g19240_modif70.fas	Sonchus	4	276
Assembly_At1g12520_modif70.fas	Sonchus	4	243
Assembly_At1g06680_modif70.fas	Sonchus	4	355
Assembly_At5g60550_modif70.fas	Sonchus	4	279
Assembly_At1g44575_modif70.fas	Sonchus	4	234
Assembly_At3g22110_modif70.fas	Sonchus	4	469
Assembly_At1g22470_modif70.fas	Sonchus	4	159
Assembly_At3g58610_modif70.fas	Sonchus	4	417
Assembly_At2g44760_modif70.fas	Sonchus	4	167
Assembly_At3g13340_modif70.fas	Sonchus	4	303
Assembly_At3g05070_modif70.fas	Sonchus	4	287
Assembly_At1g56350_modif70.fas	Sonchus	4	573
Assembly_At2g27290_modif70.fas	Sonchus	4	308
Assembly_At3g06610_modif70.fas	Sonchus	4	240
Assembly_At5g11950_modif70.fas	Sonchus	4	139
Assembly_At5g59610_modif70.fas	Sonchus	4	111
Assembly_At1g76450_modif70.fas	Sonchus	4	108
Assembly_At3g28007_modif70.fas	Sonchus	4	242
Assembly_At2g01110_modif70.fas	Sonchus	4	252
Assembly_At3g58660_modif70.fas	Sonchus	4	214
Assembly_At2g32910_modif70.fas	Sonchus	4	227
Assembly_At4g33360_modif70.fas	Sonchus	4	95
Assembly_At5g51110_modif70.fas	Sonchus	4	137
Assembly_At5g58730_modif70.fas	Sonchus	4	92
Assembly_At1g11760_modif70.fas	Sonchus	4	183
Assembly_At5g55760_modif70.fas	Sonchus	4	243
Assembly_At3g55250_modif70.fas	Sonchus	4	167
Assembly_At1g13690_modif70.fas	Sonchus	4	216
Assembly_At4g38540_modif70.fas	Sonchus	4	254
Assembly_At4g01310_modif70.fas	Sonchus	4	461
Assembly_At4g21150_modif70.fas	Sonchus	4	221
Assembly_At1g64200_modif70.fas	Sonchus	4	237
Assembly_At5g51040_modif70.fas	Sonchus	4	87
Assembly_At4g23890_modif70.fas	Sonchus	4	300
Assembly_At4g15130_modif70.fas	Sonchus	4	243
Assembly_At1g20340_modif70.fas	Sonchus	4	394
Assembly_At3g21400_modif70.fas	Sonchus	4	393
Assembly_At5g04420_modif70.fas	Sonchus	4	118
Assembly_At5g42890_modif70.fas	Sonchus	4	126
Assembly_At5g15750_modif70.fas	Sonchus	4	312
Assembly_At1g31817_modif70.fas	Sonchus	4	248
Assembly_At5g08740_modif70.fas	Sonchus	4	119
Assembly_At3g61600_modif70.fas	Sonchus	4	239
Assembly_At5g47570_modif70.fas	Sonchus	4	136
Assembly_At3g46780_modif70.fas	Sonchus	4	377
Assembly_At3g51800_modif70.fas	Sonchus	4	514
Assembly_At2g38290_modif70.fas	Sonchus	4	126
Assembly_At3g04470_modif70.fas	Sonchus	4	249
Assembly_At5g14220_modif70.fas	Sonchus	4	136
Assembly_At3g20320_modif70.fas	Sonchus	4	177
Assembly_At1g64390_modif70.fas	Sonchus	4	87
Assembly_At4g11560_modif70.fas	Sonchus	4	177
Assembly_At1g04620_modif70.fas	Sonchus	4	241
Assembly_At5g11730_modif70.fas	Sonchus	4	255
Assembly_At2g15690_modif70.fas	Sonchus	4	440
Assembly_At2g17120_modif70.fas	Sonchus	4	221
Assembly_At2g38040_modif70.fas	Sonchus	4	386
Assembly_At2g47690_modif70.fas	Sonchus	4	151
Assembly_At5g66120_modif70.fas	Sonchus	4	144
Assembly_At1g77180_modif70.fas	Sonchus	4	384
Assembly_At2g20990_modif70.fas	Sonchus	4	274
Assembly_At5g52520_modif70.fas	Sonchus	4	116
Assembly_At5g36140_modif70.fas	Sonchus	4	132
Assembly_At5g26240_modif70.fas	Sonchus	4	287
Assembly_At2g35500_modif70.fas	Sonchus	4	122
Assembly_At5g65220_modif70.fas	Sonchus	4	288
Assembly_At3g02360_modif70.fas	Sonchus	4	143
Assembly_At2g05170_modif70.fas	Sonchus	4	267
Assembly_At3g16090_modif70.fas	Sonchus	4	330
Assembly_At4g18880_modif70.fas	Sonchus	4	110
Assembly_At1g23820_modif70.fas	Sonchus	4	116
Assembly_At1g79230_modif70.fas	Sonchus	4	178
Assembly_At4g15080_modif70.fas	Sonchus	4	205
Assembly_At4g37020_modif70.fas	Sonchus	4	118
Assembly_At1g34220_modif70.fas	Sonchus	4	264
Assembly_At1g51510_modif70.fas	Sonchus	4	117
Assembly_At5g07840_modif70.fas	Sonchus	4	329
Assembly_At5g18700_modif70.fas	Sonchus	4	336
Assembly_At4g22930_modif70.fas	Sonchus	4	278
Assembly_At1g52310_modif70.fas	Sonchus	4	212
Assembly_At3g04340_modif70.fas	Sonchus	4	295
Assembly_At1g12050_modif70.fas	Sonchus	4	150
Assembly_At5g47240_modif70.fas	Sonchus	4	444
Assembly_At5g05920_modif70.fas	Sonchus	4	318
Assembly_At1g07350_modif70.fas	Sonchus	4	237
Assembly_At2g27170_modif70.fas	Sonchus	4	174
Assembly_At4g17100_modif70.fas	Sonchus	4	206
Assembly_At1g65270_modif70.fas	Sonchus	4	153
Assembly_At1g42970_modif70.fas	Sonchus	4	389
Assembly_At5g65280_modif70.fas	Sonchus	4	296
Assembly_At5g55260_modif70.fas	Sonchus	4	297
Assembly_At1g78240_modif70.fas	Sonchus	4	198
Assembly_At4g29590_modif70.fas	Sonchus	4	116
Assembly_At2g13360_modif70.fas	Sonchus	4	372
Assembly_At5g59180_modif70.fas	Sonchus	4	123
Assembly_At3g54900_modif70.fas	Sonchus	4	327
Assembly_At1g70580_modif70.fas	Sonchus	4	645
Assembly_At5g64180_modif70.fas	Sonchus	4	422
Assembly_At1g18170_modif70.fas	Sonchus	4	136
Assembly_At2g30410_modif70.fas	Sonchus	4	154
Assembly_At1g10200_modif70.fas	Sonchus	4	262
Assembly_At3g03790_modif70.fas	Sonchus	4	299
Assembly_At5g42960_modif70.fas	Sonchus	4	339
Assembly_At4g36390_modif70.fas	Sonchus	4	130
Assembly_At1g03470_modif70.fas	Sonchus	4	190
Assembly_At2g20190_modif70.fas	Sonchus	4	132
Assembly_At2g38560_modif70.fas	Sonchus	4	213
Assembly_At5g09310_modif70.fas	Sonchus	4	213
Assembly_At2g45640_modif70.fas	Sonchus	4	239
Assembly_At5g14050_modif70.fas	Sonchus	4	380
Assembly_At5g25757_modif70.fas	Sonchus	4	383
Assembly_At1g51760_modif70.fas	Sonchus	4	168
Assembly_At2g13840_modif70.fas	Sonchus	4	500
Assembly_At2g28315_modif70.fas	Sonchus	4	565
Assembly_At5g58020_modif70.fas	Sonchus	4	279
Assembly_At1g33520_modif70.fas	Sonchus	4	270
Assembly_At5g65380_modif70.fas	Sonchus	4	163
Assembly_At1g71010_modif70.fas	Sonchus	4	360
Assembly_At5g01210_modif70.fas	Sonchus	4	408
Assembly_At3g03100_modif70.fas	Sonchus	4	265
Assembly_At4g31360_modif70.fas	Sonchus	4	98
Assembly_At1g77550_modif70.fas	Sonchus	4	186
Assembly_At5g08370_modif70.fas	Sonchus	4	123
Assembly_At1g76080_modif70.fas	Sonchus	4	220
Assembly_At2g44140_modif70.fas	Sonchus	4	406
Assembly_At3g13740_modif70.fas	Sonchus	4	171
Assembly_At3g06720_modif70.fas	Sonchus	4	519
Assembly_At5g25080_modif70.fas	Sonchus	4	187
Assembly_At5g51660_modif70.fas	Sonchus	4	357
Assembly_At4g32250_modif70.fas	Sonchus	4	246
Assembly_At5g58220_modif70.fas	Sonchus	4	273
Assembly_At1g55310_modif70.fas	Sonchus	4	166
Assembly_At2g27100_modif70.fas	Sonchus	4	309
Assembly_At1g79260_modif70.fas	Sonchus	4	229
Assembly_At2g42570_modif70.fas	Sonchus	4	435
Assembly_At3g18080_modif70.fas	Sonchus	4	241
Assembly_At2g47440_modif70.fas	Sonchus	4	117
Assembly_At2g40690_modif70.fas	Sonchus	4	301
Assembly_At4g26530_modif70.fas	Sonchus	4	633
Assembly_At1g11430_modif70.fas	Sonchus	4	247
Assembly_At2g45490_modif70.fas	Sonchus	4	212
Assembly_At2g47110_modif70.fas	Sonchus	4	450
Assembly_At3g11650_modif70.fas	Sonchus	4	284
Assembly_At2g09990_modif70.fas	Sonchus	4	414
Assembly_At2g35736_modif70.fas	Sonchus	4	153
Assembly_At3g55800_modif70.fas	Sonchus	4	249
Assembly_At5g57860_modif70.fas	Sonchus	4	136
Assembly_At5g64040_modif70.fas	Sonchus	4	120
Assembly_At3g21740_modif70.fas	Sonchus	4	227
Assembly_At5g54440_modif70.fas	Sonchus	4	168
Assembly_At2g15290_modif70.fas	Sonchus	4	256
Assembly_At5g65620_modif70.fas	Sonchus	4	246
Assembly_At5g11260_modif70.fas	Sonchus	4	277
Assembly_At5g11770_modif70.fas	Sonchus	4	395
Assembly_At5g49550_modif70.fas	Sonchus	4	219
Assembly_At3g15840_modif70.fas	Sonchus	4	206
Assembly_At1g04290_modif70.fas	Sonchus	4	210
Assembly_At4g14660_modif70.fas	Sonchus	4	177
Assembly_At3g07680_modif70.fas	Sonchus	4	268
Assembly_At5g57280_modif70.fas	Sonchus	4	239
Assembly_At3g15610_modif70.fas	Sonchus	4	391
Assembly_At4g14360_modif70.fas	Sonchus	4	449
Assembly_At2g27490_modif70.fas	Sonchus	4	345
Assembly_At5g02280_modif70.fas	Sonchus	4	168
Assembly_At2g36230_modif70.fas	Sonchus	4	335
Assembly_At1g16880_modif70.fas	Sonchus	4	309
Assembly_At5g10450_modif70.fas	Sonchus	4	571
Assembly_At3g52155_modif70.fas	Sonchus	4	120
Assembly_At5g46700_modif70.fas	Sonchus	4	117
Assembly_At1g80350_modif70.fas	Sonchus	4	277
Assembly_At5g08650_modif70.fas	Sonchus	4	135
Assembly_At5g61530_modif70.fas	Sonchus	4	107
Assembly_At3g62820_modif70.fas	Sonchus	4	183
Assembly_At5g16400_modif70.fas	Sonchus	4	179
Assembly_At2g18050_modif70.fas	Sonchus	4	199
Assembly_At4g33985_modif70.fas	Sonchus	4	175
Assembly_At4g33090_modif70.fas	Sonchus	4	216
Assembly_At2g32940_modif70.fas	Sonchus	4	212
Assembly_At1g08500_modif70.fas	Sonchus	4	443
Assembly_At1g26750_modif70.fas	Sonchus	4	225
Assembly_At1g26550_modif70.fas	Sonchus	4	245
Assembly_At2g26690_modif70.fas	Sonchus	4	279
Assembly_At4g32770_modif70.fas	Sonchus	4	250
Assembly_At4g09980_modif70.fas	Sonchus	4	129
Assembly_At2g23540_modif70.fas	Sonchus	4	336
Assembly_At3g01980_modif70.fas	Sonchus	4	361
Assembly_At1g54650_modif70.fas	Sonchus	4	203
Assembly_At4g21320_modif70.fas	Sonchus	4	201
Assembly_At5g15550_modif70.fas	Sonchus	4	389
Assembly_At2g38360_modif70.fas	Sonchus	4	336
Assembly_At2g27960_modif70.fas	Sonchus	4	133
Assembly_At5g47040_modif70.fas	Sonchus	4	311
Assembly_At1g73230_modif70.fas	Sonchus	4	341
Assembly_At4g13500_modif70.fas	Sonchus	4	137
Assembly_At2g25310_modif70.fas	Sonchus	4	221
Assembly_At5g56090_modif70.fas	Sonchus	4	296
Assembly_At3g18410_modif70.fas	Sonchus	4	279
Assembly_At5g20170_modif70.fas	Sonchus	4	134
Assembly_At1g30360_modif70.fas	Sonchus	4	246
Assembly_At5g43810_modif70.fas	Sonchus	4	224
Assembly_At3g01440_modif70.fas	Sonchus	4	206
Assembly_At5g43260_modif70.fas	Sonchus	4	153
Assembly_At3g55120_modif70.fas	Sonchus	4	195
Assembly_At5g49130_modif70.fas	Sonchus	4	231
Assembly_At4g14710_modif70.fas	Sonchus	4	115
Assembly_At3g19120_modif70.fas	Sonchus	4	147
Assembly_At3g06580_modif70.fas	Sonchus	4	500
Assembly_At5g25770_modif70.fas	Sonchus	4	130
Assembly_At1g15140_modif70.fas	Sonchus	4	186
Assembly_At3g59540_modif70.fas	Sonchus	4	205
Assembly_At1g09700_modif70.fas	Sonchus	4	211
Assembly_At4g14342_modif70.fas	Sonchus	4	124
Assembly_At5g09920_modif70.fas	Sonchus	4	108
Assembly_At4g17940_modif70.fas	Sonchus	4	206
Assembly_At2g06520_modif70.fas	Sonchus	4	165
Assembly_At3g48680_modif70.fas	Sonchus	4	452
Assembly_At5g22300_modif70.fas	Sonchus	4	135
Assembly_At5g14910_modif70.fas	Sonchus	4	297
Assembly_At1g14650_modif70.fas	Sonchus	4	213
Assembly_At4g17600_modif70.fas	Sonchus	4	361
Assembly_At3g25400_modif70.fas	Sonchus	4	309
Assembly_At5g14320_modif70.fas	Sonchus	4	375
Assembly_At3g57870_modif70.fas	Sonchus	4	269
Assembly_At4g21110_modif70.fas	Sonchus	4	309
Assembly_At4g37830_modif70.fas	Sonchus	4	297
Assembly_At5g48480_modif70.fas	Sonchus	4	147
Assembly_At5g46390_modif70.fas	Sonchus	4	265
Assembly_At3g25500_modif70.fas	Sonchus	4	269
Assembly_At1g49430_modif70.fas	Sonchus	4	136
Assembly_At2g27680_modif70.fas	Sonchus	4	119
Assembly_At4g08980_modif70.fas	Sonchus	4	249
Assembly_At5g24710_modif70.fas	Sonchus	4	210
Assembly_At1g26880_modif70.fas	Sonchus	4	96
Assembly_At4g39660_modif70.fas	Sonchus	4	335
Assembly_At4g17770_modif70.fas	Sonchus	4	684
Assembly_At1g08480_modif70.fas	Sonchus	4	386
Assembly_At1g08200_modif70.fas	Sonchus	4	92
Assembly_At3g18760_modif70.fas	Sonchus	4	116
Assembly_At1g32440_modif70.fas	Sonchus	4	160
Assembly_At3g53140_modif70.fas	Sonchus	4	448
Assembly_At1g03600_modif70.fas	Sonchus	4	234
Assembly_At2g27470_modif70.fas	Sonchus	4	118
Assembly_At3g49550_modif70.fas	Sonchus	4	219
Assembly_At5g23120_modif70.fas	Sonchus	4	406
Assembly_At3g26340_modif70.fas	Sonchus	4	361
Assembly_At4g16695_modif70.fas	Sonchus	4	138
Assembly_At2g02050_modif70.fas	Sonchus	4	234
Assembly_At5g66280_modif70.fas	Sonchus	4	228
Assembly_At2g39780_modif70.fas	Sonchus	4	140
Assembly_At2g41680_modif70.fas	Sonchus	4	77
Assembly_At3g08590_modif70.fas	Sonchus	4	296
Assembly_At3g59490_modif70.fas	Sonchus	4	233
Assembly_At4g26700_modif70.fas	Sonchus	4	270
Assembly_At3g46630_modif70.fas	Sonchus	4	171
Assembly_At4g26490_modif70.fas	Sonchus	4	167
Assembly_At3g12680_modif70.fas	Sonchus	4	140
Assembly_At5g24800_modif70.fas	Sonchus	4	187
Assembly_At1g75690_modif70.fas	Sonchus	4	147
Assembly_At1g19100_modif70.fas	Sonchus	4	124
Assembly_At2g32230_modif70.fas	Sonchus	4	267
Assembly_At1g18010_modif70.fas	Sonchus	4	240
Assembly_At1g05910_modif70.fas	Sonchus	4	270
Assembly_At3g60600_modif70.fas	Sonchus	4	118
Assembly_At5g57360_modif70.fas	Sonchus	4	277
Assembly_At5g40810_modif70.fas	Sonchus	4	373
Assembly_At5g14250_modif70.fas	Sonchus	4	107
Assembly_At4g16210_modif70.fas	Sonchus	4	375
Assembly_At5g03455_modif70.fas	Sonchus	4	150
Assembly_At3g54360_modif70.fas	Sonchus	4	123
Assembly_At1g12230_modif70.fas	Sonchus	4	247
Assembly_At1g29980_modif70.fas	Sonchus	4	248
Assembly_At5g43850_modif70.fas	Sonchus	4	132
Assembly_At1g30380_modif70.fas	Sonchus	4	198
Assembly_At1g19330_modif70.fas	Sonchus	4	124
Assembly_At4g12780_modif70.fas	Sonchus	4	129
Assembly_At1g32470_modif70.fas	Sonchus	4	379
Assembly_At3g50860_modif70.fas	Sonchus	4	98
Assembly_At5g63905_modif70.fas	Sonchus	4	54
Assembly_At1g50030_modif70.fas	Sonchus	4	155
Assembly_At2g04350_modif70.fas	Sonchus	4	326
Assembly_At4g06634_modif70.fas	Sonchus	4	117
Assembly_At2g46420_modif70.fas	Sonchus	4	165
Assembly_At2g41690_modif70.fas	Sonchus	4	110
Assembly_At3g53470_modif70.fas	Sonchus	4	260
Assembly_At3g26560_modif70.fas	Sonchus	4	356
Assembly_At1g79040_modif70.fas	Sonchus	4	52
Assembly_At3g13120_modif70.fas	Sonchus	4	230
Assembly_At3g61110_modif70.fas	Sonchus	4	123
Assembly_At4g30060_modif70.fas	Sonchus	4	201
Assembly_At2g01970_modif70.fas	Sonchus	4	274
Assembly_At3g22480_modif70.fas	Sonchus	4	363
Assembly_At3g46560_modif70.fas	Sonchus	4	170
Assembly_At3g03310_modif70.fas	Sonchus	4	151
Assembly_At3g25540_modif70.fas	Sonchus	4	170
Assembly_At4g25370_modif70.fas	Sonchus	4	249
Assembly_At5g10480_modif70.fas	Sonchus	4	93
Assembly_At3g05290_modif70.fas	Sonchus	4	288
Assembly_At5g20130_modif70.fas	Sonchus	4	86
Assembly_At3g49990_modif70.fas	Sonchus	4	210
Assembly_At4g34460_modif70.fas	Sonchus	4	134
Assembly_At3g52300_modif70.fas	Sonchus	4	172
Assembly_At1g16740_modif70.fas	Sonchus	4	309
Assembly_At2g24765_modif70.fas	Sonchus	4	364
Assembly_At1g05720_modif70.fas	Sonchus	4	263
Assembly_At4g14110_modif70.fas	Sonchus	4	288
Assembly_At4g33250_modif70.fas	Sonchus	4	165
Assembly_At1g48350_modif70.fas	Sonchus	4	356
Assembly_At2g26670_modif70.fas	Sonchus	4	221
Assembly_At2g16370_modif70.fas	Sonchus	4	478
Assembly_At1g60990_modif70.fas	Sonchus	4	349
Assembly_At1g72020_modif70.fas	Sonchus	4	170
Assembly_At3g09740_modif70.fas	Sonchus	4	115
Assembly_At3g09200_modif70.fas	Sonchus	4	311
Assembly_At1g20200_modif70.fas	Sonchus	4	579
Assembly_At5g18170_modif70.fas	Sonchus	4	150
Assembly_At4g29430_modif70.fas	Sonchus	4	213
Assembly_At2g41490_modif70.fas	Sonchus	4	234
Assembly_At3g57520_modif70.fas	Sonchus	4	375
Assembly_At2g31040_modif70.fas	Sonchus	4	143
Assembly_At3g61620_modif70.fas	Sonchus	4	109
Assembly_At1g30630_modif70.fas	Sonchus	4	255
Assembly_At3g47810_modif70.fas	Sonchus	4	281
Assembly_At5g01650_modif70.fas	Picris hieracioides 5	5	159
Assembly_At5g47570_modif70.fas	Picris hieracioides 5	5	130
Assembly_At1g45474_modif70.fas	Picris hieracioides 5	5	245
Assembly_At1g76080_modif70.fas	Picris hieracioides 5	5	195
Assembly_At4g15130_modif70.fas	Picris hieracioides 5	5	239
Assembly_At3g15190_modif70.fas	Picris hieracioides 5	5	219
Assembly_At4g20960_modif70.fas	Picris hieracioides 5	5	97
Assembly_At5g11260_modif70.fas	Picris hieracioides 5	5	252
Assembly_At4g38540_modif70.fas	Picris hieracioides 5	5	68
Assembly_At3g24730_modif70.fas	Picris hieracioides 5	5	109
Assembly_At3g27340_modif70.fas	Picris hieracioides 5	5	197
Assembly_At5g42850_modif70.fas	Picris hieracioides 5	5	172
Assembly_At5g20090_modif70.fas	Picris hieracioides 5	5	96
Assembly_At2g45640_modif70.fas	Picris hieracioides 5	5	206
Assembly_At2g38730_modif70.fas	Picris hieracioides 5	5	181
Assembly_At3g48140_modif70.fas	Picris hieracioides 5	5	138
Assembly_At5g50460_modif70.fas	Picris hieracioides 5	5	94
Assembly_At5g60550_modif70.fas	Picris hieracioides 5	5	269
Assembly_At2g30200_modif70.fas	Picris hieracioides 5	5	110
Assembly_At5g61530_modif70.fas	Picris hieracioides 5	5	101
Assembly_At2g47690_modif70.fas	Picris hieracioides 5	5	102
Assembly_At1g61570_modif70.fas	Picris hieracioides 5	5	130
Assembly_At1g64200_modif70.fas	Picris hieracioides 5	5	239
Assembly_At1g20225_modif70.fas	Picris hieracioides 5	5	49
Assembly_At3g57090_modif70.fas	Picris hieracioides 5	5	236
Assembly_At2g28380_modif70.fas	Picris hieracioides 5	5	409
Assembly_At2g21870_modif70.fas	Picris hieracioides 5	5	281
Assembly_At3g13580_modif70.fas	Picris hieracioides 5	5	348
Assembly_At2g03420_modif70.fas	Picris hieracioides 5	5	188
Assembly_At2g33800_modif70.fas	Picris hieracioides 5	5	186
Assembly_At5g47040_modif70.fas	Picris hieracioides 5	5	312
Assembly_At4g27700_modif70.fas	Picris hieracioides 5	5	228
Assembly_At1g75460_modif70.fas	Picris hieracioides 5	5	159
Assembly_At2g01670_modif70.fas	Picris hieracioides 5	5	129
Assembly_At1g29250_modif70.fas	Picris hieracioides 5	5	120
Assembly_At5g65660_modif70.fas	Picris hieracioides 5	5	118
Assembly_At1g50575_modif70.fas	Picris hieracioides 5	5	441
Assembly_At4g33865_modif70.fas	Picris hieracioides 5	5	101
Assembly_At4g16450_modif70.fas	Picris hieracioides 5	5	138
Assembly_At1g07180_modif70.fas	Picris hieracioides 5	5	603
Assembly_At5g17560_modif70.fas	Picris hieracioides 5	5	138
Assembly_At2g35760_modif70.fas	Picris hieracioides 5	5	405
Assembly_At5g48300_modif70.fas	Picris hieracioides 5	5	229
Assembly_At4g01710_modif70.fas	Picris hieracioides 5	5	129
Assembly_At1g77710_modif70.fas	Picris hieracioides 5	5	141
Assembly_At2g40800_modif70.fas	Picris hieracioides 5	5	192
Assembly_At5g55610_modif70.fas	Picris hieracioides 5	5	130
Assembly_At2g35120_modif70.fas	Picris hieracioides 5	5	378
Assembly_At5g46030_modif70.fas	Picris hieracioides 5	5	282
Assembly_At4g12780_modif70.fas	Picris hieracioides 5	5	134
Assembly_At3g58650_modif70.fas	Picris hieracioides 5	5	213
Assembly_At1g75330_modif70.fas	Picris hieracioides 5	5	305
Assembly_At1g47640_modif70.fas	Picris hieracioides 5	5	350
Assembly_At2g15020_modif70.fas	Picris hieracioides 5	5	150
Assembly_At1g24020_modif70.fas	Picris hieracioides 5	5	231
Assembly_At3g57040_modif70.fas	Picris hieracioides 5	5	103
Assembly_At1g17890_modif70.fas	Picris hieracioides 5	5	219
Assembly_At2g38450_modif70.fas	Picris hieracioides 5	5	146
Assembly_At2g31410_modif70.fas	Picris hieracioides 5	5	271
Assembly_At1g45230_modif70.fas	Picris hieracioides 5	5	120
Assembly_At3g62600_modif70.fas	Picris hieracioides 5	5	149
Assembly_At1g26810_modif70.fas	Picris hieracioides 5	5	318
Assembly_At2g21330_modif70.fas	Picris hieracioides 5	5	357
Assembly_At4g24780_modif70.fas	Picris hieracioides 5	5	284
Assembly_At2g33560_modif70.fas	Picris hieracioides 5	5	304
Assembly_At5g53280_modif70.fas	Picris hieracioides 5	5	154
Assembly_At1g01050_modif70.fas	Picris hieracioides 5	5	122
Assembly_At2g04350_modif70.fas	Picris hieracioides 5	5	340
Assembly_At2g20860_modif70.fas	Picris hieracioides 5	5	200
Assembly_At3g58750_modif70.fas	Picris hieracioides 5	5	217
Assembly_At5g03455_modif70.fas	Picris hieracioides 5	5	162
Assembly_At2g38000_modif70.fas	Picris hieracioides 5	5	279
Assembly_At5g19280_modif70.fas	Picris hieracioides 5	5	220
Assembly_At3g07470_modif70.fas	Picris hieracioides 5	5	219
Assembly_At5g24490_modif70.fas	Picris hieracioides 5	5	184
Assembly_At3g57330_modif70.fas	Picris hieracioides 5	5	156
Assembly_At1g12330_modif70.fas	Picris hieracioides 5	5	411
Assembly_At4g25670_modif70.fas	Picris hieracioides 5	5	134
Assembly_At1g60990_modif70.fas	Picris hieracioides 5	5	379
Assembly_At5g47030_modif70.fas	Picris hieracioides 5	5	167
Assembly_At3g54420_modif70.fas	Picris hieracioides 5	5	467
Assembly_At3g11090_modif70.fas	Picris hieracioides 5	5	321
Assembly_At5g40810_modif70.fas	Picris hieracioides 5	5	328
Assembly_At1g20110_modif70.fas	Picris hieracioides 5	5	438
Assembly_At1g27480_modif70.fas	Picris hieracioides 5	5	320
Assembly_At5g57190_modif70.fas	Picris hieracioides 5	5	223
Assembly_At1g65040_modif70.fas	Picris hieracioides 5	5	302
Assembly_At2g26970_modif70.fas	Picris hieracioides 5	5	209
Assembly_At4g12790_modif70.fas	Picris hieracioides 5	5	117
Assembly_At2g43945_modif70.fas	Picris hieracioides 5	5	230
Assembly_At1g34470_modif70.fas	Picris hieracioides 5	5	428
Assembly_At3g57290_modif70.fas	Picris hieracioides 5	5	491
Assembly_At3g51890_modif70.fas	Picris hieracioides 5	5	246
Assembly_At2g20495_modif70.fas	Picris hieracioides 5	5	174
Assembly_At1g72820_modif70.fas	Picris hieracioides 5	5	197
Assembly_At5g61030_modif70.fas	Picris hieracioides 5	5	311
Assembly_At5g03300_modif70.fas	Picris hieracioides 5	5	140
Assembly_At4g02360_modif70.fas	Picris hieracioides 5	5	360
Assembly_At2g16950_modif70.fas	Picris hieracioides 5	5	229
Assembly_At2g35330_modif70.fas	Picris hieracioides 5	5	247
Assembly_At1g63170_modif70.fas	Picris hieracioides 5	5	258
Assembly_At3g17210_modif70.fas	Picris hieracioides 5	5	302
Assembly_At3g17310_modif70.fas	Picris hieracioides 5	5	270
Assembly_At5g23720_modif70.fas	Picris hieracioides 5	5	145
Assembly_At1g20540_modif70.fas	Picris hieracioides 5	5	239
Assembly_At5g04170_modif70.fas	Picris hieracioides 5	5	188
Assembly_At1g57770_modif70.fas	Picris hieracioides 5	5	303
Assembly_At1g16080_modif70.fas	Picris hieracioides 5	5	355
Assembly_At1g75220_modif70.fas	Picris hieracioides 5	5	156
Assembly_At2g45690_modif70.fas	Picris hieracioides 5	5	87
Assembly_At1g71695_modif70.fas	Picris hieracioides 5	5	542
Assembly_At3g10210_modif70.fas	Picris hieracioides 5	5	328
Assembly_At5g21920_modif70.fas	Picris hieracioides 5	5	161
Assembly_At2g27450_modif70.fas	Picris hieracioides 5	5	321
Assembly_At5g26360_modif70.fas	Picris hieracioides 5	5	659
Assembly_At1g72100_modif70.fas	Picris hieracioides 5	5	270
Assembly_At2g17970_modif70.fas	Picris hieracioides 5	5	427
Assembly_At1g29070_modif70.fas	Picris hieracioides 5	5	195
Assembly_At2g39780_modif70.fas	Picris hieracioides 5	5	140
Assembly_At1g16310_modif70.fas	Picris hieracioides 5	5	453
Assembly_At1g69640_modif70.fas	Picris hieracioides 5	5	252
Assembly_At5g49960_modif70.fas	Picris hieracioides 5	5	191
Assembly_At5g56290_modif70.fas	Picris hieracioides 5	5	269
Assembly_At3g44880_modif70.fas	Picris hieracioides 5	5	255
Assembly_At1g74730_modif70.fas	Picris hieracioides 5	5	439
Assembly_At5g54750_modif70.fas	Picris hieracioides 5	5	118
Assembly_At4g27390_modif70.fas	Picris hieracioides 5	5	122
Assembly_At2g26280_modif70.fas	Picris hieracioides 5	5	257
Assembly_At3g04760_modif70.fas	Picris hieracioides 5	5	558
Assembly_At3g13120_modif70.fas	Picris hieracioides 5	5	236
Assembly_At5g40300_modif70.fas	Picris hieracioides 5	5	175
Assembly_At3g01480_modif70.fas	Picris hieracioides 5	5	130
Assembly_At3g56910_modif70.fas	Picris hieracioides 5	5	150
Assembly_At2g06050_modif70.fas	Picris hieracioides 5	5	284
Assembly_At3g13200_modif70.fas	Picris hieracioides 5	5	346
Assembly_At3g06050_modif70.fas	Picris hieracioides 5	5	309
Assembly_At3g47340_modif70.fas	Picris hieracioides 5	5	547
Assembly_At1g68550_modif70.fas	Picris hieracioides 5	5	155
Assembly_At2g24200_modif70.fas	Picris hieracioides 5	5	443
Assembly_At1g14340_modif70.fas	Picris hieracioides 5	5	303
Assembly_At4g35880_modif70.fas	Picris hieracioides 5	5	177
Assembly_At2g45550_modif70.fas	Picris hieracioides 5	5	450
Assembly_At5g23250_modif70.fas	Picris hieracioides 5	5	377
Assembly_At3g13530_modif70.fas	Picris hieracioides 5	5	325
Assembly_At5g51070_modif70.fas	Picris hieracioides 5	5	614
Assembly_At2g31980_modif70.fas	Picris hieracioides 5	5	165
Assembly_At4g20360_modif70.fas	Picris hieracioides 5	5	541
Assembly_At1g66070_modif70.fas	Picris hieracioides 5	5	201
Assembly_At2g42490_modif70.fas	Picris hieracioides 5	5	261
Assembly_At2g37340_modif70.fas	Picris hieracioides 5	5	146
Assembly_At3g57810_modif70.fas	Picris hieracioides 5	5	98
Assembly_At5g15610_modif70.fas	Picris hieracioides 5	5	119
Assembly_At4g03560_modif70.fas	Picris hieracioides 5	5	194
Assembly_At2g39770_modif70.fas	Picris hieracioides 5	5	516
Assembly_At1g56020_modif70.fas	Picris hieracioides 5	5	72
Assembly_At5g66290_modif70.fas	Picris hieracioides 5	5	256
Assembly_At1g10150_modif70.fas	Picris hieracioides 5	5	284
Assembly_At1g17220_modif70.fas	Picris hieracioides 5	5	214
Assembly_At1g60420_modif70.fas	Picris hieracioides 5	5	85
Assembly_At3g02540_modif70.fas	Picris hieracioides 5	5	160
Assembly_At2g20020_modif70.fas	Picris hieracioides 5	5	265
Assembly_At5g15780_modif70.fas	Picris hieracioides 5	5	195
Assembly_At3g18215_modif70.fas	Picris hieracioides 5	5	107
Assembly_At1g18800_modif70.fas	Picris hieracioides 5	5	375
Assembly_At1g14150_modif70.fas	Picris hieracioides 5	5	209
Assembly_At1g77350_modif70.fas	Picris hieracioides 5	5	303
Assembly_At3g57150_modif70.fas	Picris hieracioides 5	5	498
Assembly_At3g18890_modif70.fas	Picris hieracioides 5	5	161
Assembly_At5g17840_modif70.fas	Picris hieracioides 5	5	264
Assembly_At4g11160_modif70.fas	Picris hieracioides 5	5	240
Assembly_At4g01100_modif70.fas	Picris hieracioides 5	5	352
Assembly_At1g02170_modif70.fas	Picris hieracioides 5	5	492
Assembly_At5g10490_modif70.fas	Picris hieracioides 5	5	282
Assembly_At4g27500_modif70.fas	Picris hieracioides 5	5	302
Assembly_At5g42570_modif70.fas	Picris hieracioides 5	5	229
Assembly_At5g08290_modif70.fas	Picris hieracioides 5	5	425
Assembly_At1g72560_modif70.fas	Picris hieracioides 5	5	461
Assembly_At4g34430_modif70.fas	Picris hieracioides 5	5	256
Assembly_At1g64850_modif70.fas	Picris hieracioides 5	5	240
Assembly_At1g09960_modif70.fas	Picris hieracioides 5	5	146
Assembly_At3g12680_modif70.fas	Picris hieracioides 5	5	142
Assembly_At4g26100_modif70.fas	Picris hieracioides 5	5	113
Assembly_At5g02120_modif70.fas	Picris hieracioides 5	5	156
Assembly_At1g73090_modif70.fas	Picris hieracioides 5	5	151
Assembly_At3g47860_modif70.fas	Picris hieracioides 5	5	408
Assembly_At5g03860_modif70.fas	Picris hieracioides 5	5	590
Assembly_At5g13640_modif70.fas	Picris hieracioides 5	5	137
Assembly_At3g55520_modif70.fas	Picris hieracioides 5	5	120
Assembly_At1g77310_modif70.fas	Picris hieracioides 5	5	106
Assembly_At5g12040_modif70.fas	Picris hieracioides 5	5	119
Assembly_At5g44650_modif70.fas	Picris hieracioides 5	5	165
Assembly_At4g27750_modif70.fas	Picris hieracioides 5	5	174
Assembly_At1g12580_modif70.fas	Picris hieracioides 5	5	273
Assembly_At5g35830_modif70.fas	Picris hieracioides 5	5	176
Assembly_At4g23000_modif70.fas	Picris hieracioides 5	5	540
Assembly_At2g32230_modif70.fas	Picris hieracioides 5	5	341
Assembly_At2g01970_modif70.fas	Picris hieracioides 5	5	327
Assembly_At2g24940_modif70.fas	Picris hieracioides 5	5	288
Assembly_At1g75110_modif70.fas	Picris hieracioides 5	5	159
Assembly_At4g26490_modif70.fas	Picris hieracioides 5	5	235
Assembly_At4g31200_modif70.fas	Picris hieracioides 5	5	240
Assembly_At3g46280_modif70.fas	Picris hieracioides 5	5	189
Assembly_At1g54500_modif70.fas	Picris hieracioides 5	5	250
Assembly_At2g18900_modif70.fas	Picris hieracioides 5	5	102
Assembly_At4g38510_modif70.fas	Picris hieracioides 5	5	322
Assembly_At3g02450_modif70.fas	Picris hieracioides 5	5	518
Assembly_At5g66080_modif70.fas	Picris hieracioides 5	5	368
Assembly_At2g45620_modif70.fas	Picris hieracioides 5	5	512
Assembly_At3g10330_modif70.fas	Picris hieracioides 5	5	131
Assembly_At4g29010_modif70.fas	Picris hieracioides 5	5	283
Assembly_At1g16810_modif70.fas	Picris hieracioides 5	5	161
Assembly_At1g02640_modif70.fas	Picris hieracioides 5	5	251
Assembly_At3g50860_modif70.fas	Picris hieracioides 5	5	98
Assembly_At1g76180_modif70.fas	Picris hieracioides 5	5	230
Assembly_At5g19860_modif70.fas	Picris hieracioides 5	5	250
Assembly_At5g02960_modif70.fas	Picris hieracioides 5	5	422
Assembly_At2g21290_modif70.fas	Picris hieracioides 5	5	156
Assembly_At2g26210_modif70.fas	Picris hieracioides 5	5	240
Assembly_At2g36930_modif70.fas	Picris hieracioides 5	5	188
Assembly_At4g35870_modif70.fas	Picris hieracioides 5	5	144
Assembly_At1g01470_modif70.fas	Picris hieracioides 5	5	450
Assembly_At5g04000_modif70.fas	Picris hieracioides 5	5	143
Assembly_At1g33810_modif70.fas	Picris hieracioides 5	5	115
Assembly_At3g24180_modif70.fas	Picris hieracioides 5	5	395
Assembly_At4g20260_modif70.fas	Picris hieracioides 5	5	430
Assembly_At3g44680_modif70.fas	Picris hieracioides 5	5	100
Assembly_At2g45740_modif70.fas	Picris hieracioides 5	5	294
Assembly_At5g51010_modif70.fas	Picris hieracioides 5	5	110
Assembly_At3g23400_modif70.fas	Picris hieracioides 5	5	251
Assembly_At5g20130_modif70.fas	Picris hieracioides 5	5	224
Assembly_At2g40980_modif70.fas	Picris hieracioides 5	5	225
Assembly_At5g09600_modif70.fas	Picris hieracioides 5	5	168
Assembly_At5g56670_modif70.fas	Picris hieracioides 5	5	139
Assembly_At4g34700_modif70.fas	Picris hieracioides 5	5	115
Assembly_At3g56010_modif70.fas	Picris hieracioides 5	5	189
Assembly_At1g06190_modif70.fas	Picris hieracioides 5	5	163
Assembly_At3g63490_modif70.fas	Picris hieracioides 5	5	374
Assembly_At4g37040_modif70.fas	Picris hieracioides 5	5	327
Assembly_At3g11730_modif70.fas	Picris hieracioides 5	5	260
Assembly_At4g00585_modif70.fas	Picris hieracioides 5	5	141
Assembly_At1g55670_modif70.fas	Picris hieracioides 5	5	324
Assembly_At3g08710_modif70.fas	Picris hieracioides 5	5	239
Assembly_At1g12230_modif70.fas	Picris hieracioides 5	5	248
Assembly_At5g40370_modif70.fas	Picris hieracioides 5	5	174
Assembly_At1g27435_modif70.fas	Picris hieracioides 5	5	132
Assembly_At3g59530_modif70.fas	Picris hieracioides 5	5	476
Assembly_At2g23090_modif70.fas	Picris hieracioides 5	5	117
Assembly_At1g16210_modif70.fas	Picris hieracioides 5	5	121
Assembly_At4g36440_modif70.fas	Picris hieracioides 5	5	128
Assembly_At5g14105_modif70.fas	Picris hieracioides 5	5	174
Assembly_At5g64510_modif70.fas	Picris hieracioides 5	5	351
Assembly_At4g25080_modif70.fas	Picris hieracioides 5	5	351
Assembly_At1g32500_modif70.fas	Picris hieracioides 5	5	453
Assembly_At2g35920_modif70.fas	Picris hieracioides 5	5	369
Assembly_At5g63310_modif70.fas	Picris hieracioides 5	5	294
Assembly_At5g24930_modif70.fas	Picris hieracioides 5	5	284
Assembly_At2g31490_modif70.fas	Picris hieracioides 5	5	168
Assembly_At1g14620_modif70.fas	Picris hieracioides 5	5	254
Assembly_At2g04790_modif70.fas	Picris hieracioides 5	5	149
Assembly_At3g19910_modif70.fas	Picris hieracioides 5	5	233
Assembly_At4g30490_modif70.fas	Picris hieracioides 5	5	374
Assembly_At2g40620_modif70.fas	Picris hieracioides 5	5	134
Assembly_At3g22480_modif70.fas	Picris hieracioides 5	5	369
Assembly_At5g19140_modif70.fas	Picris hieracioides 5	5	472
Assembly_At4g14950_modif70.fas	Picris hieracioides 5	5	318
Assembly_At1g19100_modif70.fas	Picris hieracioides 5	5	128
Assembly_At5g01410_modif70.fas	Picris hieracioides 5	5	509
Assembly_At3g21360_modif70.fas	Picris hieracioides 5	5	410
Assembly_At1g27950_modif70.fas	Picris hieracioides 5	5	115
Assembly_At4g22880_modif70.fas	Picris hieracioides 5	5	459
Assembly_At2g27600_modif70.fas	Picris hieracioides 5	5	366
Assembly_At3g10920_modif70.fas	Picris hieracioides 5	5	278
Assembly_At2g06530_modif70.fas	Picris hieracioides 5	5	253
Assembly_At4g07990_modif70.fas	Picris hieracioides 5	5	110
Assembly_At5g27490_modif70.fas	Picris hieracioides 5	5	345
Assembly_At3g49010_modif70.fas	Picris hieracioides 5	5	367
Assembly_At1g12310_modif70.fas	Picris hieracioides 5	5	315
Assembly_At1g73990_modif70.fas	Picris hieracioides 5	5	222
Assembly_At3g12600_modif70.fas	Picris hieracioides 5	5	242
Assembly_At1g53645_modif70.fas	Picris hieracioides 5	5	298
Assembly_At3g54890_modif70.fas	Picris hieracioides 5	5	156
Assembly_At4g14880_modif70.fas	Picris hieracioides 5	5	402
Assembly_At1g12830_modif70.fas	Picris hieracioides 5	5	147
Assembly_At5g61640_modif70.fas	Picris hieracioides 5	5	462
Assembly_At4g02790_modif70.fas	Picris hieracioides 5	5	181
Assembly_At2g05620_modif70.fas	Picris hieracioides 5	5	147
Assembly_At3g23780_modif70.fas	Picris hieracioides 5	5	275
Assembly_At4g02920_modif70.fas	Picris hieracioides 5	5	146
Assembly_At5g42800_modif70.fas	Picris hieracioides 5	5	253
Assembly_At1g55480_modif70.fas	Picris hieracioides 5	5	134
Assembly_At5g56940_modif70.fas	Picris hieracioides 5	5	279
Assembly_At3g52300_modif70.fas	Picris hieracioides 5	5	172
Assembly_At2g25810_modif70.fas	Picris hieracioides 5	5	442
Assembly_At3g04610_modif70.fas	Picris hieracioides 5	5	150
Assembly_At5g55390_modif70.fas	Picris hieracioides 5	5	266
Assembly_At5g49430_modif70.fas	Picris hieracioides 5	5	182
Assembly_At3g22680_modif70.fas	Picris hieracioides 5	5	187
Assembly_At3g63140_modif70.fas	Picris hieracioides 5	5	199
Assembly_At4g12070_modif70.fas	Picris hieracioides 5	5	346
Assembly_At2g26340_modif70.fas	Picris hieracioides 5	5	274
Assembly_At4g37030_modif70.fas	Picris hieracioides 5	5	263
Assembly_At4g22300_modif70.fas	Picris hieracioides 5	5	262
Assembly_At4g20100_modif70.fas	Picris hieracioides 5	5	282
Assembly_At1g09340_modif70.fas	Picris hieracioides 5	5	335
Assembly_At1g05190_modif70.fas	Picris hieracioides 5	5	225
Assembly_At2g26800_modif70.fas	Picris hieracioides 5	5	598
Assembly_At5g11500_modif70.fas	Picris hieracioides 5	5	346
Assembly_At3g19900_modif70.fas	Picris hieracioides 5	5	136
Assembly_At4g32140_modif70.fas	Picris hieracioides 5	5	71
Assembly_At2g47590_modif70.fas	Picris hieracioides 5	5	222
Assembly_At5g25760_modif70.fas	Picris hieracioides 5	5	237
Assembly_At1g34270_modif70.fas	Picris hieracioides 5	5	462
Assembly_At5g47120_modif70.fas	Picris hieracioides 5	5	526
Assembly_At3g15640_modif70.fas	Picris hieracioides 5	5	124
Assembly_At2g33220_modif70.fas	Picris hieracioides 5	5	263
Assembly_At5g58110_modif70.fas	Picris hieracioides 5	5	106
Assembly_At1g31160_modif70.fas	Picris hieracioides 5	5	149
Assembly_At3g05580_modif70.fas	Picris hieracioides 5	5	537
Assembly_At4g31780_modif70.fas	Picris hieracioides 5	5	225
Assembly_At5g53650_modif70.fas	Picris hieracioides 5	5	123
Assembly_At1g74210_modif70.fas	Picris hieracioides 5	5	373
Assembly_At3g18210_modif70.fas	Picris hieracioides 5	5	110
Assembly_At5g22580_modif70.fas	Picris hieracioides 5	5	300
Assembly_At2g44060_modif70.fas	Picris hieracioides 5	5	445
Assembly_At1g48350_modif70.fas	Picris hieracioides 5	5	401
Assembly_At1g79740_modif70.fas	Picris hieracioides 5	5	543
Assembly_At5g46110_modif70.fas	Picris hieracioides 5	5	409
Assembly_At1g10740_modif70.fas	Picris hieracioides 5	5	243
Assembly_At2g15240_modif70.fas	Picris hieracioides 5	5	98
Assembly_At5g14700_modif70.fas	Picris hieracioides 5	5	80
Assembly_At2g43070_modif70.fas	Picris hieracioides 5	5	478
Assembly_At3g53470_modif70.fas	Picris hieracioides 5	5	261
Assembly_At2g45030_modif70.fas	Picris hieracioides 5	5	474
Assembly_At2g18600_modif70.fas	Picris hieracioides 5	5	224
Assembly_At4g35250_modif70.fas	Picris hieracioides 5	5	193
Assembly_At1g36240_modif70.fas	Picris hieracioides 5	5	110
Assembly_At4g36480_modif70.fas	Picris hieracioides 5	5	97
Assembly_At5g17170_modif70.fas	Picris hieracioides 5	5	168
Assembly_At1g03250_modif70.fas	Picris hieracioides 5	5	109
Assembly_At5g64370_modif70.fas	Picris hieracioides 5	5	202
Assembly_At1g06690_modif70.fas	Picris hieracioides 5	5	129
Assembly_At4g17030_modif70.fas	Picris hieracioides 5	5	307
Assembly_At1g55265_modif70.fas	Picris hieracioides 5	5	237
Assembly_At4g02060_modif70.fas	Picris hieracioides 5	5	366
Assembly_At1g07040_modif70.fas	Picris hieracioides 5	5	460
Assembly_At4g33670_modif70.fas	Picris hieracioides 5	5	683
Assembly_At1g08780_modif70.fas	Picris hieracioides 5	5	357
Assembly_At3g26070_modif70.fas	Picris hieracioides 5	5	133
Assembly_At5g42070_modif70.fas	Picris hieracioides 5	5	203
Assembly_At1g09830_modif70.fas	Picris hieracioides 5	5	364
Assembly_At3g19240_modif70.fas	Picris hieracioides 5	5	276
Assembly_At1g06680_modif70.fas	Picris hieracioides 5	5	363
Assembly_At3g46630_modif70.fas	Picris hieracioides 5	5	166
Assembly_At1g44575_modif70.fas	Picris hieracioides 5	5	234
Assembly_At1g22470_modif70.fas	Picris hieracioides 5	5	168
Assembly_At2g44760_modif70.fas	Picris hieracioides 5	5	171
Assembly_At3g13340_modif70.fas	Picris hieracioides 5	5	306
Assembly_At1g56350_modif70.fas	Picris hieracioides 5	5	583
Assembly_At2g27290_modif70.fas	Picris hieracioides 5	5	314
Assembly_At3g06610_modif70.fas	Picris hieracioides 5	5	240
Assembly_At5g11950_modif70.fas	Picris hieracioides 5	5	143
Assembly_At5g59610_modif70.fas	Picris hieracioides 5	5	111
Assembly_At3g28007_modif70.fas	Picris hieracioides 5	5	371
Assembly_At1g23890_modif70.fas	Picris hieracioides 5	5	173
Assembly_At3g58660_modif70.fas	Picris hieracioides 5	5	222
Assembly_At1g55000_modif70.fas	Picris hieracioides 5	5	198
Assembly_At4g33360_modif70.fas	Picris hieracioides 5	5	106
Assembly_At3g47810_modif70.fas	Picris hieracioides 5	5	287
Assembly_At5g51110_modif70.fas	Picris hieracioides 5	5	137
Assembly_At1g11760_modif70.fas	Picris hieracioides 5	5	244
Assembly_At5g10480_modif70.fas	Picris hieracioides 5	5	164
Assembly_At5g55760_modif70.fas	Picris hieracioides 5	5	219
Assembly_At5g43850_modif70.fas	Picris hieracioides 5	5	98
Assembly_At3g55250_modif70.fas	Picris hieracioides 5	5	183
Assembly_At1g13690_modif70.fas	Picris hieracioides 5	5	216
Assembly_At4g21150_modif70.fas	Picris hieracioides 5	5	250
Assembly_At1g20340_modif70.fas	Picris hieracioides 5	5	386
Assembly_At3g21400_modif70.fas	Picris hieracioides 5	5	402
Assembly_At5g42890_modif70.fas	Picris hieracioides 5	5	126
Assembly_At5g08740_modif70.fas	Picris hieracioides 5	5	119
Assembly_At3g61600_modif70.fas	Picris hieracioides 5	5	239
Assembly_At1g27210_modif70.fas	Picris hieracioides 5	5	264
Assembly_At3g46780_modif70.fas	Picris hieracioides 5	5	378
Assembly_At4g30100_modif70.fas	Picris hieracioides 5	5	454
Assembly_At3g51800_modif70.fas	Picris hieracioides 5	5	519
Assembly_At1g22940_modif70.fas	Picris hieracioides 5	5	354
Assembly_At2g38290_modif70.fas	Picris hieracioides 5	5	123
Assembly_At3g04470_modif70.fas	Picris hieracioides 5	5	249
Assembly_At5g14220_modif70.fas	Picris hieracioides 5	5	128
Assembly_At3g20320_modif70.fas	Picris hieracioides 5	5	177
Assembly_At2g46420_modif70.fas	Picris hieracioides 5	5	165
Assembly_At1g04620_modif70.fas	Picris hieracioides 5	5	228
Assembly_At3g49990_modif70.fas	Picris hieracioides 5	5	209
Assembly_At5g11730_modif70.fas	Picris hieracioides 5	5	255
Assembly_At2g17120_modif70.fas	Picris hieracioides 5	5	245
Assembly_At2g38040_modif70.fas	Picris hieracioides 5	5	380
Assembly_At5g66120_modif70.fas	Picris hieracioides 5	5	144
Assembly_At2g20990_modif70.fas	Picris hieracioides 5	5	274
Assembly_At5g52520_modif70.fas	Picris hieracioides 5	5	116
Assembly_At5g26240_modif70.fas	Picris hieracioides 5	5	287
Assembly_At5g19620_modif70.fas	Picris hieracioides 5	5	112
Assembly_At2g35500_modif70.fas	Picris hieracioides 5	5	149
Assembly_At5g65220_modif70.fas	Picris hieracioides 5	5	289
Assembly_At1g05910_modif70.fas	Picris hieracioides 5	5	272
Assembly_At3g16090_modif70.fas	Picris hieracioides 5	5	320
Assembly_At4g18880_modif70.fas	Picris hieracioides 5	5	108
Assembly_At1g23820_modif70.fas	Picris hieracioides 5	5	124
Assembly_At1g79230_modif70.fas	Picris hieracioides 5	5	190
Assembly_At4g15080_modif70.fas	Picris hieracioides 5	5	211
Assembly_At1g19330_modif70.fas	Picris hieracioides 5	5	125
Assembly_At3g06430_modif70.fas	Picris hieracioides 5	5	363
Assembly_At1g51510_modif70.fas	Picris hieracioides 5	5	117
Assembly_At5g07840_modif70.fas	Picris hieracioides 5	5	289
Assembly_At5g18700_modif70.fas	Picris hieracioides 5	5	329
Assembly_At4g22930_modif70.fas	Picris hieracioides 5	5	314
Assembly_At1g52310_modif70.fas	Picris hieracioides 5	5	212
Assembly_At3g04340_modif70.fas	Picris hieracioides 5	5	298
Assembly_At3g63510_modif70.fas	Picris hieracioides 5	5	142
Assembly_At4g24220_modif70.fas	Picris hieracioides 5	5	279
Assembly_At1g12050_modif70.fas	Picris hieracioides 5	5	142
Assembly_At5g05920_modif70.fas	Picris hieracioides 5	5	324
Assembly_At1g07350_modif70.fas	Picris hieracioides 5	5	237
Assembly_At1g12410_modif70.fas	Picris hieracioides 5	5	241
Assembly_At1g80090_modif70.fas	Picris hieracioides 5	5	143
Assembly_At4g17100_modif70.fas	Picris hieracioides 5	5	184
Assembly_At1g42970_modif70.fas	Picris hieracioides 5	5	404
Assembly_At5g65280_modif70.fas	Picris hieracioides 5	5	276
Assembly_At5g55260_modif70.fas	Picris hieracioides 5	5	297
Assembly_At1g78240_modif70.fas	Picris hieracioides 5	5	198
Assembly_At5g59180_modif70.fas	Picris hieracioides 5	5	123
Assembly_At3g54900_modif70.fas	Picris hieracioides 5	5	327
Assembly_At1g70580_modif70.fas	Picris hieracioides 5	5	585
Assembly_At4g09890_modif70.fas	Picris hieracioides 5	5	122
Assembly_At5g64180_modif70.fas	Picris hieracioides 5	5	422
Assembly_At1g18170_modif70.fas	Picris hieracioides 5	5	136
Assembly_At2g30410_modif70.fas	Picris hieracioides 5	5	154
Assembly_At1g78880_modif70.fas	Picris hieracioides 5	5	284
Assembly_At3g03790_modif70.fas	Picris hieracioides 5	5	301
Assembly_At1g03470_modif70.fas	Picris hieracioides 5	5	189
Assembly_At2g20190_modif70.fas	Picris hieracioides 5	5	132
Assembly_At2g38560_modif70.fas	Picris hieracioides 5	5	216
Assembly_At5g09310_modif70.fas	Picris hieracioides 5	5	223
Assembly_At5g14050_modif70.fas	Picris hieracioides 5	5	377
Assembly_At5g25757_modif70.fas	Picris hieracioides 5	5	374
Assembly_At5g59240_modif70.fas	Picris hieracioides 5	5	309
Assembly_At5g14250_modif70.fas	Picris hieracioides 5	5	117
Assembly_At1g51760_modif70.fas	Picris hieracioides 5	5	167
Assembly_At2g13840_modif70.fas	Picris hieracioides 5	5	518
Assembly_At2g28315_modif70.fas	Picris hieracioides 5	5	580
Assembly_At5g58020_modif70.fas	Picris hieracioides 5	5	281
Assembly_At1g33520_modif70.fas	Picris hieracioides 5	5	270
Assembly_At5g59420_modif70.fas	Picris hieracioides 5	5	411
Assembly_At5g01210_modif70.fas	Picris hieracioides 5	5	408
Assembly_At3g03100_modif70.fas	Picris hieracioides 5	5	261
Assembly_At4g31360_modif70.fas	Picris hieracioides 5	5	98
Assembly_At1g77550_modif70.fas	Picris hieracioides 5	5	176
Assembly_At5g08370_modif70.fas	Picris hieracioides 5	5	123
Assembly_At2g44140_modif70.fas	Picris hieracioides 5	5	406
Assembly_At2g37970_modif70.fas	Picris hieracioides 5	5	194
Assembly_At3g13740_modif70.fas	Picris hieracioides 5	5	169
Assembly_At5g25080_modif70.fas	Picris hieracioides 5	5	187
Assembly_At5g51660_modif70.fas	Picris hieracioides 5	5	335
Assembly_At4g32250_modif70.fas	Picris hieracioides 5	5	242
Assembly_At5g58220_modif70.fas	Picris hieracioides 5	5	207
Assembly_At1g55310_modif70.fas	Picris hieracioides 5	5	166
Assembly_At2g31040_modif70.fas	Picris hieracioides 5	5	272
Assembly_At2g27100_modif70.fas	Picris hieracioides 5	5	313
Assembly_At1g79260_modif70.fas	Picris hieracioides 5	5	243
Assembly_At5g24800_modif70.fas	Picris hieracioides 5	5	203
Assembly_At2g42570_modif70.fas	Picris hieracioides 5	5	437
Assembly_At2g40690_modif70.fas	Picris hieracioides 5	5	302
Assembly_At4g26530_modif70.fas	Picris hieracioides 5	5	640
Assembly_At5g63905_modif70.fas	Picris hieracioides 5	5	108
Assembly_At4g33250_modif70.fas	Picris hieracioides 5	5	161
Assembly_At2g09990_modif70.fas	Picris hieracioides 5	5	414
Assembly_At5g58030_modif70.fas	Picris hieracioides 5	5	110
Assembly_At2g35736_modif70.fas	Picris hieracioides 5	5	153
Assembly_At3g55800_modif70.fas	Picris hieracioides 5	5	249
Assembly_At5g57860_modif70.fas	Picris hieracioides 5	5	136
Assembly_At3g21740_modif70.fas	Picris hieracioides 5	5	228
Assembly_At5g54440_modif70.fas	Picris hieracioides 5	5	168
Assembly_At2g15290_modif70.fas	Picris hieracioides 5	5	256
Assembly_At5g65620_modif70.fas	Picris hieracioides 5	5	302
Assembly_At5g09790_modif70.fas	Picris hieracioides 5	5	157
Assembly_At5g11770_modif70.fas	Picris hieracioides 5	5	409
Assembly_At3g15840_modif70.fas	Picris hieracioides 5	5	210
Assembly_At1g04290_modif70.fas	Picris hieracioides 5	5	198
Assembly_At5g18170_modif70.fas	Picris hieracioides 5	5	160
Assembly_At4g14660_modif70.fas	Picris hieracioides 5	5	173
Assembly_At3g07680_modif70.fas	Picris hieracioides 5	5	178
Assembly_At3g49810_modif70.fas	Picris hieracioides 5	5	462
Assembly_At3g15610_modif70.fas	Picris hieracioides 5	5	385
Assembly_At4g14360_modif70.fas	Picris hieracioides 5	5	466
Assembly_At2g27490_modif70.fas	Picris hieracioides 5	5	339
Assembly_At4g30060_modif70.fas	Picris hieracioides 5	5	185
Assembly_At4g34670_modif70.fas	Picris hieracioides 5	5	519
Assembly_At2g36230_modif70.fas	Picris hieracioides 5	5	351
Assembly_At5g10450_modif70.fas	Picris hieracioides 5	5	589
Assembly_At3g52155_modif70.fas	Picris hieracioides 5	5	122
Assembly_At5g46700_modif70.fas	Picris hieracioides 5	5	123
Assembly_At5g08650_modif70.fas	Picris hieracioides 5	5	135
Assembly_At3g62820_modif70.fas	Picris hieracioides 5	5	183
Assembly_At5g16400_modif70.fas	Picris hieracioides 5	5	272
Assembly_At2g18050_modif70.fas	Picris hieracioides 5	5	197
Assembly_At3g26560_modif70.fas	Picris hieracioides 5	5	535
Assembly_At4g33090_modif70.fas	Picris hieracioides 5	5	174
Assembly_At1g72020_modif70.fas	Picris hieracioides 5	5	183
Assembly_At1g08500_modif70.fas	Picris hieracioides 5	5	443
Assembly_At1g26750_modif70.fas	Picris hieracioides 5	5	225
Assembly_At1g26550_modif70.fas	Picris hieracioides 5	5	253
Assembly_At4g09980_modif70.fas	Picris hieracioides 5	5	105
Assembly_At5g20680_modif70.fas	Picris hieracioides 5	5	162
Assembly_At3g01980_modif70.fas	Picris hieracioides 5	5	361
Assembly_At4g21320_modif70.fas	Picris hieracioides 5	5	225
Assembly_At5g15550_modif70.fas	Picris hieracioides 5	5	388
Assembly_At2g27960_modif70.fas	Picris hieracioides 5	5	128
Assembly_At1g73230_modif70.fas	Picris hieracioides 5	5	345
Assembly_At2g01620_modif70.fas	Picris hieracioides 5	5	135
Assembly_At5g56090_modif70.fas	Picris hieracioides 5	5	293
Assembly_At5g45775_modif70.fas	Picris hieracioides 5	5	493
Assembly_At3g18410_modif70.fas	Picris hieracioides 5	5	279
Assembly_At3g04400_modif70.fas	Picris hieracioides 5	5	347
Assembly_At5g20170_modif70.fas	Picris hieracioides 5	5	134
Assembly_At1g30360_modif70.fas	Picris hieracioides 5	5	246
Assembly_At5g43810_modif70.fas	Picris hieracioides 5	5	258
Assembly_At3g01440_modif70.fas	Picris hieracioides 5	5	211
Assembly_At5g43260_modif70.fas	Picris hieracioides 5	5	153
Assembly_At3g55120_modif70.fas	Picris hieracioides 5	5	196
Assembly_At5g49130_modif70.fas	Picris hieracioides 5	5	231
Assembly_At5g57330_modif70.fas	Picris hieracioides 5	5	301
Assembly_At1g29980_modif70.fas	Picris hieracioides 5	5	421
Assembly_At1g75690_modif70.fas	Picris hieracioides 5	5	157
Assembly_At3g06580_modif70.fas	Picris hieracioides 5	5	502
Assembly_At3g61110_modif70.fas	Picris hieracioides 5	5	123
Assembly_At1g15140_modif70.fas	Picris hieracioides 5	5	184
Assembly_At3g59540_modif70.fas	Picris hieracioides 5	5	205
Assembly_At4g14342_modif70.fas	Picris hieracioides 5	5	124
Assembly_At5g09920_modif70.fas	Picris hieracioides 5	5	109
Assembly_At3g48680_modif70.fas	Picris hieracioides 5	5	471
Assembly_At5g22300_modif70.fas	Picris hieracioides 5	5	135
Assembly_At5g14910_modif70.fas	Picris hieracioides 5	5	323
Assembly_At1g14650_modif70.fas	Picris hieracioides 5	5	213
Assembly_At4g13010_modif70.fas	Picris hieracioides 5	5	117
Assembly_At4g17600_modif70.fas	Picris hieracioides 5	5	361
Assembly_At3g52750_modif70.fas	Picris hieracioides 5	5	238
Assembly_At3g62810_modif70.fas	Picris hieracioides 5	5	303
Assembly_At3g46560_modif70.fas	Picris hieracioides 5	5	184
Assembly_At3g25400_modif70.fas	Picris hieracioides 5	5	309
Assembly_At4g37830_modif70.fas	Picris hieracioides 5	5	297
Assembly_At1g55360_modif70.fas	Picris hieracioides 5	5	168
Assembly_At5g46390_modif70.fas	Picris hieracioides 5	5	270
Assembly_At3g25500_modif70.fas	Picris hieracioides 5	5	273
Assembly_At1g49430_modif70.fas	Picris hieracioides 5	5	140
Assembly_At2g27680_modif70.fas	Picris hieracioides 5	5	119
Assembly_At4g08980_modif70.fas	Picris hieracioides 5	5	249
Assembly_At5g24710_modif70.fas	Picris hieracioides 5	5	219
Assembly_At1g26880_modif70.fas	Picris hieracioides 5	5	112
Assembly_At4g39660_modif70.fas	Picris hieracioides 5	5	333
Assembly_At1g08480_modif70.fas	Picris hieracioides 5	5	389
Assembly_At3g18760_modif70.fas	Picris hieracioides 5	5	116
Assembly_At3g53140_modif70.fas	Picris hieracioides 5	5	441
Assembly_At1g03600_modif70.fas	Picris hieracioides 5	5	219
Assembly_At4g15800_modif70.fas	Picris hieracioides 5	5	155
Assembly_At2g27470_modif70.fas	Picris hieracioides 5	5	118
Assembly_At3g49550_modif70.fas	Picris hieracioides 5	5	219
Assembly_At5g23120_modif70.fas	Picris hieracioides 5	5	406
Assembly_At2g02050_modif70.fas	Picris hieracioides 5	5	234
Assembly_At5g66680_modif70.fas	Picris hieracioides 5	5	92
Assembly_At4g17770_modif70.fas	Picris hieracioides 5	5	527
Assembly_At1g80350_modif70.fas	Picris hieracioides 5	5	249
Assembly_At3g08590_modif70.fas	Picris hieracioides 5	5	296
Assembly_At3g59490_modif70.fas	Picris hieracioides 5	5	233
Assembly_At5g63890_modif70.fas	Picris hieracioides 5	5	475
Assembly_At1g30630_modif70.fas	Picris hieracioides 5	5	255
Assembly_At1g11790_modif70.fas	Picris hieracioides 5	5	148
Assembly_At5g01270_modif70.fas	Picris hieracioides 5	5	110
Assembly_At1g79090_modif70.fas	Picris hieracioides 5	5	98
Assembly_At1g32440_modif70.fas	Picris hieracioides 5	5	165
Assembly_At5g67380_modif70.fas	Picris hieracioides 5	5	142
Assembly_At4g32175_modif70.fas	Picris hieracioides 5	5	105
Assembly_At1g22170_modif70.fas	Picris hieracioides 5	5	96
Assembly_At4g15770_modif70.fas	Picris hieracioides 5	5	260
Assembly_At2g03800_modif70.fas	Picris hieracioides 5	5	154
[truncated: 7,264 more rows]

## Sheet: Cichorieae 30 212
Alignment_name	No_of_taxa	Alignment_length	Total_matrix_cells	Undetermined_characters	Missing_percent	No_variable_sites	Proportion_variable_sites	Parsimony_informative_sites	Proportion_parsimony_informative	AT_content	GC_content	A	C	G	T	K	M	R	Y	S	W	B	V	H	D	X	N	O	-	?
Assembly_At3g24730_modif70.fas	30	111	3330	159	4775	13	0.117	5	0.045	0.582	0.418	900	490	836	945	0	0	0	0	0	0	0	0	0	0	0	90	0	0	69
Assembly_At2g47690_modif70.fas	30	156	4680	105	2244	20	0.128	10	0.064	0.495	0.505	1123	1011	1297	1144	0	0	0	0	0	0	0	0	0	0	0	0	0	0	105
Assembly_At2g26210_modif70.fas	30	240	7200	2696	37444	27	0.113	17	0.071	0.578	0.422	1466	878	1021	1139	0	0	0	0	0	0	0	0	0	0	0	2228	0	0	468
Assembly_At3g06610_modif70.fas	30	240	7200	10	0.139	27	0.113	17	0.071	0.542	0.458	2296	1294	2000	1600	0	0	0	0	0	0	0	0	0	0	0	2	0	0	8
Assembly_At3g57810_modif70.fas	30	173	5190	1830	35.26	30	0.173	14	0.081	0.579	0.421	917	536	872	1035	0	0	0	0	0	0	0	0	0	0	0	6	0	0	1824
Assembly_At1g27435_modif70.fas	30	132	3960	26	0.657	20	0.152	11	0.083	0.471	0.529	1087	881	1201	765	0	0	0	0	0	0	0	0	0	0	0	0	0	0	26
Assembly_At1g77710_modif70.fas	30	141	4230	94	2222	27	0.191	12	0.085	0.516	0.484	1126	838	1162	1010	0	0	0	0	0	0	0	0	0	0	0	63	0	7	24
Assembly_At5g11500_modif70.fas	30	377	11310	411	3634	68	0.18	33	0.088	0.584	0.416	3451	2114	2422	2912	0	0	0	0	0	0	0	0	0	0	0	3	0	5	403
Assembly_At5g55260_modif70.fas	30	297	8910	0	0	44	0.148	27	0.091	0.554	0.446	2532	1854	2120	2404	0	0	0	0	0	0	0	0	0	0	0	0	0	0	0
Assembly_At4g36440_modif70.fas	30	128	3840	246	6406	29	0.227	12	0.094	0.603	0.397	897	587	841	1269	0	0	0	0	0	0	0	0	0	0	0	38	0	0	208
Assembly_At5g47570_modif70.fas	30	137	4110	73	1776	28	0.204	13	0.095	0.439	0.561	779	1115	1150	993	0	0	0	0	0	0	0	0	0	0	0	0	0	0	73
Assembly_At5g52520_modif70.fas	30	116	3480	0	0	21	0.181	11	0.095	0.578	0.422	1057	537	933	953	0	0	0	0	0	0	0	0	0	0	0	0	0	0	0
Assembly_At4g29430_modif70.fas	30	291	8730	3319	38018	45	0.155	28	0.096	0.61	0.39	1973	939	1192	1307	0	0	0	0	0	0	0	0	0	0	0	3144	0	14	161
Assembly_At2g26970_modif70.fas	30	209	6270	29	0.463	48	0.23	20	0.096	0.588	0.412	1980	780	1794	1687	0	0	0	0	0	0	0	0	0	0	0	0	0	0	29
Assembly_At2g24765_modif70.fas	30	374	11220	869	7745	64	0.171	36	0.096	0.605	0.395	3244	1720	2370	3017	0	0	0	0	0	0	0	0	0	0	0	509	0	1	359
Assembly_At2g30410_modif70.fas	30	154	4620	0	0	32	0.208	15	0.097	0.565	0.435	1737	790	1217	876	0	0	0	0	0	0	0	0	0	0	0	0	0	0	0
Assembly_At2g43080_modif70.fas	30	353	10590	846	7989	60	0.17	35	0.099	0.595	0.405	3183	1786	2160	2615	0	0	0	0	0	0	0	0	0	0	0	77	0	0	769
Assembly_At5g59610_modif70.fas	30	111	3330	1	0.03	21	0.189	11	0.099	0.585	0.415	993	708	675	953	0	0	0	0	0	0	0	0	0	0	0	0	0	1	0
Assembly_At1g12050_modif70.fas	30	150	4500	319	7089	30	0.2	15	0.1	0.586	0.414	1191	882	852	1256	0	0	0	0	0	0	0	0	0	0	0	155	0	1	163
Assembly_At3g49550_modif70.fas	30	219	6570	22	0.335	43	0.196	22	0.1	0.551	0.449	2202	1239	1698	1409	0	0	0	0	0	0	0	0	0	0	0	0	0	0	22
Assembly_At2g38450_modif70.fas	30	149	4470	76	1.7	23	0.154	15	0.101	0.557	0.443	1322	801	1144	1127	0	0	0	0	0	0	0	0	0	0	0	10	0	0	66
Assembly_At3g06050_modif70.fas	30	318	9540	313	3281	60	0.189	32	0.101	0.526	0.474	2462	2140	2230	2395	0	0	0	0	0	0	0	0	0	0	0	0	0	6	307
Assembly_At1g70580_modif70.fas	30	645	19350	1882	9726	125	0.194	65	0.101	0.568	0.432	5165	3533	4004	4766	0	0	0	0	0	0	0	0	0	0	0	546	0	41	1295
Assembly_At2g38730_modif70.fas	30	205	6150	714	11.61	37	0.18	21	0.102	0.607	0.393	1655	713	1422	1646	0	0	0	0	0	0	0	0	0	0	0	75	0	14	625
Assembly_At2g21290_modif70.fas	30	156	4680	103	2201	31	0.199	16	0.103	0.498	0.502	1431	927	1373	846	0	0	0	0	0	0	0	0	0	0	0	0	0	1	102
Assembly_At3g62810_modif70.fas	30	303	9090	230	2.53	62	0.205	32	0.106	0.465	0.535	2489	2197	2543	1631	0	0	0	0	0	0	0	0	0	0	0	30	0	11	189
Assembly_At3g54360_modif70.fas	30	168	5040	760	15079	32	0.19	18	0.107	0.602	0.398	1315	674	1031	1260	0	0	0	0	0	0	0	0	0	0	0	0	0	0	760
Assembly_At1g20540_modif70.fas	30	242	7260	25	0.344	56	0.231	26	0.107	0.549	0.451	1547	1643	1619	2426	0	0	0	0	0	0	0	0	0	0	0	0	0	1	24
Assembly_At3g63490_modif70.fas	30	374	11220	224	1996	66	0.176	40	0.107	0.615	0.385	4050	1461	2773	2712	0	0	0	0	0	0	0	0	0	0	0	120	0	0	104
Assembly_At3g55250_modif70.fas	30	204	6120	941	15376	38	0.186	22	0.108	0.56	0.44	1631	857	1419	1272	0	0	0	0	0	0	0	0	0	0	0	6	0	0	935
Assembly_At2g38000_modif70.fas	30	285	8550	3192	37333	54	0.189	31	0.109	0.52	0.48	1293	1234	1335	1496	0	0	0	0	0	0	0	0	0	0	0	2688	0	0	504
Assembly_At3g13200_modif70.fas	30	358	10740	1151	10717	80	0.223	39	0.109	0.523	0.477	3273	1850	2715	1751	0	0	0	0	0	0	0	0	0	0	0	512	0	14	625
Assembly_At5g10480_modif70.fas	30	164	4920	1514	30772	29	0.177	18	0.11	0.591	0.409	895	669	731	1111	0	0	0	0	0	0	0	0	0	0	0	265	0	2	1247
Assembly_At3g27340_modif70.fas	30	244	7320	770	10519	49	0.201	27	0.111	0.59	0.41	1849	1159	1536	2006	0	0	0	0	0	0	0	0	0	0	0	113	0	0	657
Assembly_At4g01310_modif70.fas	30	461	13830	2925	21.15	92	0.2	51	0.111	0.561	0.439	3394	2169	2627	2715	0	0	0	0	0	0	0	0	0	0	0	2559	0	28	338
Assembly_At5g63905_modif70.fas	30	108	3240	96	2963	29	0.269	12	0.111	0.524	0.476	1202	811	686	445	0	0	0	0	0	0	0	0	0	0	0	0	0	0	96
Assembly_At3g18410_modif70.fas	30	279	8370	60	0.717	52	0.186	31	0.111	0.479	0.521	2164	2012	2314	1820	0	0	0	0	0	0	0	0	0	0	0	0	0	2	58
Assembly_At1g77350_modif70.fas	30	330	9900	2906	29354	65	0.197	37	0.112	0.588	0.412	1633	1362	1529	2470	0	0	0	0	0	0	0	0	0	0	0	558	0	0	2348
Assembly_At3g07680_modif70.fas	30	268	8040	998	12413	50	0.187	30	0.112	0.577	0.423	2102	1453	1530	1957	0	0	0	0	0	0	0	0	0	0	0	26	0	0	972
Assembly_At5g14320_modif70.fas	30	376	11280	259	2296	71	0.189	42	0.112	0.561	0.439	3587	1912	2930	2592	0	0	0	0	0	0	0	0	0	0	0	150	0	0	109
Assembly_At5g11770_modif70.fas	30	435	13050	1125	8621	87	0.2	49	0.113	0.467	0.533	2388	2915	3441	3181	0	0	0	0	0	0	0	0	0	0	0	366	0	1	758
Assembly_At1g04290_modif70.fas	30	213	6390	659	10313	44	0.207	24	0.113	0.577	0.423	1746	729	1700	1556	0	0	0	0	0	0	0	0	0	0	0	0	0	77	582
Assembly_At1g75220_modif70.fas	30	156	4680	188	4017	42	0.269	18	0.115	0.616	0.384	1027	816	913	1736	0	0	0	0	0	0	0	0	0	0	0	90	0	0	98
Assembly_At1g36240_modif70.fas	30	130	3900	437	11205	22	0.169	15	0.115	0.553	0.447	1103	610	941	809	0	0	0	0	0	0	0	0	0	0	0	0	0	0	437
Assembly_At5g26240_modif70.fas	30	288	8640	35	0.405	54	0.188	33	0.115	0.607	0.393	2119	1591	1792	3103	0	0	0	0	0	0	0	0	0	0	0	0	0	0	35
Assembly_At1g05720_modif70.fas	30	304	9120	188	2061	66	0.217	35	0.115	0.588	0.412	2518	1572	2105	2737	0	0	0	0	0	0	0	0	0	0	0	0	0	3	185
Assembly_At3g05290_modif70.fas	30	310	9300	2908	31269	59	0.19	36	0.116	0.575	0.425	1848	1338	1348	1858	0	0	0	0	0	0	0	0	0	0	0	2080	0	125	703
Assembly_At5g08290_modif70.fas	30	426	12780	82	0.642	76	0.178	50	0.117	0.538	0.462	3379	2632	3232	3455	0	0	0	0	0	0	0	0	0	0	0	0	0	6	76
Assembly_At1g80360_modif70.fas	30	346	10380	534	5145	78	0.225	41	0.118	0.558	0.442	2733	2121	2230	2762	0	0	0	0	0	0	0	0	0	0	0	108	0	0	426
Assembly_At3g59530_modif70.fas	30	482	14460	583	4032	101	0.21	57	0.118	0.604	0.396	4301	2271	3227	4078	0	0	0	0	0	0	0	0	0	0	0	0	0	8	575
Assembly_At5g49960_modif70.fas	30	191	5730	29	0.506	39	0.204	23	0.12	0.579	0.421	1549	921	1480	1751	0	0	0	0	0	0	0	0	0	0	0	0	0	0	29
Assembly_At2g23090_modif70.fas	30	117	3510	3	0.085	21	0.179	14	0.12	0.558	0.442	1081	756	795	875	0	0	0	0	0	0	0	0	0	0	0	0	0	0	3
Assembly_At5g08370_modif70.fas	30	125	3750	159	4.24	22	0.176	15	0.12	0.654	0.346	1346	590	649	1006	0	0	0	0	0	0	0	0	0	0	0	3	0	0	156
Assembly_At1g12230_modif70.fas	30	248	7440	637	8562	52	0.21	30	0.121	0.601	0.399	2304	1270	1444	1785	0	0	0	0	0	0	0	0	0	0	0	543	0	0	94
Assembly_At5g14105_modif70.fas	30	174	5220	566	10843	33	0.19	21	0.121	0.512	0.488	1437	1070	1192	955	0	0	0	0	0	0	0	0	0	0	0	30	0	0	536
Assembly_At1g23820_modif70.fas	30	124	3720	54	1452	26	0.21	15	0.121	0.61	0.39	1151	744	688	1083	0	0	0	0	0	0	0	0	0	0	0	0	0	0	54
Assembly_At2g36930_modif70.fas	30	188	5640	303	5372	42	0.223	23	0.122	0.556	0.444	1653	932	1436	1316	0	0	0	0	0	0	0	0	0	0	0	224	0	0	79
Assembly_At4g02790_modif70.fas	30	181	5430	112	2063	48	0.265	22	0.122	0.59	0.41	1484	835	1344	1655	0	0	0	0	0	0	0	0	0	0	0	0	0	4	108
Assembly_At3g52300_modif70.fas	30	172	5160	31	0.601	29	0.169	21	0.122	0.488	0.512	1342	1076	1547	1164	0	0	0	0	0	0	0	0	0	0	0	0	0	0	31
Assembly_At5g56290_modif70.fas	30	269	8070	274	3395	62	0.23	33	0.123	0.558	0.442	2288	1843	1598	2067	0	0	0	0	0	0	0	0	0	0	0	111	0	52	111
Assembly_At3g11730_modif70.fas	30	260	7800	42	0.538	58	0.223	32	0.123	0.593	0.407	2575	1266	1894	2023	0	0	0	0	0	0	0	0	0	0	0	25	0	14	3
Assembly_At5g21430_modif70.fas	30	146	4380	458	10457	33	0.226	18	0.123	0.545	0.455	1144	930	853	995	0	0	0	0	0	0	0	0	0	0	0	0	0	0	458
Assembly_At3g13740_modif70.fas	30	171	5130	250	4873	34	0.199	21	0.123	0.511	0.489	1380	1290	1095	1115	0	0	0	0	0	0	0	0	0	0	0	16	0	0	234
Assembly_At1g18800_modif70.fas	30	394	11820	1438	12166	79	0.201	49	0.124	0.588	0.412	3753	1775	2519	2335	0	0	0	0	0	0	0	0	0	0	0	134	0	2	1302
Assembly_At4g35250_modif70.fas	30	193	5790	0	0	35	0.181	24	0.124	0.609	0.391	1702	879	1383	1826	0	0	0	0	0	0	0	0	0	0	0	0	0	0	0
Assembly_At1g20110_modif70.fas	30	528	15840	1086	6856	121	0.229	66	0.125	0.588	0.412	4677	2537	3539	4001	0	0	0	0	0	0	0	0	0	0	0	109	0	1	976
Assembly_At2g27290_modif70.fas	30	321	9630	338	3.51	72	0.224	40	0.125	0.569	0.431	2698	1875	2132	2587	0	0	0	0	0	0	0	0	0	0	0	0	0	0	338
Assembly_At4g27500_modif70.fas	30	302	9060	81	0.894	57	0.189	38	0.126	0.614	0.386	3458	1336	2131	2054	0	0	0	0	0	0	0	0	0	0	0	0	0	0	81
Assembly_At2g45740_modif70.fas	30	294	8820	278	3152	60	0.204	37	0.126	0.559	0.441	2519	1752	2016	2255	0	0	0	0	0	0	0	0	0	0	0	0	0	8	270
Assembly_At1g19100_modif70.fas	30	174	5220	817	15651	32	0.184	22	0.126	0.663	0.337	1558	609	871	1365	0	0	0	0	0	0	0	0	0	0	0	13	0	0	804
Assembly_At2g15020_modif70.fas	30	150	4500	11	0.244	36	0.24	19	0.127	0.614	0.386	1308	289	1442	1450	0	0	0	0	0	0	0	0	0	0	0	0	0	0	11
Assembly_At5g54750_modif70.fas	30	118	3540	16	0.452	28	0.237	15	0.127	0.598	0.402	906	546	871	1201	0	0	0	0	0	0	0	0	0	0	0	0	0	0	16
Assembly_At2g40620_modif70.fas	30	134	4020	48	1194	26	0.194	17	0.127	0.566	0.434	1334	923	802	913	0	0	0	0	0	0	0	0	0	0	0	0	0	0	48
Assembly_At3g60600_modif70.fas	30	118	3540	278	7853	25	0.212	15	0.127	0.555	0.445	1066	735	716	745	0	0	0	0	0	0	0	0	0	0	0	0	0	0	278
Assembly_At1g32470_modif70.fas	30	408	12240	1218	9951	85	0.208	52	0.127	0.517	0.483	3088	2145	3177	2612	0	0	0	0	0	0	0	0	0	0	0	112	0	36	1070
Assembly_At1g65040_modif70.fas	30	303	9090	1104	12145	83	0.274	39	0.129	0.526	0.474	2430	1793	2018	1745	0	0	0	0	0	0	0	0	0	0	0	237	0	55	812
Assembly_At3g19910_modif70.fas	30	233	6990	1470	21.03	48	0.206	30	0.129	0.625	0.375	1759	908	1170	1683	0	0	0	0	0	0	0	0	0	0	0	1362	0	0	108
Assembly_At3g15640_modif70.fas	30	124	3720	84	2258	24	0.194	16	0.129	0.529	0.471	1014	647	1064	911	0	0	0	0	0	0	0	0	0	0	0	2	0	0	82
Assembly_At2g31570_modif70.fas	30	287	8610	2832	32892	55	0.192	37	0.129	0.603	0.397	1874	1102	1186	1616	0	0	0	0	0	0	0	0	0	0	0	2822	0	10	0
Assembly_At5g17560_modif70.fas	30	138	4140	45	1087	31	0.225	18	0.13	0.554	0.446	1327	748	1077	943	0	0	0	0	0	0	0	0	0	0	0	0	0	0	45
Assembly_At3g24010_modif70.fas	30	276	8280	1229	14843	49	0.178	36	0.13	0.524	0.476	1904	1055	2317	1775	0	0	0	0	0	0	0	0	0	0	0	149	0	1	1079
Assembly_At5g46110_modif70.fas	30	409	12270	1216	9.91	83	0.203	53	0.13	0.554	0.446	2318	2628	2295	3813	0	0	0	0	0	0	0	0	0	0	0	255	0	0	961
Assembly_At5g65220_modif70.fas	30	290	8700	135	1552	65	0.224	38	0.131	0.537	0.463	2766	1561	2409	1829	0	0	0	0	0	0	0	0	0	0	0	60	0	0	75
Assembly_At5g23120_modif70.fas	30	406	12180	166	1363	77	0.19	53	0.131	0.55	0.45	3262	2039	3365	3348	0	0	0	0	0	0	0	0	0	0	0	165	0	0	1
Assembly_At2g01670_modif70.fas	30	129	3870	21	0.543	30	0.233	17	0.132	0.564	0.436	1275	650	1028	896	0	0	0	0	0	0	0	0	0	0	0	0	0	0	21
Assembly_At5g14220_modif70.fas	30	136	4080	144	3529	34	0.25	18	0.132	0.58	0.42	1241	486	1167	1042	0	0	0	0	0	0	0	0	0	0	0	0	0	0	144
Assembly_At3g15840_modif70.fas	30	227	6810	1175	17254	50	0.22	30	0.132	0.556	0.444	1643	1114	1386	1492	0	0	0	0	0	0	0	0	0	0	0	342	0	0	833
Assembly_At5g19140_modif70.fas	30	481	14430	1314	9106	96	0.2	64	0.133	0.538	0.462	3102	2847	3215	3952	0	0	0	0	0	0	0	0	0	0	0	824	0	0	490
Assembly_At4g15080_modif70.fas	30	211	6330	478	7551	45	0.213	28	0.133	0.56	0.44	1240	1167	1406	2039	0	0	0	0	0	0	0	0	0	0	0	126	0	3	349
Assembly_At5g25757_modif70.fas	30	384	11520	299	2595	78	0.203	51	0.133	0.576	0.424	3136	2005	2755	3325	0	0	0	0	0	0	0	0	0	0	0	0	0	0	299
Assembly_At1g66070_modif70.fas	30	201	6030	55	0.912	48	0.239	27	0.134	0.605	0.395	2274	906	1457	1338	0	0	0	0	0	0	0	0	0	0	0	9	0	0	46
Assembly_At1g61150_modif70.fas	30	253	7590	225	2964	56	0.221	34	0.134	0.622	0.378	2714	1077	1704	1870	0	0	0	0	0	0	0	0	0	0	0	0	0	0	225
Assembly_At3g28007_modif70.fas	30	374	11220	2466	21979	76	0.203	50	0.134	0.547	0.453	2737	2062	1887	2068	0	0	0	0	0	0	0	0	0	0	0	1161	0	339	966
Assembly_At1g64200_modif70.fas	30	239	7170	99	1381	56	0.234	32	0.134	0.612	0.388	2678	1205	1534	1654	0	0	0	0	0	0	0	0	0	0	0	49	0	0	50
Assembly_At3g13120_modif70.fas	30	252	7560	746	9868	47	0.187	34	0.135	0.587	0.413	2389	1490	1325	1610	0	0	0	0	0	0	0	0	0	0	0	3	0	0	743
Assembly_At3g63140_modif70.fas	30	199	5970	254	4255	55	0.276	27	0.136	0.519	0.481	1715	1295	1457	1249	0	0	0	0	0	0	0	0	0	0	0	0	0	1	253
Assembly_At1g76080_modif70.fas	30	220	6600	286	4333	49	0.223	30	0.136	0.563	0.437	1917	1121	1643	1633	0	0	0	0	0	0	0	0	0	0	0	108	0	0	178
Assembly_At1g75330_modif70.fas	30	306	9180	595	6481	73	0.239	42	0.137	0.565	0.435	2634	1557	2178	2216	0	0	0	0	0	0	0	0	0	0	0	131	0	8	456
Assembly_At1g04620_modif70.fas	30	241	7230	389	5.38	62	0.257	33	0.137	0.558	0.442	1900	1244	1778	1919	0	0	0	0	0	0	0	0	0	0	0	7	0	1	381
Assembly_At1g01050_modif70.fas	30	123	3690	83	2249	22	0.179	17	0.138	0.565	0.435	1076	742	825	964	0	0	0	0	0	0	0	0	0	0	0	0	0	0	83
Assembly_At5g19280_modif70.fas	30	232	6960	1008	14483	53	0.228	32	0.138	0.568	0.432	2068	1105	1465	1314	0	0	0	0	0	0	0	0	0	0	0	738	0	0	270
Assembly_At2g38290_modif70.fas	30	130	3900	241	6179	29	0.223	18	0.138	0.493	0.507	923	731	1125	880	0	0	0	0	0	0	0	0	0	0	0	0	0	0	241
Assembly_At3g47810_modif70.fas	30	287	8610	43	0.499	65	0.226	40	0.139	0.582	0.418	2240	1433	2149	2745	0	0	0	0	0	0	0	0	0	0	0	0	0	13	30
Assembly_At5g64180_modif70.fas	30	423	12690	380	2994	91	0.215	59	0.139	0.562	0.438	4276	2522	2863	2649	0	0	0	0	0	0	0	0	0	0	0	0	0	1	379
Assembly_At2g45030_modif70.fas	30	481	14430	709	4913	110	0.229	68	0.141	0.575	0.425	4071	2732	3095	3823	0	0	0	0	0	0	0	0	0	0	0	43	0	0	666
Assembly_At1g08480_modif70.fas	30	390	11700	240	2051	94	0.241	55	0.141	0.51	0.49	2775	2560	3060	3065	0	0	0	0	0	0	0	0	0	0	0	200	0	0	40
Assembly_At1g14150_modif70.fas	30	225	6750	187	2.77	53	0.236	32	0.142	0.545	0.455	1859	1096	1889	1719	0	0	0	0	0	0	0	0	0	0	0	0	0	0	187
Assembly_At4g00585_modif70.fas	30	141	4230	9	0.213	25	0.177	20	0.142	0.455	0.545	892	1100	1199	1030	0	0	0	0	0	0	0	0	0	0	0	0	0	0	9
Assembly_At1g48350_modif70.fas	30	408	12240	356	2908	82	0.201	58	0.142	0.533	0.467	3431	2665	2887	2901	0	0	0	0	0	0	0	0	0	0	0	1	0	0	355
Assembly_At3g16090_modif70.fas	30	330	9900	323	3263	76	0.23	47	0.142	0.573	0.427	2249	2139	1952	3237	0	0	0	0	0	0	0	0	0	0	0	0	0	0	323
Assembly_At3g26340_modif70.fas	30	380	11400	756	6632	86	0.226	54	0.142	0.548	0.452	2857	1775	3037	2975	0	0	0	0	0	0	0	0	0	0	0	0	0	8	748
Assembly_At4g03560_modif70.fas	30	194	5820	171	2938	42	0.216	28	0.144	0.618	0.382	1447	945	1212	2045	0	0	0	0	0	0	0	0	0	0	0	3	0	0	168
Assembly_At3g22480_modif70.fas	30	369	11070	230	2078	87	0.236	53	0.144	0.59	0.41	4081	1761	2688	2310	0	0	0	0	0	0	0	0	0	0	0	0	0	0	230
Assembly_At5g56090_modif70.fas	30	306	9180	821	8943	76	0.248	44	0.144	0.537	0.463	1791	1999	1856	2713	0	0	0	0	0	0	0	0	0	0	0	306	0	188	327
Assembly_At2g38040_modif70.fas	30	391	11730	223	1901	82	0.21	57	0.146	0.572	0.428	3273	2135	2786	3313	0	0	0	0	0	0	0	0	0	0	0	0	0	0	223
Assembly_At2g40690_modif70.fas	30	302	9060	157	1733	72	0.238	44	0.146	0.542	0.458	2549	1736	2343	2275	0	0	0	0	0	0	0	0	0	0	0	0	0	16	141
Assembly_At4g01100_modif70.fas	30	353	10590	526	4967	88	0.249	52	0.147	0.528	0.472	2478	2243	2514	2829	0	0	0	0	0	0	0	0	0	0	0	227	0	0	299
Assembly_At2g06530_modif70.fas	30	279	8370	576	6882	56	0.201	41	0.147	0.584	0.416	3005	1015	2225	1549	0	0	0	0	0	0	0	0	0	0	0	0	0	7	569
Assembly_At1g12830_modif70.fas	30	156	4680	229	4893	39	0.25	23	0.147	0.485	0.515	982	999	1294	1176	0	0	0	0	0	0	0	0	0	0	0	0	0	0	229
Assembly_At5g09920_modif70.fas	30	109	3270	18	0.55	25	0.229	16	0.147	0.623	0.377	1028	583	642	999	0	0	0	0	0	0	0	0	0	0	0	0	0	0	18
Assembly_At5g40370_modif70.fas	30	174	5220	234	4483	35	0.201	26	0.149	0.485	0.515	1315	1077	1491	1103	0	0	0	0	0	0	0	0	0	0	0	110	0	1	123
Assembly_At2g25310_modif70.fas	30	221	6630	147	2217	51	0.231	33	0.149	0.579	0.421	1915	886	1840	1842	0	0	0	0	0	0	0	0	0	0	0	1	0	3	143
Assembly_At1g14620_modif70.fas	30	254	7620	368	4829	74	0.291	38	0.15	0.598	0.402	2213	1361	1547	2131	0	0	0	0	0	0	0	0	0	0	0	16	0	7	345
Assembly_At3g54900_modif70.fas	30	327	9810	167	1702	78	0.239	49	0.15	0.619	0.381	3186	1642	2026	2789	0	0	0	0	0	0	0	0	0	0	0	23	0	0	144
Assembly_At3g10210_modif70.fas	30	330	9900	354	3576	86	0.261	50	0.152	0.522	0.478	2262	2182	2382	2720	0	0	0	0	0	0	0	0	0	0	0	0	0	0	354
Assembly_At5g20130_modif70.fas	30	231	6930	756	10909	66	0.286	35	0.152	0.5	0.5	1237	1130	1940	1867	0	0	0	0	0	0	0	0	0	0	0	202	0	3	551
Assembly_At1g09340_modif70.fas	30	340	10200	282	2765	81	0.238	52	0.153	0.558	0.442	3015	2035	2347	2521	0	0	0	0	0	0	0	0	0	0	0	0	0	0	282
Assembly_At4g14110_modif70.fas	30	288	8640	608	7037	85	0.295	44	0.153	0.609	0.391	2428	1361	1785	2458	0	0	0	0	0	0	0	0	0	0	0	325	0	33	250
Assembly_At3g55800_modif70.fas	30	249	7470	10	0.134	58	0.233	38	0.153	0.578	0.422	2323	1150	1995	1992	0	0	0	0	0	0	0	0	0	0	0	0	0	0	10
Assembly_At3g19900_modif70.fas	30	136	4080	47	1152	26	0.191	21	0.154	0.569	0.431	1204	629	1111	1089	0	0	0	0	0	0	0	0	0	0	0	0	0	18	29
Assembly_At1g31160_modif70.fas	30	149	4470	41	0.917	40	0.268	23	0.154	0.623	0.377	1380	823	845	1381	0	0	0	0	0	0	0	0	0	0	0	11	0	0	30
Assembly_At5g53650_modif70.fas	30	123	3690	24	0.65	30	0.244	19	0.154	0.468	0.532	651	899	1049	1067	0	0	0	0	0	0	0	0	0	0	0	0	0	0	24
Assembly_At5g17170_modif70.fas	30	186	5580	498	8925	40	0.215	29	0.156	0.478	0.522	1194	1081	1576	1231	0	0	0	0	0	0	0	0	0	0	0	0	0	0	498
Assembly_At4g34700_modif70.fas	30	115	3450	66	1913	30	0.261	18	0.157	0.434	0.566	777	1009	907	691	0	0	0	0	0	0	0	0	0	0	0	0	0	0	66
Assembly_At1g56350_modif70.fas	30	585	17550	630	3.59	152	0.26	92	0.157	0.493	0.507	4824	3899	4677	3520	0	0	0	0	0	0	0	0	0	0	0	338	0	0	292
Assembly_At5g26360_modif70.fas	30	661	19830	4183	21094	168	0.254	105	0.159	0.583	0.417	4933	2287	4195	4232	0	0	0	0	0	0	0	0	0	0	0	410	0	1254	2519
Assembly_At1g45474_modif70.fas	30	250	7500	1911	25.48	57	0.228	40	0.16	0.532	0.468	1156	923	1679	1831	0	0	0	0	0	0	0	0	0	0	0	1265	0	2	644
Assembly_At1g03600_modif70.fas	30	237	7110	177	2489	59	0.249	38	0.16	0.476	0.524	1820	1656	1982	1475	0	0	0	0	0	0	0	0	0	0	0	0	0	0	177
Assembly_At5g19860_modif70.fas	30	279	8370	732	8746	59	0.211	45	0.161	0.587	0.413	2061	1369	1791	2417	0	0	0	0	0	0	0	0	0	0	0	0	0	0	732
Assembly_At5g03300_modif70.fas	30	142	4260	172	4038	40	0.282	23	0.162	0.524	0.476	987	871	1073	1157	0	0	0	0	0	0	0	0	0	0	0	6	0	0	166
Assembly_At2g01110_modif70.fas	30	266	7980	484	6065	59	0.222	43	0.162	0.601	0.399	2199	1568	1428	2301	0	0	0	0	0	0	0	0	0	0	0	0	0	228	256
Assembly_At3g01440_modif70.fas	30	222	6660	316	4745	52	0.234	36	0.162	0.599	0.401	1920	1155	1389	1880	0	0	0	0	0	0	0	0	0	0	0	0	0	0	316
Assembly_At5g22300_modif70.fas	30	135	4050	218	5383	30	0.222	22	0.163	0.592	0.408	1163	699	861	1109	0	0	0	0	0	0	0	0	0	0	0	0	0	0	218
Assembly_At2g39780_modif70.fas	30	140	4200	46	1095	35	0.25	23	0.164	0.605	0.395	1175	847	793	1339	0	0	0	0	0	0	0	0	0	0	0	1	0	0	45
Assembly_At3g47860_modif70.fas	30	408	12240	536	4379	100	0.245	67	0.164	0.606	0.394	3623	2207	2397	3477	0	0	0	0	0	0	0	0	0	0	0	137	0	20	379
Assembly_At1g33810_modif70.fas	30	115	3450	3	0.087	26	0.226	19	0.165	0.584	0.416	822	918	518	1189	0	0	0	0	0	0	0	0	0	0	0	0	0	0	3
Assembly_At5g27490_modif70.fas	30	363	10890	590	5418	93	0.256	60	0.165	0.592	0.408	2812	2098	2104	3286	0	0	0	0	0	0	0	0	0	0	0	0	0	32	558
Assembly_At4g02060_modif70.fas	30	369	11070	301	2719	97	0.263	61	0.165	0.545	0.455	3025	2703	2199	2842	0	0	0	0	0	0	0	0	0	0	0	0	0	1	300
Assembly_At2g44140_modif70.fas	30	406	12180	717	5887	108	0.266	67	0.165	0.555	0.445	2915	2446	2653	3449	0	0	0	0	0	0	0	0	0	0	0	117	0	331	269
Assembly_At4g14710_modif70.fas	30	115	3450	283	8203	28	0.243	19	0.165	0.605	0.395	1021	492	758	896	0	0	0	0	0	0	0	0	0	0	0	0	0	0	283
Assembly_At4g22930_modif70.fas	30	320	9600	561	5844	80	0.25	53	0.166	0.591	0.409	2829	1940	1754	2516	0	0	0	0	0	0	0	0	0	0	0	138	0	22	401
Assembly_At3g28720_modif70.fas	30	258	7740	326	4212	55	0.213	43	0.167	0.539	0.461	1781	1524	1892	2217	0	0	0	0	0	0	0	0	0	0	0	0	0	0	326
Assembly_At3g46780_modif70.fas	30	378	11340	39	0.344	98	0.259	63	0.167	0.497	0.503	2990	2906	2781	2624	0	0	0	0	0	0	0	0	0	0	0	22	0	2	15
Assembly_At2g13360_modif70.fas	30	378	11340	442	3898	86	0.228	63	0.167	0.545	0.455	2891	2507	2455	3045	0	0	0	0	0	0	0	0	0	0	0	248	0	4	190
Assembly_At5g43810_modif70.fas	30	263	7890	1076	13638	61	0.232	44	0.167	0.58	0.42	2238	1780	1084	1712	0	0	0	0	0	0	0	0	0	0	0	129	0	7	940
Assembly_At5g17330_modif70.fas	30	279	8370	803	9594	63	0.226	47	0.168	0.566	0.434	2384	1165	2111	1907	0	0	0	0	0	0	0	0	0	0	0	369	0	0	434
Assembly_At1g06690_modif70.fas	30	137	4110	179	4355	30	0.219	23	0.168	0.538	0.462	1156	700	1115	960	0	0	0	0	0	0	0	0	0	0	0	0	0	9	170
Assembly_At5g11950_modif70.fas	30	143	4290	661	15408	41	0.287	24	0.168	0.625	0.375	1062	535	855	1177	0	0	0	0	0	0	0	0	0	0	0	0	0	0	661
Assembly_At5g51070_modif70.fas	30	615	18450	1186	6428	148	0.241	104	0.169	0.52	0.48	4517	3952	4321	4474	0	0	0	0	0	0	0	0	0	0	0	397	0	45	744
Assembly_At4g15130_modif70.fas	30	248	7440	276	3.71	55	0.222	42	0.169	0.597	0.403	2436	1226	1659	1843	0	0	0	0	0	0	0	0	0	0	0	134	0	13	129
Assembly_At3g58750_modif70.fas	30	247	7410	317	4278	62	0.251	42	0.17	0.554	0.446	1960	1449	1711	1973	0	0	0	0	0	0	0	0	0	0	0	0	0	1	316
Assembly_At4g20360_modif70.fas	30	541	16230	52	0.32	139	0.257	92	0.17	0.533	0.467	4432	3523	4034	4189	0	0	0	0	0	0	0	0	0	0	0	0	0	0	52
Assembly_At5g24930_modif70.fas	30	312	9360	596	6368	86	0.276	53	0.17	0.409	0.591	1572	2800	2377	2015	0	0	0	0	0	0	0	0	0	0	0	0	0	9	587
Assembly_At5g20170_modif70.fas	30	135	4050	104	2568	47	0.348	23	0.17	0.453	0.547	775	450	1709	1012	0	0	0	0	0	0	0	0	0	0	0	0	0	0	104
Assembly_At5g56940_modif70.fas	30	279	8370	147	1756	76	0.272	48	0.172	0.432	0.568	1707	1872	2810	1834	0	0	0	0	0	0	0	0	0	0	0	145	0	0	2
Assembly_At4g38510_modif70.fas	30	323	9690	300	3096	74	0.229	56	0.173	0.524	0.476	2428	2218	2249	2495	0	0	0	0	0	0	0	0	0	0	0	149	0	0	151
Assembly_At5g11730_modif70.fas	30	255	7650	137	1791	66	0.259	44	0.173	0.607	0.393	2103	1512	1440	2458	0	0	0	0	0	0	0	0	0	0	0	0	0	19	118
Assembly_At3g47340_modif70.fas	30	558	16740	1511	9026	134	0.24	97	0.174	0.512	0.488	3860	3562	3879	3928	0	0	0	0	0	0	0	0	0	0	0	695	0	0	816
Assembly_At1g74730_modif70.fas	30	439	13170	216	1.64	126	0.287	77	0.175	0.508	0.492	3244	2435	3934	3341	0	0	0	0	0	0	0	0	0	0	0	0	0	103	113
Assembly_At1g29980_modif70.fas	30	423	12690	1448	11411	108	0.255	74	0.175	0.527	0.473	3232	2954	2340	2716	0	0	0	0	0	0	0	0	0	0	0	1128	0	0	320
Assembly_At1g73090_modif70.fas	30	182	5460	987	18077	48	0.264	32	0.176	0.564	0.436	1326	830	1116	1201	0	0	0	0	0	0	0	0	0	0	0	56	0	52	879
Assembly_At5g25080_modif70.fas	30	187	5610	55	0.98	50	0.267	33	0.176	0.552	0.448	1503	1629	861	1562	0	0	0	0	0	0	0	0	0	0	0	12	0	0	43
Assembly_At4g14360_modif70.fas	30	466	13980	993	7103	119	0.255	82	0.176	0.562	0.438	3741	2621	3060	3565	0	0	0	0	0	0	0	0	0	0	0	780	0	0	213
Assembly_At4g17770_modif70.fas	30	688	20640	1070	5184	200	0.291	121	0.176	0.534	0.466	5299	3497	5611	5163	0	0	0	0	0	0	0	0	0	0	0	453	0	4	613
Assembly_At2g20020_modif70.fas	30	265	7950	273	3434	73	0.275	47	0.177	0.584	0.416	2553	1230	1970	1924	0	0	0	0	0	0	0	0	0	0	0	137	0	0	136
Assembly_At1g15140_modif70.fas	30	186	5580	587	10.52	48	0.258	33	0.177	0.577	0.423	1500	834	1291	1368	0	0	0	0	0	0	0	0	0	0	0	32	0	11	544
Assembly_At5g15780_modif70.fas	30	195	5850	79	1.35	64	0.328	35	0.179	0.466	0.534	1485	974	2109	1203	0	0	0	0	0	0	0	0	0	0	0	1	0	22	56
Assembly_At2g17970_modif70.fas	30	444	13320	2318	17402	122	0.275	80	0.18	0.611	0.389	3647	1705	2581	3069	0	0	0	0	0	0	0	0	0	0	0	1268	0	0	1050
Assembly_At2g45620_modif70.fas	30	518	15540	509	3275	157	0.303	93	0.18	0.617	0.383	4688	2460	3296	4587	0	0	0	0	0	0	0	0	0	0	0	0	0	3	506
Assembly_At2g43030_modif70.fas	30	339	10170	992	9754	85	0.251	61	0.18	0.547	0.453	3097	1620	2533	1928	0	0	0	0	0	0	0	0	0	0	0	16	0	0	976
Assembly_At1g06680_modif70.fas	30	382	11460	644	5.62	94	0.246	69	0.181	0.511	0.489	3029	2496	2797	2494	0	0	0	0	0	0	0	0	0	0	0	15	0	50	579
Assembly_At3g53140_modif70.fas	30	459	13770	1568	11387	130	0.283	83	0.181	0.54	0.46	3283	1910	3693	3316	0	0	0	0	0	0	0	0	0	0	0	1054	0	12	502
Assembly_At1g07180_modif70.fas	30	603	18090	416	2.3	160	0.265	110	0.182	0.511	0.489	4194	3083	5561	4836	0	0	0	0	0	0	0	0	0	0	0	286	0	25	105
Assembly_At1g44575_modif70.fas	30	240	7200	175	2431	63	0.263	44	0.183	0.572	0.428	1968	1368	1642	2047	0	0	0	0	0	0	0	0	0	0	0	0	0	0	175
Assembly_At1g08780_modif70.fas	30	358	10740	251	2337	87	0.243	66	0.184	0.596	0.404	3855	1460	2775	2399	0	0	0	0	0	0	0	0	0	0	0	28	0	29	194
Assembly_At4g27700_modif70.fas	30	232	6960	524	7529	60	0.259	43	0.185	0.582	0.418	1915	1107	1585	1829	0	0	0	0	0	0	0	0	0	0	0	306	0	0	218
Assembly_At4g38540_modif70.fas	30	270	8100	147	1815	87	0.322	50	0.185	0.577	0.423	2215	1253	2111	2374	0	0	0	0	0	0	0	0	0	0	0	0	0	11	136
Assembly_At3g51800_modif70.fas	30	519	15570	133	0.854	135	0.26	96	0.185	0.576	0.424	4924	2684	3862	3967	0	0	0	0	0	0	0	0	0	0	0	0	0	1	132
Assembly_At3g48680_modif70.fas	30	471	14130	184	1302	121	0.257	88	0.187	0.562	0.438	3833	2773	3336	4004	0	0	0	0	0	0	0	0	0	0	0	0	0	0	184
Assembly_At1g14340_modif70.fas	30	303	9090	140	1.54	82	0.271	57	0.188	0.451	0.549	2012	1855	3054	2029	0	0	0	0	0	0	0	0	0	0	0	0	0	26	114
Assembly_At3g12600_modif70.fas	30	243	7290	483	6626	68	0.28	46	0.189	0.517	0.483	1947	1287	1994	1579	0	0	0	0	0	0	0	0	0	0	0	0	0	0	483
Assembly_At2g33560_modif70.fas	30	305	9150	132	1443	84	0.275	58	0.19	0.619	0.381	2631	1295	2141	2951	0	0	0	0	0	0	0	0	0	0	0	0	0	0	132
Assembly_At1g12330_modif70.fas	30	414	12420	1425	11473	124	0.3	79	0.191	0.557	0.443	3118	2148	2731	2998	0	0	0	0	0	0	0	0	0	0	0	1144	0	0	281
Assembly_At3g01980_modif70.fas	30	361	10830	302	2789	98	0.271	69	0.191	0.566	0.434	3356	1657	2920	2595	0	0	0	0	0	0	0	0	0	0	0	132	0	1	169
Assembly_At1g32500_modif70.fas	30	453	13590	451	3319	123	0.272	87	0.192	0.59	0.41	4162	2364	3018	3595	0	0	0	0	0	0	0	0	0	0	0	0	0	50	401
Assembly_At4g22300_modif70.fas	30	265	7950	389	4893	78	0.294	51	0.192	0.524	0.476	1747	1932	1664	2218	0	0	0	0	0	0	0	0	0	0	0	126	0	0	263
Assembly_At1g42970_modif70.fas	30	405	12150	1567	12897	102	0.252	78	0.193	0.443	0.557	2461	2698	3172	2252	0	0	0	0	0	0	0	0	0	0	0	1064	0	74	429
Assembly_At3g17210_modif70.fas	30	306	9180	289	3148	94	0.307	60	0.196	0.554	0.446	2536	2021	1942	2392	0	0	0	0	0	0	0	0	0	0	0	5	0	19	265
Assembly_At5g09310_modif70.fas	30	223	6690	123	1839	71	0.318	44	0.197	0.478	0.522	1201	1976	1450	1940	0	0	0	0	0	0	0	0	0	0	0	0	0	6	117
Assembly_At2g13840_modif70.fas	30	519	15570	1227	7881	149	0.287	102	0.197	0.519	0.481	3608	2571	4313	3851	0	0	0	0	0	0	0	0	0	0	0	208	0	160	859
Assembly_At3g04610_modif70.fas	30	151	4530	138	3046	42	0.278	30	0.199	0.581	0.419	1277	705	1134	1276	0	0	0	0	0	0	0	0	0	0	0	0	0	0	138
Assembly_At2g44060_modif70.fas	30	453	13590	1304	9595	127	0.28	91	0.201	0.598	0.402	3888	2428	2498	3472	0	0	0	0	0	0	0	0	0	0	0	261	0	9	1034
Assembly_At1g10740_modif70.fas	30	243	7290	131	1797	79	0.325	49	0.202	0.574	0.426	1873	1666	1384	2236	0	0	0	0	0	0	0	0	0	0	0	0	0	0	131
Assembly_At2g05170_modif70.fas	30	276	8280	200	2415	80	0.29	56	0.203	0.607	0.393	2668	1076	2099	2237	0	0	0	0	0	0	0	0	0	0	0	0	0	1	199
Assembly_At4g26530_modif70.fas	30	641	19230	258	1342	185	0.289	130	0.203	0.464	0.536	4599	4259	5907	4207	0	0	0	0	0	0	0	0	0	0	0	0	0	33	225
Assembly_At2g21250_modif70.fas	30	353	10590	798	7535	100	0.283	72	0.204	0.558	0.442	2789	2118	2208	2677	0	0	0	0	0	0	0	0	0	0	0	0	0	6	792
Assembly_At2g45550_modif70.fas	30	459	13770	780	5664	138	0.301	95	0.207	0.575	0.425	3876	2827	2695	3592	0	0	0	0	0	0	0	0	0	0	0	296	0	56	428
Assembly_At3g20320_modif70.fas	30	177	5310	40	0.753	49	0.277	37	0.209	0.56	0.44	1021	947	1374	1928	0	0	0	0	0	0	0	0	0	0	0	0	0	0	40
Assembly_At1g30000_modif70.fas	30	560	16800	285	1696	172	0.307	119	0.212	0.605	0.395	5074	3240	3279	4922	0	0	0	0	0	0	0	0	0	0	0	168	0	39	78
Assembly_At4g33670_modif70.fas	30	683	20490	1383	6.75	227	0.332	146	0.214	0.597	0.403	6012	3260	4437	5398	0	0	0	0	0	0	0	0	0	0	0	885	0	21	477
Assembly_At1g08500_modif70.fas	30	444	13320	138	1036	141	0.318	98	0.221	0.5	0.5	3502	3877	2713	3090	0	0	0	0	0	0	0	0	0	0	0	36	0	0	102
Assembly_At3g58650_modif70.fas	30	215	6450	369	5721	74	0.344	48	0.223	0.593	0.407	2024	329	2118	1610	0	0	0	0	0	0	0	0	0	0	0	0	0	1	368

## Sheet: Cichorieae 24 218 
Alignment_name	No_of_taxa	Alignment_length	Total_matrix_cells	Undetermined_characters	Missing_percent	No_variable_sites	Proportion_variable_sites	Parsimony_informative_sites	Proportion_parsimony_informative	AT_content	GC_content	A	C	G	T	K	M	R	Y	S	W	B	V	H	D	X	N	O	-	?
At3g24730_cichwide.phy	24	109	2616	101	3861	13	0.119	5	0.046	0.583	0.417	715	388	661	751	0	0	0	0	0	0	0	0	0	0	0	92	0	9	0
At2g47690_cichwide.phy	24	152	3648	220	6031	18	0.118	8	0.053	0.499	0.501	833	746	970	879	0	0	0	0	0	0	0	0	0	0	0	0	0	220	0
At2g26210_cichwide.phy	24	240	5760	2326	40382	52	0.217	13	0.054	0.575	0.425	1103	683	778	870	0	0	0	0	0	0	0	0	0	0	0	2098	0	228	0
At5g52520_cichwide.phy	24	116	2784	0	0	19	0.164	7	0.06	0.579	0.421	848	424	747	765	0	0	0	0	0	0	0	0	0	0	0	0	0	0	0
At1g79040_cichwide.phy	24	138	3312	684	20652	23	0.167	9	0.065	0.525	0.475	575	419	830	804	0	0	0	0	0	0	0	0	0	0	0	146	0	538	0
At2g30410_cichwide.phy	24	154	3696	0	0	31	0.201	10	0.065	0.563	0.437	1375	623	992	706	0	0	0	0	0	0	0	0	0	0	0	0	0	0	0
At2g26970_cichwide.phy	24	209	5016	29	0.578	43	0.206	14	0.067	0.585	0.415	1583	641	1429	1334	0	0	0	0	0	0	0	0	0	0	0	0	0	29	0
At3g06610_cichwide.phy	24	240	5760	10	0.174	25	0.104	16	0.067	0.542	0.458	1834	1029	1604	1283	0	0	0	0	0	0	0	0	0	0	0	2	0	8	0
At4g33250_cichwide.phy	24	161	3864	527	13639	28	0.174	11	0.068	0.567	0.433	832	792	652	1061	0	0	0	0	0	0	0	0	0	0	0	94	0	433	0
At1g77710_cichwide.phy	24	141	3384	76	2246	25	0.177	10	0.071	0.517	0.483	903	682	917	806	0	0	0	0	0	0	0	0	0	0	0	63	0	13	0
At5g11500_cichwide.phy	24	369	8856	234	2642	61	0.165	27	0.073	0.581	0.419	2737	1723	1889	2273	0	0	0	0	0	0	0	0	0	0	0	3	0	231	0
At2g24765_cichwide.phy	24	371	8904	719	8075	63	0.17	29	0.078	0.605	0.395	2573	1368	1868	2376	0	0	0	0	0	0	0	0	0	0	0	367	0	352	0
At5g59610_cichwide.phy	24	111	2664	1	0.038	18	0.162	9	0.081	0.59	0.41	800	554	539	770	0	0	0	0	0	0	0	0	0	0	0	0	0	1	0
At5g55260_cichwide.phy	24	297	7128	0	0	41	0.138	24	0.081	0.554	0.446	2016	1464	1712	1936	0	0	0	0	0	0	0	0	0	0	0	0	0	0	0
At1g27435_cichwide.phy	24	132	3168	13	0.41	20	0.152	11	0.083	0.469	0.531	867	710	966	612	0	0	0	0	0	0	0	0	0	0	0	0	0	13	0
At1g20540_cichwide.phy	24	242	5808	31	0.534	51	0.211	20	0.083	0.55	0.45	1239	1291	1309	1938	0	0	0	0	0	0	0	0	0	0	0	0	0	31	0
At5g26240_cichwide.phy	24	287	6888	6	0.087	48	0.167	24	0.084	0.61	0.39	1700	1268	1414	2500	0	0	0	0	0	0	0	0	0	0	0	0	0	6	0
At3g06050_cichwide.phy	24	309	7416	33	0.445	59	0.191	26	0.084	0.529	0.471	1967	1693	1788	1935	0	0	0	0	0	0	0	0	0	0	0	0	0	33	0
At5g54750_cichwide.phy	24	118	2832	0	0	27	0.229	10	0.085	0.594	0.406	723	444	706	959	0	0	0	0	0	0	0	0	0	0	0	0	0	0	0
At4g36440_cichwide.phy	24	127	3048	68	2231	28	0.22	11	0.087	0.605	0.395	745	491	686	1058	0	0	0	0	0	0	0	0	0	0	0	2	0	66	0
At3g13120_cichwide.phy	24	229	5496	102	1856	33	0.144	20	0.087	0.584	0.416	1865	1172	1070	1287	0	0	0	0	0	0	0	0	0	0	0	0	0	102	0
At1g12050_cichwide.phy	24	148	3552	161	4533	32	0.216	13	0.088	0.58	0.42	957	709	714	1011	0	0	0	0	0	0	0	0	0	0	0	23	0	138	0
At2g38450_cichwide.phy	24	146	3504	10	0.285	21	0.144	13	0.089	0.562	0.438	1064	632	900	898	0	0	0	0	0	0	0	0	0	0	0	10	0	0	0
At5g47570_cichwide.phy	24	134	3216	39	1213	26	0.194	12	0.09	0.44	0.56	601	858	922	796	0	0	0	0	0	0	0	0	0	0	0	0	0	39	0
At5g10480_cichwide.phy	24	156	3744	870	23237	27	0.173	14	0.09	0.583	0.417	723	575	623	953	0	0	0	0	0	0	0	0	0	0	0	286	0	584	0
At4g29430_cichwide.phy	24	278	6672	517	7749	45	0.162	25	0.09	0.56	0.44	1997	1257	1452	1449	0	0	0	0	0	0	0	0	0	0	0	0	0	517	0
At3g49550_cichwide.phy	24	219	5256	20	0.381	43	0.196	20	0.091	0.553	0.447	1759	982	1356	1139	0	0	0	0	0	0	0	0	0	0	0	0	0	20	0
At1g61150_cichwide.phy	24	252	6048	109	1802	48	0.19	23	0.091	0.618	0.382	2194	844	1424	1477	0	0	0	0	0	0	0	0	0	0	0	0	0	109	0
At2g38730_cichwide.phy	24	184	4416	102	2.31	33	0.179	17	0.092	0.608	0.392	1322	579	1111	1302	0	0	0	0	0	0	0	0	0	0	0	64	0	38	0
At3g62810_cichwide.phy	24	303	7272	222	3053	60	0.198	28	0.092	0.467	0.533	1986	1743	2012	1309	0	0	0	0	0	0	0	0	0	0	0	30	0	192	0
At1g70580_cichwide.phy	24	585	14040	556	3.96	112	0.191	54	0.092	0.564	0.436	3942	2752	3121	3669	0	0	0	0	0	0	0	0	0	0	0	420	0	136	0
At3g18410_cichwide.phy	24	279	6696	42	0.627	49	0.176	26	0.093	0.48	0.52	1714	1601	1859	1480	0	0	0	0	0	0	0	0	0	0	0	0	0	42	0
At5g21430_cichwide.phy	24	128	3072	90	2.93	26	0.203	12	0.094	0.547	0.453	880	686	666	750	0	0	0	0	0	0	0	0	0	0	0	0	0	90	0
At5g17560_cichwide.phy	24	138	3312	45	1359	30	0.217	13	0.094	0.55	0.45	1045	610	861	751	0	0	0	0	0	0	0	0	0	0	0	0	0	45	0
At3g13740_cichwide.phy	24	171	4104	224	5458	32	0.187	16	0.094	0.512	0.488	1098	1026	868	888	0	0	0	0	0	0	0	0	0	0	0	15	0	209	0
At3g13200_cichwide.phy	24	352	8448	865	10239	74	0.21	33	0.094	0.523	0.477	2582	1482	2135	1384	0	0	0	0	0	0	0	0	0	0	0	495	0	370	0
At3g63490_cichwide.phy	24	374	8976	206	2295	65	0.174	35	0.094	0.615	0.385	3246	1168	2209	2147	0	0	0	0	0	0	0	0	0	0	0	120	0	86	0
At4g15080_cichwide.phy	24	211	5064	338	6675	41	0.194	20	0.095	0.56	0.44	995	933	1147	1651	0	0	0	0	0	0	0	0	0	0	0	114	0	224	0
At2g43080_cichwide.phy	24	315	7560	252	3333	56	0.178	30	0.095	0.594	0.406	2372	1366	1601	1969	0	0	0	0	0	0	0	0	0	0	0	61	0	191	0
At1g04290_cichwide.phy	24	198	4752	227	4777	41	0.207	19	0.096	0.575	0.425	1379	579	1345	1222	0	0	0	0	0	0	0	0	0	0	0	0	0	227	0
At1g11430_cichwide.phy	24	240	5760	1197	20781	39	0.163	23	0.096	0.602	0.398	1841	884	931	907	0	0	0	0	0	0	0	0	0	0	0	1145	0	52	0
At5g14105_cichwide.phy	24	174	4176	365	8.74	30	0.172	17	0.098	0.52	0.48	1201	867	964	779	0	0	0	0	0	0	0	0	0	0	0	0	0	365	0
At5g49960_cichwide.phy	24	191	4584	23	0.502	36	0.188	19	0.099	0.575	0.425	1237	753	1186	1385	0	0	0	0	0	0	0	0	0	0	0	0	0	23	0
At3g19910_cichwide.phy	24	232	5568	1368	24569	42	0.181	23	0.099	0.625	0.375	1351	669	907	1273	0	0	0	0	0	0	0	0	0	0	0	1352	0	16	0
At2g45740_cichwide.phy	24	294	7056	100	1417	55	0.187	29	0.099	0.559	0.441	2067	1417	1650	1822	0	0	0	0	0	0	0	0	0	0	0	0	0	100	0
At5g08290_cichwide.phy	24	426	10224	81	0.792	70	0.164	42	0.099	0.541	0.459	2702	2068	2590	2783	0	0	0	0	0	0	0	0	0	0	0	0	0	81	0
At2g15020_cichwide.phy	24	150	3600	7	0.194	33	0.22	15	0.1	0.612	0.388	1039	230	1163	1161	0	0	0	0	0	0	0	0	0	0	0	0	0	7	0
At1g66070_cichwide.phy	24	201	4824	55	1.14	45	0.224	20	0.1	0.605	0.395	1822	718	1167	1062	0	0	0	0	0	0	0	0	0	0	0	9	0	46	0
At3g07680_cichwide.phy	24	259	6216	823	13.24	46	0.178	26	0.1	0.577	0.423	1627	1126	1155	1485	0	0	0	0	0	0	0	0	0	0	0	7	0	816	0
At5g56290_cichwide.phy	24	269	6456	223	3454	57	0.212	27	0.1	0.56	0.44	1849	1467	1276	1641	0	0	0	0	0	0	0	0	0	0	0	111	0	112	0
At2g01670_cichwide.phy	24	129	3096	21	0.678	27	0.209	13	0.101	0.563	0.437	1014	524	821	716	0	0	0	0	0	0	0	0	0	0	0	0	0	21	0
At5g14320_cichwide.phy	24	375	9000	231	2567	67	0.179	38	0.101	0.559	0.441	2845	1534	2335	2055	0	0	0	0	0	0	0	0	0	0	0	150	0	81	0
At3g57810_cichwide.phy	24	98	2352	0	0	20	0.204	10	0.102	0.574	0.426	646	408	593	705	0	0	0	0	0	0	0	0	0	0	0	0	0	0	0
At2g23090_cichwide.phy	24	117	2808	3	0.107	20	0.171	12	0.103	0.558	0.442	870	613	627	695	0	0	0	0	0	0	0	0	0	0	0	0	0	3	0
At5g14220_cichwide.phy	24	136	3264	87	2665	29	0.213	14	0.103	0.576	0.424	979	393	954	851	0	0	0	0	0	0	0	0	0	0	0	0	0	87	0
At2g38000_cichwide.phy	24	273	6552	2169	33104	56	0.205	28	0.103	0.521	0.479	1070	987	1111	1215	0	0	0	0	0	0	0	0	0	0	0	1998	0	171	0
At1g05720_cichwide.phy	24	301	7224	212	2935	66	0.219	31	0.103	0.589	0.411	1988	1238	1645	2141	0	0	0	0	0	0	0	0	0	0	0	0	0	212	0
At4g27500_cichwide.phy	24	302	7248	81	1118	53	0.175	31	0.103	0.614	0.386	2766	1068	1699	1634	0	0	0	0	0	0	0	0	0	0	0	0	0	81	0
At5g23120_cichwide.phy	24	406	9744	122	1252	73	0.18	42	0.103	0.551	0.449	2615	1652	2673	2682	0	0	0	0	0	0	0	0	0	0	0	122	0	0	0
At3g59530_cichwide.phy	24	477	11448	184	1607	98	0.205	49	0.103	0.606	0.394	3494	1813	2624	3333	0	0	0	0	0	0	0	0	0	0	0	0	0	184	0
At2g40620_cichwide.phy	24	134	3216	0	0	24	0.179	14	0.104	0.565	0.435	1069	737	661	749	0	0	0	0	0	0	0	0	0	0	0	0	0	0	0
At2g27290_cichwide.phy	24	308	7392	18	0.244	63	0.205	32	0.104	0.57	0.43	2138	1491	1677	2068	0	0	0	0	0	0	0	0	0	0	0	0	0	18	0
At1g23820_cichwide.phy	24	124	2976	54	1815	24	0.194	13	0.105	0.608	0.392	910	595	550	867	0	0	0	0	0	0	0	0	0	0	0	0	0	54	0
At4g02790_cichwide.phy	24	181	4344	112	2578	46	0.254	19	0.105	0.59	0.41	1166	661	1074	1331	0	0	0	0	0	0	0	0	0	0	0	0	0	112	0
At1g77350_cichwide.phy	24	294	7056	1307	18523	62	0.211	31	0.105	0.59	0.41	1342	1085	1270	2052	0	0	0	0	0	0	0	0	0	0	0	305	0	1002	0
At1g80360_cichwide.phy	24	323	7752	114	1471	72	0.223	34	0.105	0.56	0.44	2117	1659	1701	2161	0	0	0	0	0	0	0	0	0	0	0	77	0	37	0
At2g41490_cichwide.phy	24	363	8712	1013	11628	72	0.198	38	0.105	0.594	0.406	2067	1665	1457	2510	0	0	0	0	0	0	0	0	0	0	0	235	0	778	0
At5g11770_cichwide.phy	24	409	9816	491	5002	77	0.188	43	0.105	0.469	0.531	1876	2230	2717	2502	0	0	0	0	0	0	0	0	0	0	0	316	0	175	0
At2g38290_cichwide.phy	24	123	2952	81	2744	26	0.211	13	0.106	0.487	0.513	726	581	891	673	0	0	0	0	0	0	0	0	0	0	0	0	0	81	0
At5g08370_cichwide.phy	24	123	2952	109	3692	20	0.163	13	0.106	0.65	0.35	1064	482	513	784	0	0	0	0	0	0	0	0	0	0	0	3	0	106	0
At2g36930_cichwide.phy	24	188	4512	257	5696	39	0.207	20	0.106	0.56	0.44	1317	727	1146	1065	0	0	0	0	0	0	0	0	0	0	0	178	0	79	0
At1g20110_cichwide.phy	24	521	12504	941	7526	112	0.215	55	0.106	0.588	0.412	3674	1971	2794	3124	0	0	0	0	0	0	0	0	0	0	0	98	0	843	0
At3g54360_cichwide.phy	24	150	3600	169	4694	32	0.213	16	0.107	0.602	0.398	1049	536	831	1015	0	0	0	0	0	0	0	0	0	0	0	0	0	169	0
At1g19100_cichwide.phy	24	167	4008	488	12176	32	0.192	18	0.108	0.664	0.336	1231	496	688	1105	0	0	0	0	0	0	0	0	0	0	0	13	0	475	0
At3g27340_cichwide.phy	24	232	5568	450	8082	48	0.207	25	0.108	0.59	0.41	1472	916	1182	1548	0	0	0	0	0	0	0	0	0	0	0	101	0	349	0
At4g01710_cichwide.phy	24	128	3072	24	0.781	25	0.195	14	0.109	0.554	0.446	795	637	723	893	0	0	0	0	0	0	0	0	0	0	0	0	0	24	0
At1g75220_cichwide.phy	24	156	3744	34	0.908	41	0.263	17	0.109	0.61	0.39	843	689	759	1419	0	0	0	0	0	0	0	0	0	0	0	34	0	0	0
At4g35250_cichwide.phy	24	193	4632	0	0	37	0.192	21	0.109	0.606	0.394	1356	712	1112	1452	0	0	0	0	0	0	0	0	0	0	0	0	0	0	0
At1g64200_cichwide.phy	24	239	5736	74	1.29	48	0.201	26	0.109	0.608	0.392	2126	961	1256	1319	0	0	0	0	0	0	0	0	0	0	0	34	0	40	0
At3g19900_cichwide.phy	24	136	3264	29	0.888	22	0.162	15	0.11	0.559	0.441	940	509	919	867	0	0	0	0	0	0	0	0	0	0	0	0	0	29	0
At3g16090_cichwide.phy	24	346	8304	35	0.421	77	0.223	38	0.11	0.568	0.432	1915	1812	1757	2785	0	0	0	0	0	0	0	0	0	0	0	0	0	35	0
At3g22480_cichwide.phy	24	369	8856	224	2529	80	0.217	41	0.111	0.592	0.408	3275	1388	2136	1833	0	0	0	0	0	0	0	0	0	0	0	0	0	224	0
At1g08480_cichwide.phy	24	389	9336	88	0.943	84	0.216	43	0.111	0.507	0.493	2217	2070	2485	2476	0	0	0	0	0	0	0	0	0	0	0	76	0	12	0
At4g01310_cichwide.phy	24	455	10920	1798	16465	90	0.198	51	0.112	0.555	0.445	2816	1826	2229	2251	0	0	0	0	0	0	0	0	0	0	0	1495	0	303	0
At4g14710_cichwide.phy	24	115	2760	215	7.79	24	0.209	13	0.113	0.613	0.387	817	376	610	742	0	0	0	0	0	0	0	0	0	0	0	0	0	215	0
At2g25310_cichwide.phy	24	221	5304	141	2658	47	0.213	25	0.113	0.575	0.425	1508	713	1480	1462	0	0	0	0	0	0	0	0	0	0	0	1	0	140	0
At1g12230_cichwide.phy	24	248	5952	334	5612	51	0.206	28	0.113	0.603	0.397	1909	1035	1193	1481	0	0	0	0	0	0	0	0	0	0	0	240	0	94	0
At3g28007_cichwide.phy	24	371	8904	1981	22248	69	0.186	42	0.113	0.549	0.451	2166	1608	1516	1633	0	0	0	0	0	0	0	0	0	0	0	947	0	1034	0
At2g39780_cichwide.phy	24	140	3360	26	0.774	30	0.214	16	0.114	0.599	0.401	923	678	659	1074	0	0	0	0	0	0	0	0	0	0	0	1	0	25	0
At1g14620_cichwide.phy	24	254	6096	92	1509	69	0.272	29	0.114	0.602	0.398	1839	1131	1259	1775	0	0	0	0	0	0	0	0	0	0	0	0	0	92	0
At3g54900_cichwide.phy	24	324	7776	87	1119	69	0.213	37	0.114	0.62	0.38	2548	1328	1596	2217	0	0	0	0	0	0	0	0	0	0	0	23	0	64	0
At5g19280_cichwide.phy	24	217	5208	709	13614	47	0.217	25	0.115	0.571	0.429	1571	840	1090	998	0	0	0	0	0	0	0	0	0	0	0	648	0	61	0
At3g11730_cichwide.phy	24	260	6240	25	0.401	49	0.188	30	0.115	0.589	0.411	2043	1036	1520	1616	0	0	0	0	0	0	0	0	0	0	0	12	0	13	0
At5g25757_cichwide.phy	24	374	8976	71	0.791	73	0.195	43	0.115	0.577	0.423	2484	1569	2196	2656	0	0	0	0	0	0	0	0	0	0	0	0	0	71	0
At1g04620_cichwide.phy	24	225	5400	62	1148	53	0.236	26	0.116	0.564	0.436	1503	963	1362	1510	0	0	0	0	0	0	0	0	0	0	0	7	0	55	0
At4g14110_cichwide.phy	24	284	6816	367	5384	79	0.278	33	0.116	0.601	0.399	1928	1112	1459	1950	0	0	0	0	0	0	0	0	0	0	0	180	0	187	0
At1g65040_cichwide.phy	24	302	7248	432	5.96	80	0.265	35	0.116	0.516	0.484	2062	1556	1741	1457	0	0	0	0	0	0	0	0	0	0	0	149	0	283	0
At5g19140_cichwide.phy	24	467	11208	193	1722	91	0.195	54	0.116	0.54	0.46	2639	2362	2709	3305	0	0	0	0	0	0	0	0	0	0	0	121	0	72	0
At1g01050_cichwide.phy	24	120	2880	19	0.66	21	0.175	14	0.117	0.568	0.432	859	592	644	766	0	0	0	0	0	0	0	0	0	0	0	0	0	19	0
At2g45030_cichwide.phy	24	480	11520	626	5434	104	0.217	56	0.117	0.576	0.424	3222	2153	2461	3058	0	0	0	0	0	0	0	0	0	0	0	43	0	583	0
At5g43810_cichwide.phy	24	228	5472	341	6232	46	0.202	27	0.118	0.586	0.414	1720	1357	767	1287	0	0	0	0	0	0	0	0	0	0	0	96	0	245	0
At5g46110_cichwide.phy	24	407	9768	567	5805	80	0.197	48	0.118	0.556	0.444	1931	2184	1897	3189	0	0	0	0	0	0	0	0	0	0	0	240	0	327	0
At5g64180_cichwide.phy	24	422	10128	122	1205	87	0.206	50	0.118	0.566	0.434	3514	2029	2311	2152	0	0	0	0	0	0	0	0	0	0	0	0	0	122	0
At3g60600_cichwide.phy	24	118	2832	52	1836	22	0.186	14	0.119	0.546	0.454	882	639	624	635	0	0	0	0	0	0	0	0	0	0	0	0	0	52	0
At3g10210_cichwide.phy	24	328	7872	237	3011	73	0.223	39	0.119	0.526	0.474	1832	1736	1885	2182	0	0	0	0	0	0	0	0	0	0	0	0	0	237	0
At3g55250_cichwide.phy	24	167	4008	6	0.15	36	0.216	20	0.12	0.56	0.44	1229	671	1090	1012	0	0	0	0	0	0	0	0	0	0	0	6	0	0	0
At3g24010_cichwide.phy	24	251	6024	558	9263	46	0.183	30	0.12	0.518	0.482	1439	860	1772	1395	0	0	0	0	0	0	0	0	0	0	0	91	0	467	0
At4g00585_cichwide.phy	24	141	3384	9	0.266	24	0.17	17	0.121	0.454	0.546	712	877	965	821	0	0	0	0	0	0	0	0	0	0	0	0	0	9	0
At2g38040_cichwide.phy	24	380	9120	6	0.066	73	0.192	46	0.121	0.576	0.424	2604	1694	2174	2642	0	0	0	0	0	0	0	0	0	0	0	0	0	6	0
At1g32470_cichwide.phy	24	388	9312	580	6229	79	0.204	47	0.121	0.517	0.483	2445	1713	2505	2069	0	0	0	0	0	0	0	0	0	0	0	93	0	487	0
At1g12830_cichwide.phy	24	156	3744	226	6036	37	0.237	19	0.122	0.486	0.514	780	789	1020	929	0	0	0	0	0	0	0	0	0	0	0	0	0	226	0
At1g76080_cichwide.phy	24	220	5280	231	4375	47	0.214	27	0.123	0.566	0.434	1529	877	1316	1327	0	0	0	0	0	0	0	0	0	0	0	108	0	123	0
At3g15640_cichwide.phy	24	121	2904	41	1412	20	0.165	15	0.124	0.518	0.482	769	518	863	713	0	0	0	0	0	0	0	0	0	0	0	3	0	38	0
At1g75330_cichwide.phy	24	306	7344	376	5.12	72	0.235	38	0.124	0.566	0.434	2117	1259	1766	1826	0	0	0	0	0	0	0	0	0	0	0	131	0	245	0
At4g34700_cichwide.phy	24	112	2688	0	0	27	0.241	14	0.125	0.445	0.555	639	785	707	557	0	0	0	0	0	0	0	0	0	0	0	0	0	0	0
At3g47810_cichwide.phy	24	287	6888	43	0.624	64	0.223	36	0.125	0.579	0.421	1785	1150	1734	2176	0	0	0	0	0	0	0	0	0	0	0	0	0	43	0
At3g05290_cichwide.phy	24	288	6912	1866	26997	53	0.184	36	0.125	0.572	0.428	1448	1094	1064	1440	0	0	0	0	0	0	0	0	0	0	0	1552	0	314	0
At5g65220_cichwide.phy	24	289	6936	71	1024	62	0.215	36	0.125	0.535	0.465	2211	1260	1935	1459	0	0	0	0	0	0	0	0	0	0	0	41	0	30	0
At1g18800_cichwide.phy	24	375	9000	614	6822	75	0.2	47	0.125	0.583	0.417	3047	1431	2062	1846	0	0	0	0	0	0	0	0	0	0	0	111	0	503	0
At3g63140_cichwide.phy	24	199	4776	152	3183	53	0.266	25	0.126	0.515	0.485	1373	1025	1217	1009	0	0	0	0	0	0	0	0	0	0	0	0	0	152	0
At3g15840_cichwide.phy	24	206	4944	361	7302	42	0.204	26	0.126	0.552	0.448	1320	910	1145	1208	0	0	0	0	0	0	0	0	0	0	0	293	0	68	0
At1g56350_cichwide.phy	24	580	13920	260	1868	141	0.243	73	0.126	0.497	0.503	3919	3119	3753	2869	0	0	0	0	0	0	0	0	0	0	0	195	0	65	0
At5g20170_cichwide.phy	24	134	3216	35	1088	45	0.336	17	0.127	0.451	0.549	613	359	1388	821	0	0	0	0	0	0	0	0	0	0	0	0	0	35	0
At4g12790_cichwide.phy	24	117	2808	24	0.855	24	0.205	15	0.128	0.606	0.394	779	612	485	908	0	0	0	0	0	0	0	0	0	0	0	0	0	24	0
At5g27490_cichwide.phy	24	345	8280	50	0.604	85	0.246	44	0.128	0.595	0.405	2282	1655	1682	2611	0	0	0	0	0	0	0	0	0	0	0	0	0	50	0
At4g22930_cichwide.phy	24	317	7608	524	6887	72	0.227	41	0.129	0.589	0.411	2180	1523	1388	1993	0	0	0	0	0	0	0	0	0	0	0	135	0	389	0
At5g53650_cichwide.phy	24	123	2952	0	0	27	0.22	16	0.13	0.474	0.526	531	713	839	869	0	0	0	0	0	0	0	0	0	0	0	0	0	0	0
At5g51070_cichwide.phy	24	614	14736	761	5164	136	0.221	80	0.13	0.524	0.476	3635	3131	3528	3681	0	0	0	0	0	0	0	0	0	0	0	396	0	365	0
At4g01100_cichwide.phy	24	352	8448	376	4451	86	0.244	46	0.131	0.531	0.469	1989	1785	2002	2296	0	0	0	0	0	0	0	0	0	0	0	226	0	150	0
At3g26340_cichwide.phy	24	360	8640	180	2083	84	0.233	47	0.131	0.552	0.448	2270	1376	2417	2397	0	0	0	0	0	0	0	0	0	0	0	0	0	180	0
At5g40370_cichwide.phy	24	174	4176	136	3257	34	0.195	23	0.132	0.48	0.52	1051	885	1214	890	0	0	0	0	0	0	0	0	0	0	0	29	0	107	0
At1g14150_cichwide.phy	24	225	5400	187	3463	52	0.231	30	0.133	0.548	0.452	1499	869	1487	1358	0	0	0	0	0	0	0	0	0	0	0	0	0	187	0
At2g33560_cichwide.phy	24	300	7200	23	0.319	73	0.243	40	0.133	0.619	0.381	2076	1046	1692	2363	0	0	0	0	0	0	0	0	0	0	0	0	0	23	0
At2g40690_cichwide.phy	24	301	7224	24	0.332	70	0.233	40	0.133	0.542	0.458	2075	1410	1887	1828	0	0	0	0	0	0	0	0	0	0	0	0	0	24	0
At1g31160_cichwide.phy	24	149	3576	0	0	38	0.255	20	0.134	0.617	0.383	1105	684	687	1100	0	0	0	0	0	0	0	0	0	0	0	0	0	0	0
At4g02060_cichwide.phy	24	366	8784	161	1833	92	0.251	49	0.134	0.549	0.451	2442	2126	1763	2292	0	0	0	0	0	0	0	0	0	0	0	0	0	161	0
At1g48350_cichwide.phy	24	403	9672	209	2161	81	0.201	54	0.134	0.536	0.464	2760	2099	2289	2315	0	0	0	0	0	0	0	0	0	0	0	1	0	208	0
At4g38510_cichwide.phy	24	148	3552	0	0	29	0.196	20	0.135	0.522	0.478	981	732	967	872	0	0	0	0	0	0	0	0	0	0	0	0	0	0	0
At1g03600_cichwide.phy	24	234	5616	120	2137	55	0.235	32	0.137	0.482	0.518	1466	1307	1538	1185	0	0	0	0	0	0	0	0	0	0	0	0	0	120	0
At3g55800_cichwide.phy	24	248	5952	9	0.151	56	0.226	34	0.137	0.582	0.418	1861	904	1580	1598	0	0	0	0	0	0	0	0	0	0	0	0	0	9	0
At4g22300_cichwide.phy	24	260	6240	210	3365	67	0.258	36	0.138	0.519	0.481	1355	1568	1332	1775	0	0	0	0	0	0	0	0	0	0	0	123	0	87	0
At1g33810_cichwide.phy	24	115	2760	3	0.109	23	0.2	16	0.139	0.585	0.415	659	739	405	954	0	0	0	0	0	0	0	0	0	0	0	0	0	3	0
At2g31570_cichwide.phy	24	287	6888	2732	39663	59	0.206	40	0.139	0.609	0.391	1393	808	815	1140	0	0	0	0	0	0	0	0	0	0	0	2642	0	90	0
At4g03560_cichwide.phy	24	191	4584	189	4123	41	0.215	27	0.141	0.615	0.385	1108	743	947	1597	0	0	0	0	0	0	0	0	0	0	0	0	0	189	0
At5g11730_cichwide.phy	24	255	6120	112	1.83	60	0.235	36	0.141	0.606	0.394	1686	1234	1134	1954	0	0	0	0	0	0	0	0	0	0	0	0	0	112	0
At1g29250_cichwide.phy	24	120	2880	30	1042	27	0.225	17	0.142	0.608	0.392	1099	701	417	633	0	0	0	0	0	0	0	0	0	0	0	0	0	30	0
At5g03300_cichwide.phy	24	140	3360	23	0.685	37	0.264	20	0.143	0.527	0.473	815	704	875	943	0	0	0	0	0	0	0	0	0	0	0	0	0	23	0
At1g11790_cichwide.phy	24	145	3480	155	4454	34	0.234	21	0.145	0.552	0.448	838	658	833	996	0	0	0	0	0	0	0	0	0	0	0	0	0	155	0
At3g52300_cichwide.phy	24	172	4128	40	0.969	34	0.198	25	0.145	0.482	0.518	1041	860	1256	931	0	0	0	0	0	0	0	0	0	0	0	0	0	40	0
At5g19860_cichwide.phy	24	248	5952	186	3125	50	0.202	36	0.145	0.591	0.409	1582	1035	1326	1823	0	0	0	0	0	0	0	0	0	0	0	0	0	186	0
At3g01440_cichwide.phy	24	212	5088	34	0.668	50	0.236	31	0.146	0.597	0.403	1518	939	1099	1498	0	0	0	0	0	0	0	0	0	0	0	0	0	34	0
At2g06530_cichwide.phy	24	254	6096	19	0.312	55	0.217	37	0.146	0.582	0.418	2336	786	1755	1200	0	0	0	0	0	0	0	0	0	0	0	0	0	19	0
At1g09340_cichwide.phy	24	335	8040	87	1082	82	0.245	49	0.146	0.563	0.437	2440	1594	1879	2040	0	0	0	0	0	0	0	0	0	0	0	0	0	87	0
At1g29980_cichwide.phy	24	418	10032	533	5313	100	0.239	61	0.146	0.534	0.466	2719	2452	1973	2355	0	0	0	0	0	0	0	0	0	0	0	304	0	229	0
At5g09920_cichwide.phy	24	109	2616	18	0.688	25	0.229	16	0.147	0.627	0.373	823	452	516	807	0	0	0	0	0	0	0	0	0	0	0	0	0	18	0
At3g28720_cichwide.phy	24	251	6024	427	7088	51	0.203	37	0.147	0.543	0.457	1310	1139	1418	1730	0	0	0	0	0	0	0	0	0	0	0	0	0	427	0
At5g22300_cichwide.phy	24	135	3240	133	4105	30	0.222	20	0.148	0.592	0.408	933	580	687	907	0	0	0	0	0	0	0	0	0	0	0	0	0	133	0
At3g51800_cichwide.phy	24	514	12336	42	0.34	125	0.243	76	0.148	0.573	0.427	3859	2146	3100	3189	0	0	0	0	0	0	0	0	0	0	0	0	0	42	0
At1g15140_cichwide.phy	24	114	2736	105	3838	23	0.202	17	0.149	0.606	0.394	868	386	650	727	0	0	0	0	0	0	0	0	0	0	0	1	0	104	0
At5g20130_cichwide.phy	24	222	5328	429	8052	64	0.288	33	0.149	0.512	0.488	1001	875	1515	1508	0	0	0	0	0	0	0	0	0	0	0	116	0	313	0
At2g43030_cichwide.phy	24	339	8136	600	7375	83	0.245	51	0.15	0.548	0.452	2540	1346	2064	1586	0	0	0	0	0	0	0	0	0	0	0	16	0	584	0
At2g13360_cichwide.phy	24	374	8976	551	6139	81	0.217	56	0.15	0.544	0.456	2225	1935	1907	2358	0	0	0	0	0	0	0	0	0	0	0	247	0	304	0
At3g47860_cichwide.phy	24	406	9744	330	3387	99	0.244	61	0.15	0.608	0.392	2889	1757	1937	2831	0	0	0	0	0	0	0	0	0	0	0	137	0	193	0
At1g32500_cichwide.phy	24	453	10872	236	2171	115	0.254	68	0.15	0.593	0.407	3379	1890	2444	2923	0	0	0	0	0	0	0	0	0	0	0	0	0	236	0
At5g56940_cichwide.phy	24	279	6696	147	2195	70	0.251	42	0.151	0.435	0.565	1374	1486	2215	1474	0	0	0	0	0	0	0	0	0	0	0	145	0	2	0
At3g46780_cichwide.phy	24	378	9072	31	0.342	94	0.249	57	0.151	0.501	0.499	2396	2280	2229	2136	0	0	0	0	0	0	0	0	0	0	0	20	0	11	0
At3g04610_cichwide.phy	24	150	3600	109	3028	36	0.24	23	0.153	0.579	0.421	1004	540	928	1019	0	0	0	0	0	0	0	0	0	0	0	0	0	109	0
At3g12600_cichwide.phy	24	242	5808	271	4666	67	0.277	37	0.153	0.521	0.479	1605	1055	1598	1279	0	0	0	0	0	0	0	0	0	0	0	0	0	271	0
At2g44140_cichwide.phy	24	406	9744	459	4711	105	0.259	62	0.153	0.558	0.442	2382	1954	2149	2800	0	0	0	0	0	0	0	0	0	0	0	117	0	342	0
At3g47340_cichwide.phy	24	555	13320	821	6164	130	0.234	85	0.153	0.511	0.489	3165	2950	3164	3220	0	0	0	0	0	0	0	0	0	0	0	417	0	404	0
At1g06690_cichwide.phy	24	130	3120	40	1282	27	0.208	20	0.154	0.521	0.479	900	574	900	706	0	0	0	0	0	0	0	0	0	0	0	0	0	40	0
At3g58750_cichwide.phy	24	246	5904	303	5132	62	0.252	38	0.154	0.55	0.45	1530	1154	1367	1550	0	0	0	0	0	0	0	0	0	0	0	0	0	303	0
At5g17170_cichwide.phy	24	168	4032	71	1761	39	0.232	26	0.155	0.49	0.51	954	800	1222	985	0	0	0	0	0	0	0	0	0	0	0	0	0	71	0
At5g25080_cichwide.phy	24	187	4488	353	7865	48	0.257	29	0.155	0.551	0.449	1096	1242	616	1181	0	0	0	0	0	0	0	0	0	0	0	0	0	353	0
At1g14340_cichwide.phy	24	303	7272	140	1925	78	0.257	47	0.155	0.458	0.542	1610	1459	2406	1657	0	0	0	0	0	0	0	0	0	0	0	0	0	140	0
At1g30000_cichwide.phy	24	559	13416	2138	15936	154	0.275	87	0.156	0.608	0.392	3440	2150	2267	3421	0	0	0	0	0	0	0	0	0	0	0	161	0	1977	0
At1g44575_cichwide.phy	24	234	5616	21	0.374	61	0.261	37	0.158	0.575	0.425	1555	1073	1305	1662	0	0	0	0	0	0	0	0	0	0	0	0	0	21	0
At4g38540_cichwide.phy	24	266	6384	879	13769	81	0.305	42	0.158	0.577	0.423	1564	864	1463	1614	0	0	0	0	0	0	0	0	0	0	0	0	0	879	0
At3g01980_cichwide.phy	24	361	8664	293	3382	91	0.252	57	0.158	0.572	0.428	2673	1288	2296	2114	0	0	0	0	0	0	0	0	0	0	0	132	0	161	0
At4g17770_cichwide.phy	24	685	16440	759	4617	190	0.277	108	0.158	0.536	0.464	4280	2837	4438	4126	0	0	0	0	0	0	0	0	0	0	0	322	0	437	0
At2g05170_cichwide.phy	24	276	6624	138	2083	72	0.261	44	0.159	0.605	0.395	2115	843	1722	1806	0	0	0	0	0	0	0	0	0	0	0	0	0	138	0
At5g11950_cichwide.phy	24	143	3432	153	4458	40	0.28	23	0.161	0.61	0.39	951	498	781	1049	0	0	0	0	0	0	0	0	0	0	0	0	0	153	0
At4g27700_cichwide.phy	24	230	5520	310	5616	57	0.248	37	0.161	0.579	0.421	1547	901	1290	1472	0	0	0	0	0	0	0	0	0	0	0	137	0	173	0
At4g15130_cichwide.phy	24	248	5952	277	4654	54	0.218	40	0.161	0.598	0.402	1951	979	1303	1442	0	0	0	0	0	0	0	0	0	0	0	134	0	143	0
At3g48680_cichwide.phy	24	471	11304	184	1628	116	0.246	76	0.161	0.568	0.432	3064	2155	2653	3248	0	0	0	0	0	0	0	0	0	0	0	0	0	184	0
At2g17970_cichwide.phy	24	427	10248	1485	14491	113	0.265	69	0.162	0.607	0.393	2854	1371	2070	2468	0	0	0	0	0	0	0	0	0	0	0	918	0	567	0
At4g14360_cichwide.phy	24	463	11112	156	1404	111	0.24	75	0.162	0.564	0.436	3147	2227	2547	3035	0	0	0	0	0	0	0	0	0	0	0	0	0	156	0
At4g20360_cichwide.phy	24	541	12984	33	0.254	136	0.251	88	0.163	0.536	0.464	3556	2771	3243	3381	0	0	0	0	0	0	0	0	0	0	0	0	0	33	0
At3g20320_cichwide.phy	24	177	4248	40	0.942	46	0.26	29	0.164	0.571	0.429	841	743	1063	1561	0	0	0	0	0	0	0	0	0	0	0	0	0	40	0
At1g74730_cichwide.phy	24	439	10536	202	1917	123	0.28	72	0.164	0.509	0.491	2585	1927	3146	2676	0	0	0	0	0	0	0	0	0	0	0	0	0	202	0
At2g45620_cichwide.phy	24	512	12288	369	3003	148	0.289	84	0.164	0.613	0.387	3685	1967	2643	3624	0	0	0	0	0	0	0	0	0	0	0	0	0	369	0
At1g10740_cichwide.phy	24	242	5808	73	1257	74	0.306	40	0.165	0.574	0.426	1500	1345	1097	1793	0	0	0	0	0	0	0	0	0	0	0	0	0	73	0
At5g17330_cichwide.phy	24	279	6696	469	7004	61	0.219	46	0.165	0.568	0.432	1950	985	1707	1585	0	0	0	0	0	0	0	0	0	0	0	369	0	100	0
At2g20020_cichwide.phy	24	265	6360	273	4292	70	0.264	44	0.166	0.578	0.422	2023	996	1575	1493	0	0	0	0	0	0	0	0	0	0	0	137	0	136	0
At1g12330_cichwide.phy	24	413	9912	1283	12944	117	0.283	69	0.167	0.558	0.442	2446	1655	2163	2365	0	0	0	0	0	0	0	0	0	0	0	1144	0	139	0
At1g07180_cichwide.phy	24	603	14472	323	2232	156	0.259	101	0.167	0.514	0.486	3387	2437	4440	3885	0	0	0	0	0	0	0	0	0	0	0	267	0	56	0
At1g08780_cichwide.phy	24	355	8520	133	1561	85	0.239	60	0.169	0.592	0.408	3053	1177	2244	1913	0	0	0	0	0	0	0	0	0	0	0	28	0	105	0
At3g17210_cichwide.phy	24	300	7200	166	2306	87	0.29	51	0.17	0.557	0.443	2027	1580	1536	1891	0	0	0	0	0	0	0	0	0	0	0	5	0	161	0
At1g06680_cichwide.phy	24	364	8736	212	2427	89	0.245	62	0.17	0.513	0.487	2402	1935	2219	1968	0	0	0	0	0	0	0	0	0	0	0	15	0	197	0
At3g53140_cichwide.phy	24	441	10584	466	4403	125	0.283	76	0.172	0.543	0.457	2743	1617	3010	2748	0	0	0	0	0	0	0	0	0	0	0	216	0	250	0
At5g26360_cichwide.phy	24	662	15888	1331	8377	157	0.237	117	0.177	0.584	0.416	4492	2099	3957	4009	0	0	0	0	0	0	0	0	0	0	0	700	0	631	0
At1g42970_cichwide.phy	24	404	9696	767	7.91	101	0.25	72	0.178	0.45	0.55	2103	2268	2647	1911	0	0	0	0	0	0	0	0	0	0	0	384	0	383	0
At5g42890_cichwide.phy	24	112	2688	52	1935	28	0.25	20	0.179	0.481	0.519	783	879	488	486	0	0	0	0	0	0	0	0	0	0	0	0	0	52	0
At2g21250_cichwide.phy	24	341	8184	551	6733	94	0.276	61	0.179	0.554	0.446	2111	1646	1758	2118	0	0	0	0	0	0	0	0	0	0	0	0	0	551	0
At2g44060_cichwide.phy	24	424	10176	710	6977	114	0.269	76	0.179	0.608	0.392	3023	1851	1864	2728	0	0	0	0	0	0	0	0	0	0	0	261	0	449	0
At2g13840_cichwide.phy	24	515	12360	561	4539	141	0.274	93	0.181	0.525	0.475	3001	2101	3507	3190	0	0	0	0	0	0	0	0	0	0	0	163	0	398	0
At4g26530_cichwide.phy	24	640	15360	95	0.618	178	0.278	116	0.181	0.465	0.535	3696	3389	4771	3409	0	0	0	0	0	0	0	0	0	0	0	0	0	95	0
At2g33800_cichwide.phy	24	186	4464	119	2666	44	0.237	34	0.183	0.532	0.468	1239	679	1353	1074	0	0	0	0	0	0	0	0	0	0	0	0	0	119	0
At5g09310_cichwide.phy	24	223	5352	107	1999	68	0.305	41	0.184	0.482	0.518	966	1547	1169	1563	0	0	0	0	0	0	0	0	0	0	0	0	0	107	0
At1g73090_cichwide.phy	24	156	3744	368	9829	43	0.276	29	0.186	0.566	0.434	993	618	848	917	0	0	0	0	0	0	0	0	0	0	0	46	0	322	0
At5g16400_cichwide.phy	24	269	6456	855	13243	74	0.275	50	0.186	0.593	0.407	1724	988	1290	1599	0	0	0	0	0	0	0	0	0	0	0	407	0	448	0
At3g58650_cichwide.phy	24	213	5112	319	6.24	69	0.324	40	0.188	0.591	0.409	1597	277	1682	1237	0	0	0	0	0	0	0	0	0	0	0	0	0	319	0
At2g45550_cichwide.phy	24	448	10752	222	2065	131	0.292	84	0.188	0.578	0.422	3175	2294	2150	2911	0	0	0	0	0	0	0	0	0	0	0	60	0	162	0
At4g33670_cichwide.phy	24	671	16104	1010	6272	216	0.322	127	0.189	0.599	0.401	4727	2550	3496	4321	0	0	0	0	0	0	0	0	0	0	0	769	0	241	0
At4g26100_cichwide.phy	24	113	2712	54	1991	35	0.31	23	0.204	0.632	0.368	648	361	618	1031	0	0	0	0	0	0	0	0	0	0	0	0	0	54	0
At1g08500_cichwide.phy	24	443	10632	64	0.602	139	0.314	92	0.208	0.495	0.505	2780	3149	2187	2452	0	0	0	0	0	0	0	0	0	0	0	36	0	28	0
At3g02540_cichwide.phy	24	156	3744	55	1469	48	0.308	37	0.237	0.63	0.37	1319	592	772	1006	0	0	0	0	0	0	0	0	0	0	0	0	0	55	0
At4g12780_cichwide.phy	24	134	3216	95	2954	48	0.358	40	0.299	0.581	0.419	976	580	729	836	0	0	0	0	0	0	0	0	0	0	0	0	0	95	0

## Sheet: Lactuca 6 524
Alignment_name	No_of_taxa	Alignment_length	Total_matrix_cells	Undetermined_characters	Missing_percent	No_variable_sites	Proportion_variable_sites	Parsimony_informative_sites	Proportion_parsimony_informative	AT_content	GC_content	A	C	G	T	K	M	R	Y	S	W	B	V	H	D	X	N	O	-	?
Assembly_At2g47690_modif70.fas	6	102	612	0	0	1	0.01	0	0	0.512	0.488	138	155	144	175	0	0	0	0	0	0	0	0	0	0	0	0	0	0	0
Assembly_At1g20430_modif70.fas	6	84	504	35	6944	1	0.012	0	0	0.571	0.429	145	108	93	123	0	0	0	0	0	0	0	0	0	0	0	0	0	0	35
Assembly_At4g01710_modif70.fas	6	130	780	2	0.256	5	0.038	0	0	0.542	0.458	206	182	174	216	0	0	0	0	0	0	0	0	0	0	0	0	0	0	2
Assembly_At2g38450_modif70.fas	6	149	894	0	0	6	0.04	0	0	0.551	0.449	264	167	234	229	0	0	0	0	0	0	0	0	0	0	0	0	0	0	0
Assembly_At3g28720_modif70.fas	6	258	1548	4	0.258	6	0.023	0	0	0.532	0.468	371	332	390	451	0	0	0	0	0	0	0	0	0	0	0	0	0	0	4
Assembly_At2g39780_modif70.fas	6	140	840	5	0.595	7	0.05	0	0	0.597	0.403	228	174	163	270	0	0	0	0	0	0	0	0	0	0	0	0	0	0	5
Assembly_At3g52140_modif70.fas	6	174	1044	0	0	5	0.029	0	0	0.582	0.418	319	204	232	289	0	0	0	0	0	0	0	0	0	0	0	0	0	0	0
Assembly_At1g56020_modif70.fas	6	114	684	6	0.877	7	0.061	0	0	0.5	0.5	129	176	163	210	0	0	0	0	0	0	0	0	0	0	0	0	0	0	6
Assembly_At3g55520_modif70.fas	6	120	720	14	1944	10	0.083	0	0	0.487	0.513	284	124	238	60	0	0	0	0	0	0	0	0	0	0	0	0	0	0	14
Assembly_At4g31200_modif70.fas	6	281	1686	0	0	11	0.039	0	0	0.56	0.44	430	359	383	514	0	0	0	0	0	0	0	0	0	0	0	0	0	0	0
Assembly_At2g26210_modif70.fas	6	240	1440	490	34028	5	0.021	0	0	0.568	0.432	308	190	220	232	0	0	0	0	0	0	0	0	0	0	0	341	0	0	149
Assembly_At5g04000_modif70.fas	6	144	864	0	0	7	0.049	0	0	0.529	0.471	233	161	246	224	0	0	0	0	0	0	0	0	0	0	0	0	0	0	0
Assembly_At1g27435_modif70.fas	6	132	792	0	0	3	0.023	0	0	0.478	0.522	223	174	239	156	0	0	0	0	0	0	0	0	0	0	0	0	0	0	0
Assembly_At4g25700_modif70.fas	6	136	816	3	0.368	5	0.037	0	0	0.469	0.531	180	252	180	201	0	0	0	0	0	0	0	0	0	0	0	0	0	0	3
Assembly_At1g12840_modif70.fas	6	130	780	10	1282	8	0.062	0	0	0.535	0.465	189	156	202	223	0	0	0	0	0	0	0	0	0	0	0	0	0	0	10
Assembly_At1g55480_modif70.fas	6	135	810	0	0	13	0.096	0	0	0.603	0.397	237	95	227	251	0	0	0	0	0	0	0	0	0	0	0	0	0	0	0
Assembly_At2g04845_modif70.fas	6	132	792	0	0	11	0.083	0	0	0.615	0.385	247	134	171	240	0	0	0	0	0	0	0	0	0	0	0	0	0	0	0
Assembly_At1g30380_modif70.fas	6	220	1320	0	0	11	0.05	0	0	0.517	0.483	284	262	376	398	0	0	0	0	0	0	0	0	0	0	0	0	0	0	0
Assembly_At3g06610_modif70.fas	6	240	1440	2	0.139	10	0.042	0	0	0.537	0.463	456	264	401	317	0	0	0	0	0	0	0	0	0	0	0	2	0	0	0
Assembly_At5g59610_modif70.fas	6	111	666	1	0.15	4	0.036	0	0	0.588	0.412	194	138	136	197	0	0	0	0	0	0	0	0	0	0	0	0	0	1	0
Assembly_At2g38290_modif70.fas	6	130	780	12	1538	8	0.062	0	0	0.491	0.509	195	163	228	182	0	0	0	0	0	0	0	0	0	0	0	0	0	0	12
Assembly_At5g14220_modif70.fas	6	136	816	0	0	7	0.051	0	0	0.562	0.438	235	102	255	224	0	0	0	0	0	0	0	0	0	0	0	0	0	0	0
Assembly_At5g52520_modif70.fas	6	116	696	0	0	7	0.06	0	0	0.586	0.414	217	110	178	191	0	0	0	0	0	0	0	0	0	0	0	0	0	0	0
Assembly_At1g12050_modif70.fas	6	150	900	0	0	8	0.053	0	0	0.591	0.409	253	188	180	279	0	0	0	0	0	0	0	0	0	0	0	0	0	0	0
Assembly_At2g44430_modif70.fas	6	126	756	61	8069	7	0.056	0	0	0.614	0.386	320	61	208	106	0	0	0	0	0	0	0	0	0	0	0	0	0	0	61
Assembly_At5g63905_modif70.fas	6	108	648	15	2315	4	0.037	0	0	0.509	0.491	233	171	140	89	0	0	0	0	0	0	0	0	0	0	0	0	0	0	15
Assembly_At3g62820_modif70.fas	6	183	1098	0	0	8	0.044	0	0	0.597	0.403	315	135	307	341	0	0	0	0	0	0	0	0	0	0	0	0	0	0	0
Assembly_At5g20170_modif70.fas	6	135	810	11	1358	14	0.104	0	0	0.447	0.553	148	83	359	209	0	0	0	0	0	0	0	0	0	0	0	0	0	0	11
Assembly_At3g61620_modif70.fas	6	202	1212	53	4373	6	0.03	0	0	0.595	0.405	291	217	253	398	0	0	0	0	0	0	0	0	0	0	0	14	0	0	39
Assembly_At3g12680_modif70.fas	6	123	738	0	0	3	0.024	0	0	0.527	0.473	198	126	223	191	0	0	0	0	0	0	0	0	0	0	0	0	0	0	0
Assembly_At1g22170_modif70.fas	6	96	576	15	2604	7	0.073	0	0	0.627	0.373	209	85	124	143	0	0	0	0	0	0	0	0	0	0	0	0	0	0	15
Assembly_At3g24730_modif70.fas	6	109	654	21	3211	6	0.055	0	0	0.578	0.422	176	101	166	190	0	0	0	0	0	0	0	0	0	0	0	20	0	0	1
Assembly_At1g67170_modif70.fas	6	144	864	8	0.926	6	0.042	0	0	0.602	0.398	285	139	202	230	0	0	0	0	0	0	0	0	0	0	0	0	0	0	8
Assembly_At2g20360_modif70.fas	6	369	2214	12	0.542	20	0.054	1	0.003	0.559	0.441	616	464	508	614	0	0	0	0	0	0	0	0	0	0	0	0	0	0	12
Assembly_At4g11160_modif70.fas	6	291	1746	59	3379	29	0.1	1	0.003	0.513	0.487	491	209	613	374	0	0	0	0	0	0	0	0	0	0	0	4	0	35	20
Assembly_At2g24940_modif70.fas	6	288	1728	0	0	15	0.052	1	0.003	0.522	0.478	489	363	463	413	0	0	0	0	0	0	0	0	0	0	0	0	0	0	0
Assembly_At2g27290_modif70.fas	6	321	1926	29	1506	14	0.044	1	0.003	0.573	0.427	560	365	444	528	0	0	0	0	0	0	0	0	0	0	0	0	0	0	29
Assembly_At5g55260_modif70.fas	6	297	1782	0	0	8	0.027	1	0.003	0.556	0.444	502	365	426	489	0	0	0	0	0	0	0	0	0	0	0	0	0	0	0
Assembly_At3g62810_modif70.fas	6	303	1818	8	0.44	15	0.05	1	0.003	0.468	0.532	511	451	512	336	0	0	0	0	0	0	0	0	0	0	0	0	0	0	8
Assembly_At1g16740_modif70.fas	6	307	1842	1017	55212	5	0.016	1	0.003	0.545	0.455	250	160	215	200	0	0	0	0	0	0	0	0	0	0	0	1002	0	0	15
Assembly_At1g79850_modif70.fas	6	264	1584	4	0.253	10	0.038	1	0.004	0.53	0.47	502	380	363	335	0	0	0	0	0	0	0	0	0	0	0	0	0	0	4
Assembly_At3g19910_modif70.fas	6	232	1392	13	0.934	16	0.069	1	0.004	0.619	0.381	436	227	299	417	0	0	0	0	0	0	0	0	0	0	0	0	0	0	13
Assembly_At1g61150_modif70.fas	6	253	1518	0	0	12	0.047	1	0.004	0.633	0.367	582	208	349	379	0	0	0	0	0	0	0	0	0	0	0	0	0	0	0
Assembly_At3g18080_modif70.fas	6	250	1500	14	0.933	13	0.052	1	0.004	0.516	0.484	415	339	380	352	0	0	0	0	0	0	0	0	0	0	0	0	0	0	14
Assembly_At1g26550_modif70.fas	6	253	1518	54	3557	11	0.043	1	0.004	0.547	0.453	441	272	391	360	0	0	0	0	0	0	0	0	0	0	0	16	0	0	38
Assembly_At3g18410_modif70.fas	6	279	1674	19	1135	10	0.036	1	0.004	0.475	0.525	435	407	462	351	0	0	0	0	0	0	0	0	0	0	0	0	0	0	19
Assembly_At5g24490_modif70.fas	6	184	1104	0	0	12	0.065	1	0.005	0.574	0.426	416	200	270	218	0	0	0	0	0	0	0	0	0	0	0	0	0	0	0
Assembly_At2g26970_modif70.fas	6	209	1254	0	0	13	0.062	1	0.005	0.586	0.414	393	152	367	342	0	0	0	0	0	0	0	0	0	0	0	0	0	0	0
Assembly_At1g29070_modif70.fas	6	207	1242	27	2174	16	0.077	1	0.005	0.543	0.457	382	187	368	278	0	0	0	0	0	0	0	0	0	0	0	0	0	0	27
Assembly_At5g22790_modif70.fas	6	184	1104	0	0	8	0.043	1	0.005	0.578	0.422	304	170	296	334	0	0	0	0	0	0	0	0	0	0	0	0	0	0	0
Assembly_At2g36930_modif70.fas	6	188	1128	79	7004	7	0.037	1	0.005	0.565	0.435	319	173	282	275	0	0	0	0	0	0	0	0	0	0	0	0	0	0	79
Assembly_At5g42850_modif70.fas	6	202	1212	0	0	16	0.079	1	0.005	0.492	0.508	335	273	342	262	0	0	0	0	0	0	0	0	0	0	0	0	0	0	0
Assembly_At2g45490_modif70.fas	6	215	1290	4	0.31	9	0.042	1	0.005	0.59	0.41	400	199	328	359	0	0	0	0	0	0	0	0	0	0	0	0	0	1	3
Assembly_At5g23120_modif70.fas	6	406	2436	0	0	18	0.044	2	0.005	0.554	0.446	675	418	669	674	0	0	0	0	0	0	0	0	0	0	0	0	0	0	0
Assembly_At5g03455_modif70.fas	6	162	972	31	3189	18	0.111	1	0.006	0.505	0.495	250	155	312	224	0	0	0	0	0	0	0	0	0	0	0	0	0	0	31
Assembly_At1g75220_modif70.fas	6	156	936	0	0	13	0.083	1	0.006	0.632	0.368	221	156	188	371	0	0	0	0	0	0	0	0	0	0	0	0	0	0	0
Assembly_At1g16810_modif70.fas	6	168	1008	14	1389	3	0.018	1	0.006	0.582	0.418	384	225	190	195	0	0	0	0	0	0	0	0	0	0	0	0	0	0	14
Assembly_At2g21290_modif70.fas	6	156	936	64	6838	9	0.058	1	0.006	0.499	0.501	268	179	259	166	0	0	0	0	0	0	0	0	0	0	0	0	0	0	64
Assembly_At5g09600_modif70.fas	6	171	1026	4	0.39	11	0.064	1	0.006	0.618	0.382	195	252	139	436	0	0	0	0	0	0	0	0	0	0	0	0	0	0	4
Assembly_At1g55670_modif70.fas	6	324	1944	0	0	9	0.028	2	0.006	0.523	0.477	478	409	520	537	0	0	0	0	0	0	0	0	0	0	0	0	0	0	0
Assembly_At2g31490_modif70.fas	6	168	1008	0	0	5	0.03	1	0.006	0.518	0.482	272	176	310	250	0	0	0	0	0	0	0	0	0	0	0	0	0	0	0
Assembly_At3g13740_modif70.fas	6	171	1026	17	1657	11	0.064	1	0.006	0.504	0.496	285	268	232	224	0	0	0	0	0	0	0	0	0	0	0	2	0	0	15
Assembly_At4g26530_modif70.fas	6	640	3840	0	0	44	0.069	4	0.006	0.458	0.542	938	905	1175	822	0	0	0	0	0	0	0	0	0	0	0	0	0	0	0
Assembly_At4g31560_modif70.fas	6	147	882	144	16327	11	0.075	1	0.007	0.571	0.429	199	220	97	222	0	0	0	0	0	0	0	0	0	0	0	30	0	0	114
Assembly_At4g12780_modif70.fas	6	134	804	24	2985	12	0.09	1	0.007	0.592	0.408	260	131	188	201	0	0	0	0	0	0	0	0	0	0	0	0	0	0	24
Assembly_At3g62600_modif70.fas	6	149	894	0	0	8	0.054	1	0.007	0.634	0.366	336	128	199	231	0	0	0	0	0	0	0	0	0	0	0	0	0	0	0
Assembly_At5g56290_modif70.fas	6	269	1614	5	0.31	11	0.041	2	0.007	0.562	0.438	477	379	326	427	0	0	0	0	0	0	0	0	0	0	0	0	0	0	5
Assembly_At5g19860_modif70.fas	6	279	1674	2	0.119	12	0.043	2	0.007	0.593	0.407	455	299	382	536	0	0	0	0	0	0	0	0	0	0	0	0	0	0	2
Assembly_At5g26880_modif70.fas	6	141	846	0	0	10	0.071	1	0.007	0.629	0.371	261	133	181	271	0	0	0	0	0	0	0	0	0	0	0	0	0	0	0
Assembly_At2g45740_modif70.fas	6	294	1764	6	0.34	13	0.044	2	0.007	0.564	0.436	518	351	415	474	0	0	0	0	0	0	0	0	0	0	0	0	0	0	6
Assembly_At4g00585_modif70.fas	6	141	846	0	0	5	0.035	1	0.007	0.44	0.56	169	225	249	203	0	0	0	0	0	0	0	0	0	0	0	0	0	0	0
Assembly_At5g24500_modif70.fas	6	141	846	0	0	6	0.043	1	0.007	0.569	0.431	286	104	260	196	0	0	0	0	0	0	0	0	0	0	0	0	0	0	0
Assembly_At5g11680_modif70.fas	6	153	918	11	1198	11	0.072	1	0.007	0.583	0.417	250	207	172	278	0	0	0	0	0	0	0	0	0	0	0	0	0	0	11
Assembly_At5g54080_modif70.fas	6	141	846	22	2.6	12	0.085	1	0.007	0.594	0.406	214	149	186	275	0	0	0	0	0	0	0	0	0	0	0	0	0	0	22
Assembly_At5g56940_modif70.fas	6	279	1674	2	0.119	23	0.082	2	0.007	0.427	0.573	349	384	573	366	0	0	0	0	0	0	0	0	0	0	0	0	0	0	2
Assembly_At1g01940_modif70.fas	6	141	846	0	0	8	0.057	1	0.007	0.604	0.396	258	167	168	253	0	0	0	0	0	0	0	0	0	0	0	0	0	0	0
Assembly_At1g80090_modif70.fas	6	148	888	19	2.14	7	0.047	1	0.007	0.527	0.473	219	166	245	239	0	0	0	0	0	0	0	0	0	0	0	0	0	0	19
Assembly_At2g20190_modif70.fas	6	135	810	2	0.247	5	0.037	1	0.007	0.532	0.468	217	191	187	213	0	0	0	0	0	0	0	0	0	0	0	0	0	0	2
Assembly_At3g07680_modif70.fas	6	268	1608	0	0	9	0.034	2	0.007	0.557	0.443	460	339	373	436	0	0	0	0	0	0	0	0	0	0	0	0	0	0	0
Assembly_At4g13500_modif70.fas	6	141	846	0	0	6	0.043	1	0.007	0.533	0.467	216	172	223	235	0	0	0	0	0	0	0	0	0	0	0	0	0	0	0
Assembly_At5g43260_modif70.fas	6	153	918	0	0	5	0.033	1	0.007	0.387	0.613	96	233	330	259	0	0	0	0	0	0	0	0	0	0	0	0	0	0	0
Assembly_At1g29250_modif70.fas	6	120	720	0	0	13	0.108	1	0.008	0.607	0.393	272	171	112	165	0	0	0	0	0	0	0	0	0	0	0	0	0	0	0
Assembly_At1g47640_modif70.fas	6	360	2160	10	0.463	13	0.036	3	0.008	0.559	0.441	525	413	535	677	0	0	0	0	0	0	0	0	0	0	0	0	0	0	10
Assembly_At4g13430_modif70.fas	6	121	726	0	0	12	0.099	1	0.008	0.507	0.493	166	156	202	202	0	0	0	0	0	0	0	0	0	0	0	0	0	0	0
Assembly_At2g43080_modif70.fas	6	353	2118	175	8263	20	0.057	3	0.008	0.598	0.402	638	350	431	524	0	0	0	0	0	0	0	0	0	0	0	35	0	0	140
Assembly_At4g25370_modif70.fas	6	259	1554	3	0.193	19	0.073	2	0.008	0.576	0.424	459	246	411	435	0	0	0	0	0	0	0	0	0	0	0	0	0	0	3
Assembly_At5g11500_modif70.fas	6	377	2262	2	0.088	23	0.061	3	0.008	0.59	0.41	731	435	491	603	0	0	0	0	0	0	0	0	0	0	0	0	0	2	0
Assembly_At5g42070_modif70.fas	6	262	1572	36	2.29	22	0.084	2	0.008	0.455	0.545	374	351	487	324	0	0	0	0	0	0	0	0	0	0	0	1	0	5	30
Assembly_At1g76450_modif70.fas	6	132	792	19	2399	6	0.045	1	0.008	0.646	0.354	276	114	160	223	0	0	0	0	0	0	0	0	0	0	0	0	0	0	19
Assembly_At5g04420_modif70.fas	6	118	708	4	0.565	8	0.068	1	0.008	0.551	0.449	227	177	139	161	0	0	0	0	0	0	0	0	0	0	0	0	0	0	4
Assembly_At5g42890_modif70.fas	6	126	756	0	0	4	0.032	1	0.008	0.483	0.517	224	255	136	141	0	0	0	0	0	0	0	0	0	0	0	0	0	0	0
Assembly_At5g25757_modif70.fas	6	384	2304	5	0.217	23	0.06	3	0.008	0.579	0.421	639	398	571	691	0	0	0	0	0	0	0	0	0	0	0	0	0	0	5
Assembly_At3g03100_modif70.fas	6	265	1590	9	0.566	14	0.053	2	0.008	0.517	0.483	480	377	386	338	0	0	0	0	0	0	0	0	0	0	0	0	0	0	9
Assembly_At4g09980_modif70.fas	6	129	774	29	3747	6	0.047	1	0.008	0.56	0.44	231	151	177	186	0	0	0	0	0	0	0	0	0	0	0	0	0	1	28
Assembly_At2g27960_modif70.fas	6	133	798	0	0	13	0.098	1	0.008	0.484	0.516	251	180	232	135	0	0	0	0	0	0	0	0	0	0	0	0	0	0	0
Assembly_At1g30360_modif70.fas	6	255	1530	45	2941	20	0.078	2	0.008	0.628	0.372	404	238	314	529	0	0	0	0	0	0	0	0	0	0	0	0	0	0	45
Assembly_At1g03600_modif70.fas	6	237	1422	9	0.633	11	0.046	2	0.008	0.474	0.526	377	349	394	293	0	0	0	0	0	0	0	0	0	0	0	0	0	0	9
Assembly_At2g27470_modif70.fas	6	118	708	12	1695	14	0.119	1	0.008	0.61	0.39	252	125	147	172	0	0	0	0	0	0	0	0	0	0	0	0	0	0	12
Assembly_At3g57040_modif70.fas	6	115	690	72	10435	13	0.113	1	0.009	0.56	0.44	202	117	155	144	0	0	0	0	0	0	0	0	0	0	0	0	0	0	72
Assembly_At1g80360_modif70.fas	6	346	2076	21	1012	19	0.055	3	0.009	0.557	0.443	570	435	475	575	0	0	0	0	0	0	0	0	0	0	0	7	0	0	14
Assembly_At4g12790_modif70.fas	6	117	702	0	0	3	0.026	1	0.009	0.607	0.393	194	155	121	232	0	0	0	0	0	0	0	0	0	0	0	0	0	0	0
Assembly_At3g06050_modif70.fas	6	318	1908	53	2778	20	0.063	3	0.009	0.54	0.46	514	417	437	487	0	0	0	0	0	0	0	0	0	0	0	0	0	2	51
Assembly_At3g18215_modif70.fas	6	117	702	0	0	5	0.043	1	0.009	0.587	0.413	224	192	98	188	0	0	0	0	0	0	0	0	0	0	0	0	0	0	0
Assembly_At1g77350_modif70.fas	6	330	1980	152	7677	24	0.073	3	0.009	0.586	0.414	450	344	413	621	0	0	0	0	0	0	0	0	0	0	0	0	0	0	152
Assembly_At4g26100_modif70.fas	6	113	678	0	0	2	0.018	1	0.009	0.63	0.37	168	103	148	259	0	0	0	0	0	0	0	0	0	0	0	0	0	0	0
Assembly_At2g18900_modif70.fas	6	110	660	66	10	12	0.109	1	0.009	0.645	0.355	196	77	135	186	0	0	0	0	0	0	0	0	0	0	0	0	0	0	66
Assembly_At2g23090_modif70.fas	6	117	702	0	0	5	0.043	1	0.009	0.569	0.431	219	149	154	180	0	0	0	0	0	0	0	0	0	0	0	0	0	0	0
Assembly_At1g63780_modif70.fas	6	426	2556	92	3599	24	0.056	4	0.009	0.627	0.373	823	514	406	721	0	0	0	0	0	0	0	0	0	0	0	0	0	0	92
Assembly_At5g05270_modif70.fas	6	111	666	0	0	6	0.054	1	0.009	0.59	0.41	218	102	171	175	0	0	0	0	0	0	0	0	0	0	0	0	0	0	0
Assembly_At5g58730_modif70.fas	6	117	702	6	0.855	12	0.103	1	0.009	0.523	0.477	167	136	196	197	0	0	0	0	0	0	0	0	0	0	0	0	0	0	6
Assembly_At5g49550_modif70.fas	6	219	1314	1	0.076	16	0.073	2	0.009	0.632	0.368	411	154	329	419	0	0	0	0	0	0	0	0	0	0	0	0	0	1	0
Assembly_At5g09920_modif70.fas	6	109	654	0	0	5	0.046	1	0.009	0.634	0.366	210	117	122	205	0	0	0	0	0	0	0	0	0	0	0	0	0	0	0
Assembly_At4g04640_modif70.fas	6	230	1380	0	0	8	0.035	2	0.009	0.515	0.485	388	289	380	323	0	0	0	0	0	0	0	0	0	0	0	0	0	0	0
Assembly_At2g40800_modif70.fas	6	195	1170	12	1026	9	0.046	2	0.01	0.555	0.445	451	151	364	192	0	0	0	0	0	0	0	0	0	0	0	0	0	0	12
Assembly_At2g33560_modif70.fas	6	304	1824	14	0.768	18	0.059	3	0.01	0.613	0.387	541	279	422	568	0	0	0	0	0	0	0	0	0	0	0	0	0	0	14
Assembly_At1g66070_modif70.fas	6	201	1206	6	0.498	16	0.08	2	0.01	0.6	0.4	447	174	306	273	0	0	0	0	0	0	0	0	0	0	0	1	0	0	5
Assembly_At3g56010_modif70.fas	6	201	1206	9	0.746	12	0.06	2	0.01	0.584	0.416	328	229	269	371	0	0	0	0	0	0	0	0	0	0	0	0	0	0	9
Assembly_At1g48350_modif70.fas	6	408	2448	8	0.327	17	0.042	4	0.01	0.543	0.457	725	527	588	600	0	0	0	0	0	0	0	0	0	0	0	0	0	0	8
Assembly_At2g15430_modif70.fas	6	414	2484	0	0	17	0.041	4	0.01	0.502	0.498	602	655	582	645	0	0	0	0	0	0	0	0	0	0	0	0	0	0	0
Assembly_At5g26240_modif70.fas	6	287	1722	0	0	16	0.056	3	0.01	0.614	0.386	428	301	364	629	0	0	0	0	0	0	0	0	0	0	0	0	0	0	0
Assembly_At2g28315_modif70.fas	6	577	3462	11	0.318	50	0.087	6	0.01	0.607	0.393	904	748	610	1189	0	0	0	0	0	0	0	0	0	0	0	0	0	0	11
Assembly_At4g31360_modif70.fas	6	98	588	0	0	12	0.122	1	0.01	0.541	0.459	182	115	155	136	0	0	0	0	0	0	0	0	0	0	0	0	0	0	0
Assembly_At2g40690_modif70.fas	6	301	1806	0	0	23	0.076	3	0.01	0.54	0.46	518	345	486	457	0	0	0	0	0	0	0	0	0	0	0	0	0	0	0
Assembly_At3g26060_modif70.fas	6	177	1062	4	0.377	13	0.073	2	0.011	0.583	0.417	319	206	235	298	0	0	0	0	0	0	0	0	0	0	0	0	0	0	4
Assembly_At4g01100_modif70.fas	6	352	2112	6	0.284	37	0.105	4	0.011	0.53	0.47	518	472	517	599	0	0	0	0	0	0	0	0	0	0	0	0	0	0	6
Assembly_At5g40370_modif70.fas	6	174	1044	0	0	7	0.04	2	0.011	0.49	0.51	271	222	310	241	0	0	0	0	0	0	0	0	0	0	0	0	0	0	0
Assembly_At3g22680_modif70.fas	6	187	1122	0	0	17	0.091	2	0.011	0.607	0.393	439	223	218	242	0	0	0	0	0	0	0	0	0	0	0	0	0	0	0
Assembly_At3g28007_modif70.fas	6	374	2244	31	1381	27	0.072	4	0.011	0.545	0.455	723	527	481	482	0	0	0	0	0	0	0	0	0	0	0	23	0	8	0
Assembly_At2g01110_modif70.fas	6	266	1596	1	0.063	16	0.06	3	0.011	0.602	0.398	474	341	294	486	0	0	0	0	0	0	0	0	0	0	0	0	0	0	1
Assembly_At1g79230_modif70.fas	6	190	1140	2	0.175	18	0.095	2	0.011	0.517	0.483	242	305	245	346	0	0	0	0	0	0	0	0	0	0	0	0	0	0	2
Assembly_At5g25080_modif70.fas	6	187	1122	0	0	6	0.032	2	0.011	0.554	0.446	303	322	179	318	0	0	0	0	0	0	0	0	0	0	0	0	0	0	0
Assembly_At2g36230_modif70.fas	6	353	2118	30	1416	23	0.065	4	0.011	0.579	0.421	544	221	659	664	0	0	0	0	0	0	0	0	0	0	0	6	0	0	24
Assembly_At4g29430_modif70.fas	6	278	1668	213	12.77	12	0.043	3	0.011	0.553	0.447	479	312	339	325	0	0	0	0	0	0	0	0	0	0	0	0	0	0	213
Assembly_At5g47030_modif70.fas	6	167	1002	0	0	3	0.018	2	0.012	0.519	0.481	249	302	180	271	0	0	0	0	0	0	0	0	0	0	0	0	0	0	0
Assembly_At5g23720_modif70.fas	6	162	972	4	0.412	6	0.037	2	0.012	0.555	0.445	317	188	243	220	0	0	0	0	0	0	0	0	0	0	0	0	0	1	3
Assembly_At1g69640_modif70.fas	6	252	1512	4	0.265	18	0.071	3	0.012	0.583	0.417	473	338	290	407	0	0	0	0	0	0	0	0	0	0	0	0	0	4	0
Assembly_At3g57810_modif70.fas	6	173	1038	6	0.578	15	0.087	2	0.012	0.597	0.403	290	139	277	326	0	0	0	0	0	0	0	0	0	0	0	6	0	0	0
Assembly_At5g42570_modif70.fas	6	242	1452	81	5579	20	0.083	3	0.012	0.615	0.385	559	217	311	284	0	0	0	0	0	0	0	0	0	0	0	0	0	0	81
Assembly_At2g39450_modif70.fas	6	173	1038	9	0.867	11	0.064	2	0.012	0.605	0.395	323	173	233	300	0	0	0	0	0	0	0	0	0	0	0	0	0	0	9
Assembly_At3g46630_modif70.fas	6	166	996	9	0.904	9	0.054	2	0.012	0.611	0.389	336	201	183	267	0	0	0	0	0	0	0	0	0	0	0	0	0	0	9
Assembly_At4g33250_modif70.fas	6	165	990	20	2.02	15	0.091	2	0.012	0.569	0.431	236	213	205	316	0	0	0	0	0	0	0	0	0	0	0	0	0	2	18
Assembly_At2g27490_modif70.fas	6	345	2070	3	0.145	27	0.078	4	0.012	0.597	0.403	673	345	487	562	0	0	0	0	0	0	0	0	0	0	0	0	0	0	3
Assembly_At5g19280_modif70.fas	6	230	1380	0	0	12	0.052	3	0.013	0.576	0.424	483	233	352	312	0	0	0	0	0	0	0	0	0	0	0	0	0	0	0
Assembly_At1g60990_modif70.fas	6	391	2346	68	2899	30	0.077	5	0.013	0.627	0.373	771	411	439	657	0	0	0	0	0	0	0	0	0	0	0	5	0	0	63
Assembly_At1g65040_modif70.fas	6	303	1818	1	0.055	26	0.086	4	0.013	0.523	0.477	575	416	451	375	0	0	0	0	0	0	0	0	0	0	0	1	0	0	0
Assembly_At1g14340_modif70.fas	6	303	1818	0	0	24	0.079	4	0.013	0.451	0.549	391	364	635	428	0	0	0	0	0	0	0	0	0	0	0	0	0	0	0
Assembly_At4g20360_modif70.fas	6	541	3246	0	0	32	0.059	7	0.013	0.527	0.473	892	743	792	819	0	0	0	0	0	0	0	0	0	0	0	0	0	0	0
Assembly_At1g49410_modif70.fas	6	159	954	0	0	13	0.082	2	0.013	0.497	0.503	183	233	247	291	0	0	0	0	0	0	0	0	0	0	0	0	0	0	0
Assembly_At2g40980_modif70.fas	6	225	1350	0	0	12	0.053	3	0.013	0.583	0.417	357	185	378	430	0	0	0	0	0	0	0	0	0	0	0	0	0	0	0
Assembly_At3g63490_modif70.fas	6	374	2244	21	0.936	16	0.043	5	0.013	0.623	0.377	827	278	561	557	0	0	0	0	0	0	0	0	0	0	0	0	0	0	21
Assembly_At4g32480_modif70.fas	6	306	1836	0	0	25	0.082	4	0.013	0.627	0.373	711	299	386	440	0	0	0	0	0	0	0	0	0	0	0	0	0	0	0
Assembly_At3g54890_modif70.fas	6	159	954	15	1572	8	0.05	2	0.013	0.475	0.525	238	251	242	208	0	0	0	0	0	0	0	0	0	0	0	0	0	0	15
Assembly_At1g12830_modif70.fas	6	156	936	0	0	9	0.058	2	0.013	0.479	0.521	208	216	272	240	0	0	0	0	0	0	0	0	0	0	0	0	0	0	0
Assembly_At3g04610_modif70.fas	6	150	900	0	0	13	0.087	2	0.013	0.566	0.434	239	139	252	270	0	0	0	0	0	0	0	0	0	0	0	0	0	0	0
Assembly_At5g22580_modif70.fas	6	300	1800	28	1556	24	0.08	4	0.013	0.59	0.41	480	308	419	565	0	0	0	0	0	0	0	0	0	0	0	0	0	0	28
Assembly_At3g46780_modif70.fas	6	378	2268	0	0	21	0.056	5	0.013	0.503	0.497	616	562	565	525	0	0	0	0	0	0	0	0	0	0	0	0	0	0	0
Assembly_At2g30410_modif70.fas	6	154	924	0	0	12	0.078	2	0.013	0.561	0.439	347	155	250	172	0	0	0	0	0	0	0	0	0	0	0	0	0	0	0
Assembly_At3g15840_modif70.fas	6	227	1362	59	4332	13	0.057	3	0.013	0.566	0.434	381	248	317	357	0	0	0	0	0	0	0	0	0	0	0	0	0	0	59
Assembly_At1g08480_modif70.fas	6	390	2340	8	0.342	17	0.044	5	0.013	0.513	0.487	559	516	619	638	0	0	0	0	0	0	0	0	0	0	0	3	0	0	5
Assembly_At2g02050_modif70.fas	6	234	1404	82	5.84	11	0.047	3	0.013	0.493	0.507	407	302	366	247	0	0	0	0	0	0	0	0	0	0	0	0	0	0	82
Assembly_At5g17560_modif70.fas	6	138	828	0	0	9	0.065	2	0.014	0.552	0.448	258	152	219	199	0	0	0	0	0	0	0	0	0	0	0	0	0	0	0
Assembly_At5g46030_modif70.fas	6	282	1692	0	0	14	0.05	4	0.014	0.555	0.445	515	293	460	424	0	0	0	0	0	0	0	0	0	0	0	0	0	0	0
Assembly_At1g17890_modif70.fas	6	219	1314	0	0	17	0.078	3	0.014	0.577	0.423	374	127	429	384	0	0	0	0	0	0	0	0	0	0	0	0	0	0	0
Assembly_At3g57000_modif70.fas	6	144	864	26	3009	6	0.042	2	0.014	0.692	0.308	318	124	134	262	0	0	0	0	0	0	0	0	0	0	0	0	0	0	26
Assembly_At1g71695_modif70.fas	6	558	3348	29	0.866	52	0.093	8	0.014	0.488	0.512	740	1004	694	881	0	0	0	0	0	0	0	0	0	0	0	0	0	0	29
Assembly_At4g35880_modif70.fas	6	218	1308	18	1376	18	0.083	3	0.014	0.579	0.421	323	222	321	424	0	0	0	0	0	0	0	0	0	0	0	0	0	0	18
Assembly_At5g08290_modif70.fas	6	426	2556	0	0	18	0.042	6	0.014	0.544	0.456	683	520	646	707	0	0	0	0	0	0	0	0	0	0	0	0	0	0	0
Assembly_At3g60750_modif70.fas	6	590	3540	15	0.424	37	0.063	8	0.014	0.527	0.473	901	791	877	956	0	0	0	0	0	0	0	0	0	0	0	0	0	0	15
Assembly_At5g03860_modif70.fas	6	590	3540	0	0	56	0.095	8	0.014	0.53	0.47	1016	833	832	859	0	0	0	0	0	0	0	0	0	0	0	0	0	0	0
Assembly_At2g41490_modif70.fas	6	366	2196	2	0.091	24	0.066	5	0.014	0.598	0.402	607	463	420	704	0	0	0	0	0	0	0	0	0	0	0	0	0	0	2
Assembly_At5g21430_modif70.fas	6	146	876	13	1484	6	0.041	2	0.014	0.571	0.429	271	208	162	222	0	0	0	0	0	0	0	0	0	0	0	0	0	0	13
Assembly_At5g16550_modif70.fas	6	288	1728	23	1331	25	0.087	4	0.014	0.558	0.442	669	402	351	283	0	0	0	0	0	0	0	0	0	0	0	0	0	0	23
Assembly_At1g55910_modif70.fas	6	348	2088	0	0	24	0.069	5	0.014	0.555	0.445	515	436	494	643	0	0	0	0	0	0	0	0	0	0	0	0	0	0	0
Assembly_At3g47810_modif70.fas	6	287	1722	0	0	14	0.049	4	0.014	0.597	0.403	458	287	407	570	0	0	0	0	0	0	0	0	0	0	0	0	0	0	0
Assembly_At1g13690_modif70.fas	6	216	1296	0	0	9	0.042	3	0.014	0.476	0.524	318	267	412	299	0	0	0	0	0	0	0	0	0	0	0	0	0	0	0
Assembly_At1g11430_modif70.fas	6	291	1746	105	6014	16	0.055	4	0.014	0.636	0.364	679	306	291	365	0	0	0	0	0	0	0	0	0	0	0	1	0	1	103
Assembly_At1g18010_modif70.fas	6	279	1674	3	0.179	25	0.09	4	0.014	0.548	0.452	394	293	462	522	0	0	0	0	0	0	0	0	0	0	0	0	0	0	3
Assembly_At1g04290_modif70.fas	6	213	1278	108	8451	12	0.056	3	0.014	0.596	0.404	368	132	341	329	0	0	0	0	0	0	0	0	0	0	0	0	0	1	107
Assembly_At3g01440_modif70.fas	6	219	1314	29	2207	13	0.059	3	0.014	0.595	0.405	376	229	291	389	0	0	0	0	0	0	0	0	0	0	0	0	0	0	29
Assembly_At4g17600_modif70.fas	6	362	2172	3	0.138	18	0.05	5	0.014	0.587	0.413	632	367	529	641	0	0	0	0	0	0	0	0	0	0	0	0	0	0	3
Assembly_At3g13120_modif70.fas	6	215	1290	3	0.233	8	0.037	3	0.014	0.599	0.401	465	271	245	306	0	0	0	0	0	0	0	0	0	0	0	0	0	0	3
Assembly_At2g35760_modif70.fas	6	480	2880	20	0.694	32	0.067	7	0.015	0.514	0.486	611	391	1001	857	0	0	0	0	0	0	0	0	0	0	0	0	0	0	20
Assembly_At1g80950_modif70.fas	6	135	810	0	0	16	0.119	2	0.015	0.614	0.386	225	151	162	272	0	0	0	0	0	0	0	0	0	0	0	0	0	0	0
Assembly_At5g15780_modif70.fas	6	195	1170	1	0.085	20	0.103	3	0.015	0.465	0.535	296	200	426	247	0	0	0	0	0	0	0	0	0	0	0	1	0	0	0
Assembly_At3g11730_modif70.fas	6	260	1560	0	0	22	0.085	4	0.015	0.6	0.4	521	253	372	414	0	0	0	0	0	0	0	0	0	0	0	0	0	0	0
Assembly_At3g19900_modif70.fas	6	136	816	0	0	8	0.059	2	0.015	0.584	0.416	242	111	229	234	0	0	0	0	0	0	0	0	0	0	0	0	0	0	0
Assembly_At5g58110_modif70.fas	6	130	780	1	0.128	13	0.1	2	0.015	0.598	0.402	285	120	193	181	0	0	0	0	0	0	0	0	0	0	0	0	0	0	1
Assembly_At3g16090_modif70.fas	6	330	1980	1	0.051	18	0.055	5	0.015	0.578	0.422	450	422	414	693	0	0	0	0	0	0	0	0	0	0	0	0	0	0	1
Assembly_At2g37970_modif70.fas	6	195	1170	29	2479	19	0.097	3	0.015	0.517	0.483	312	114	437	278	0	0	0	0	0	0	0	0	0	0	0	0	0	0	29
Assembly_At2g18050_modif70.fas	6	201	1206	1	0.083	21	0.104	3	0.015	0.546	0.454	415	247	300	243	0	0	0	0	0	0	0	0	0	0	0	0	0	0	1
Assembly_At2g01670_modif70.fas	6	129	774	3	0.388	9	0.07	2	0.016	0.552	0.448	248	136	209	178	0	0	0	0	0	0	0	0	0	0	0	0	0	0	3
Assembly_At3g61590_modif70.fas	6	249	1494	0	0	12	0.048	4	0.016	0.603	0.397	387	222	371	514	0	0	0	0	0	0	0	0	0	0	0	0	0	0	0
Assembly_At5g49960_modif70.fas	6	191	1146	1	0.087	14	0.073	3	0.016	0.609	0.391	321	166	282	376	0	0	0	0	0	0	0	0	0	0	0	0	0	0	1
Assembly_At3g27340_modif70.fas	6	244	1464	42	2869	16	0.066	4	0.016	0.574	0.426	404	266	340	412	0	0	0	0	0	0	0	0	0	0	0	0	0	0	42
Assembly_At1g79040_modif70.fas	6	257	1542	282	18288	11	0.043	4	0.016	0.508	0.492	313	198	419	330	0	0	0	0	0	0	0	0	0	0	0	3	0	0	279
Assembly_At4g22880_modif70.fas	6	486	2916	91	3121	43	0.088	8	0.016	0.491	0.509	816	740	698	571	0	0	0	0	0	0	0	0	0	0	0	0	0	0	91
Assembly_At5g53650_modif70.fas	6	123	738	0	0	6	0.049	2	0.016	0.485	0.515	136	178	202	222	0	0	0	0	0	0	0	0	0	0	0	0	0	0	0
Assembly_At3g04470_modif70.fas	6	249	1494	2	0.134	11	0.044	4	0.016	0.586	0.414	467	255	362	408	0	0	0	0	0	0	0	0	0	0	0	0	0	0	2
Assembly_At5g08370_modif70.fas	6	125	750	2	0.267	8	0.064	2	0.016	0.652	0.348	279	119	141	209	0	0	0	0	0	0	0	0	0	0	0	0	0	0	2
Assembly_At5g46700_modif70.fas	6	123	738	0	0	11	0.089	2	0.016	0.618	0.382	238	135	147	218	0	0	0	0	0	0	0	0	0	0	0	0	0	0	0
Assembly_At1g05720_modif70.fas	6	304	1824	0	0	19	0.062	5	0.016	0.593	0.407	529	326	416	553	0	0	0	0	0	0	0	0	0	0	0	0	0	0	0
Assembly_At1g15140_modif70.fas	6	186	1116	24	2151	12	0.065	3	0.016	0.569	0.431	320	192	279	301	0	0	0	0	0	0	0	0	0	0	0	0	0	11	13
Assembly_At3g18760_modif70.fas	6	122	732	15	2049	6	0.049	2	0.016	0.612	0.388	229	142	136	210	0	0	0	0	0	0	0	0	0	0	0	0	0	1	14
Assembly_At3g54360_modif70.fas	6	128	768	33	4297	7	0.055	2	0.016	0.627	0.373	235	110	164	226	0	0	0	0	0	0	0	0	0	0	0	0	0	0	33
Assembly_At1g20540_modif70.fas	6	242	1452	3	0.207	23	0.095	4	0.017	0.553	0.447	316	328	319	486	0	0	0	0	0	0	0	0	0	0	0	0	0	0	3
Assembly_At1g57770_modif70.fas	6	303	1818	14	0.77	14	0.046	5	0.017	0.536	0.464	452	384	453	515	0	0	0	0	0	0	0	0	0	0	0	0	0	0	14
Assembly_At2g45690_modif70.fas	6	120	720	58	8056	7	0.058	2	0.017	0.561	0.439	184	137	156	185	0	0	0	0	0	0	0	0	0	0	0	0	0	0	58
Assembly_At5g54750_modif70.fas	6	118	708	0	0	7	0.059	2	0.017	0.59	0.41	180	112	178	238	0	0	0	0	0	0	0	0	0	0	0	0	0	0	0
Assembly_At2g19860_modif70.fas	6	482	2892	32	1107	45	0.093	8	0.017	0.553	0.447	862	559	719	720	0	0	0	0	0	0	0	0	0	0	0	17	0	0	15
Assembly_At1g73090_modif70.fas	6	181	1086	55	5064	17	0.094	3	0.017	0.568	0.432	314	202	244	271	0	0	0	0	0	0	0	0	0	0	0	8	0	0	47
Assembly_At4g20260_modif70.fas	6	463	2778	29	1044	33	0.071	8	0.017	0.56	0.44	935	490	720	604	0	0	0	0	0	0	0	0	0	0	0	3	0	15	11
Assembly_At3g59530_modif70.fas	6	482	2892	20	0.692	29	0.06	8	0.017	0.605	0.395	888	457	679	848	0	0	0	0	0	0	0	0	0	0	0	0	0	0	20
Assembly_At5g14105_modif70.fas	6	174	1044	0	0	17	0.098	3	0.017	0.522	0.478	341	230	269	204	0	0	0	0	0	0	0	0	0	0	0	0	0	0	0
Assembly_At1g19100_modif70.fas	6	174	1044	2	0.192	9	0.052	3	0.017	0.677	0.323	373	126	211	332	0	0	0	0	0	0	0	0	0	0	0	0	0	0	2
Assembly_At5g61640_modif70.fas	6	477	2862	0	0	27	0.057	8	0.017	0.55	0.45	823	564	725	750	0	0	0	0	0	0	0	0	0	0	0	0	0	0	0
Assembly_At4g02790_modif70.fas	6	181	1086	4	0.368	23	0.127	3	0.017	0.59	0.41	291	163	281	347	0	0	0	0	0	0	0	0	0	0	0	0	0	4	0
Assembly_At4g16520_modif70.fas	6	117	702	0	0	5	0.043	2	0.017	0.595	0.405	175	123	161	243	0	0	0	0	0	0	0	0	0	0	0	0	0	0	0
Assembly_At4g32140_modif70.fas	6	115	690	142	20.58	11	0.096	2	0.017	0.491	0.509	96	145	132	175	0	0	0	0	0	0	0	0	0	0	0	0	0	0	142
Assembly_At1g56350_modif70.fas	6	583	3498	3	0.086	44	0.075	10	0.017	0.501	0.499	1010	789	954	742	0	0	0	0	0	0	0	0	0	0	0	0	0	0	3
Assembly_At3g61600_modif70.fas	6	240	1440	5	0.347	10	0.042	4	0.017	0.602	0.398	428	267	305	435	0	0	0	0	0	0	0	0	0	0	0	0	0	0	5
Assembly_At4g29590_modif70.fas	6	116	696	0	0	6	0.052	2	0.017	0.563	0.437	191	117	187	201	0	0	0	0	0	0	0	0	0	0	0	0	0	0	0
Assembly_At5g64180_modif70.fas	6	423	2538	5	0.197	33	0.078	7	0.017	0.572	0.428	904	517	567	545	0	0	0	0	0	0	0	0	0	0	0	0	0	1	4
Assembly_At5g58020_modif70.fas	6	288	1728	16	0.926	28	0.097	5	0.017	0.576	0.424	532	341	384	455	0	0	0	0	0	0	0	0	0	0	0	0	0	0	16
Assembly_At5g56090_modif70.fas	6	297	1782	4	0.224	22	0.074	5	0.017	0.537	0.463	372	414	410	582	0	0	0	0	0	0	0	0	0	0	0	0	0	0	4
Assembly_At3g04400_modif70.fas	6	349	2094	3	0.143	37	0.106	6	0.017	0.524	0.476	547	412	583	549	0	0	0	0	0	0	0	0	0	0	0	3	0	0	0
Assembly_At4g14710_modif70.fas	6	115	690	0	0	9	0.078	2	0.017	0.603	0.397	219	108	166	197	0	0	0	0	0	0	0	0	0	0	0	0	0	0	0
Assembly_At2g27680_modif70.fas	6	119	714	0	0	6	0.05	2	0.017	0.593	0.407	218	148	143	205	0	0	0	0	0	0	0	0	0	0	0	0	0	0	0
Assembly_At2g05170_modif70.fas	6	175	1050	2	0.19	7	0.04	3	0.017	0.64	0.36	339	116	261	332	0	0	0	0	0	0	0	0	0	0	0	0	0	0	2
Assembly_At1g73230_modif70.fas	6	346	2076	102	4913	25	0.072	6	0.017	0.555	0.445	692	397	484	401	0	0	0	0	0	0	0	0	0	0	0	15	0	5	82
Assembly_At5g57190_modif70.fas	6	227	1362	2	0.147	18	0.079	4	0.018	0.636	0.364	466	186	309	399	0	0	0	0	0	0	0	0	0	0	0	0	0	0	2
Assembly_At3g10210_modif70.fas	6	330	1980	11	0.556	22	0.067	6	0.018	0.526	0.474	470	446	487	566	0	0	0	0	0	0	0	0	0	0	0	0	0	5	6
Assembly_At3g04760_modif70.fas	6	558	3348	12	0.358	30	0.054	10	0.018	0.641	0.359	1081	406	793	1056	0	0	0	0	0	0	0	0	0	0	0	0	0	0	12
Assembly_At1g14150_modif70.fas	6	225	1350	0	0	15	0.067	4	0.018	0.545	0.455	397	226	389	338	0	0	0	0	0	0	0	0	0	0	0	0	0	0	0
Assembly_At5g10490_modif70.fas	6	282	1692	0	0	26	0.092	5	0.018	0.647	0.353	594	245	353	500	0	0	0	0	0	0	0	0	0	0	0	0	0	0	0
Assembly_At5g44650_modif70.fas	6	164	984	18	1829	14	0.085	3	0.018	0.551	0.449	350	155	279	182	0	0	0	0	0	0	0	0	0	0	0	0	0	0	18
Assembly_At1g06190_modif70.fas	6	168	1008	6	0.595	16	0.095	3	0.018	0.595	0.405	329	68	338	267	0	0	0	0	0	0	0	0	0	0	0	0	0	0	6
Assembly_At1g32500_modif70.fas	6	453	2718	19	0.699	41	0.091	8	0.018	0.589	0.411	857	495	615	732	0	0	0	0	0	0	0	0	0	0	0	0	0	0	19
Assembly_At5g65650_modif70.fas	6	165	990	0	0	16	0.097	3	0.018	0.459	0.541	279	227	309	175	0	0	0	0	0	0	0	0	0	0	0	0	0	0	0
Assembly_At2g43030_modif70.fas	6	339	2034	0	0	17	0.05	6	0.018	0.561	0.439	682	336	556	460	0	0	0	0	0	0	0	0	0	0	0	0	0	0	0
Assembly_At1g79740_modif70.fas	6	543	3258	1	0.031	51	0.094	10	0.018	0.634	0.366	1065	511	682	999	0	0	0	0	0	0	0	0	0	0	0	0	0	0	1
Assembly_At5g42960_modif70.fas	6	342	2052	21	1023	23	0.067	6	0.018	0.544	0.456	587	498	428	518	0	0	0	0	0	0	0	0	0	0	0	0	0	0	21
Assembly_At1g51760_modif70.fas	6	168	1008	5	0.496	18	0.107	3	0.018	0.627	0.373	296	118	256	333	0	0	0	0	0	0	0	0	0	0	0	0	0	0	5
Assembly_At1g76080_modif70.fas	6	220	1320	10	0.758	16	0.073	4	0.018	0.57	0.43	396	236	327	351	0	0	0	0	0	0	0	0	0	0	0	0	0	0	10
Assembly_At5g11260_modif70.fas	6	338	2028	6	0.296	20	0.059	6	0.018	0.541	0.459	790	329	600	303	0	0	0	0	0	0	0	0	0	0	0	0	0	0	6
Assembly_At3g26340_modif70.fas	6	380	2280	124	5439	36	0.095	7	0.018	0.556	0.444	581	356	601	618	0	0	0	0	0	0	0	0	0	0	0	0	0	0	124
Assembly_At1g32470_modif70.fas	6	389	2334	105	4499	22	0.057	7	0.018	0.526	0.474	642	417	639	531	0	0	0	0	0	0	0	0	0	0	0	0	0	0	105
Assembly_At5g21920_modif70.fas	6	161	966	20	2.07	7	0.043	3	0.019	0.58	0.42	214	199	198	335	0	0	0	0	0	0	0	0	0	0	0	0	0	0	20
Assembly_At2g20020_modif70.fas	6	265	1590	0	0	16	0.06	5	0.019	0.594	0.406	534	247	399	410	0	0	0	0	0	0	0	0	0	0	0	0	0	0	0
Assembly_At5g05740_modif70.fas	6	158	948	9	0.949	14	0.089	3	0.019	0.558	0.442	168	159	256	356	0	0	0	0	0	0	0	0	0	0	0	0	0	0	9
Assembly_At5g17840_modif70.fas	6	264	1584	0	0	17	0.064	5	0.019	0.585	0.415	449	234	424	477	0	0	0	0	0	0	0	0	0	0	0	0	0	0	0
Assembly_At5g02120_modif70.fas	6	156	936	0	0	13	0.083	3	0.019	0.584	0.416	267	196	193	280	0	0	0	0	0	0	0	0	0	0	0	0	0	0	0
Assembly_At5g58560_modif70.fas	6	538	3228	10	0.31	48	0.089	10	0.019	0.595	0.405	878	588	716	1036	0	0	0	0	0	0	0	0	0	0	0	0	0	0	10
Assembly_At2g27600_modif70.fas	6	366	2196	4	0.182	15	0.041	7	0.019	0.58	0.42	614	362	559	657	0	0	0	0	0	0	0	0	0	0	0	0	0	0	4
Assembly_At1g74210_modif70.fas	6	378	2268	6	0.265	27	0.071	7	0.019	0.603	0.397	718	468	430	646	0	0	0	0	0	0	0	0	0	0	0	0	0	0	6
Assembly_At1g34220_modif70.fas	6	309	1854	5	0.27	16	0.052	6	0.019	0.547	0.453	524	406	431	488	0	0	0	0	0	0	0	0	0	0	0	0	0	1	4
Assembly_At4g22930_modif70.fas	6	320	1920	0	0	28	0.087	6	0.019	0.597	0.403	615	415	359	531	0	0	0	0	0	0	0	0	0	0	0	0	0	0	0
Assembly_At2g13360_modif70.fas	6	378	2268	47	2072	35	0.093	7	0.019	0.549	0.451	585	504	497	635	0	0	0	0	0	0	0	0	0	0	0	0	0	0	47
Assembly_At5g14320_modif70.fas	6	376	2256	69	3059	19	0.051	7	0.019	0.567	0.433	713	370	576	528	0	0	0	0	0	0	0	0	0	0	0	0	0	0	69
Assembly_At4g33865_modif70.fas	6	101	606	0	0	6	0.059	2	0.02	0.553	0.447	170	105	166	165	0	0	0	0	0	0	0	0	0	0	0	0	0	0	0
Assembly_At5g26360_modif70.fas	6	659	3954	21	0.531	53	0.08	13	0.02	0.598	0.402	1270	567	1014	1082	0	0	0	0	0	0	0	0	0	0	0	18	0	0	3
Assembly_At2g45550_modif70.fas	6	459	2754	10	0.363	39	0.085	9	0.02	0.577	0.423	838	612	548	746	0	0	0	0	0	0	0	0	0	0	0	0	0	0	10
Assembly_At5g64510_modif70.fas	6	356	2136	0	0	37	0.104	7	0.02	0.504	0.496	521	301	759	555	0	0	0	0	0	0	0	0	0	0	0	0	0	0	0
Assembly_At1g14620_modif70.fas	6	254	1524	9	0.591	23	0.091	5	0.02	0.612	0.388	465	268	319	463	0	0	0	0	0	0	0	0	0	0	0	0	0	1	8
Assembly_At5g37600_modif70.fas	6	394	2364	0	0	27	0.069	8	0.02	0.5	0.5	610	573	608	573	0	0	0	0	0	0	0	0	0	0	0	0	0	0	0
Assembly_At1g08780_modif70.fas	6	358	2148	17	0.791	18	0.05	7	0.02	0.602	0.398	780	280	567	504	0	0	0	0	0	0	0	0	0	0	0	0	0	0	17
Assembly_At3g55250_modif70.fas	6	204	1224	90	7353	8	0.039	4	0.02	0.561	0.439	370	181	317	266	0	0	0	0	0	0	0	0	0	0	0	0	0	0	90
Assembly_At1g70580_modif70.fas	6	645	3870	48	1.24	59	0.091	13	0.02	0.571	0.429	1142	758	880	1042	0	0	0	0	0	0	0	0	0	0	0	30	0	17	1
Assembly_At1g77710_modif70.fas	6	141	846	10	1182	6	0.043	3	0.021	0.518	0.482	232	173	230	201	0	0	0	0	0	0	0	0	0	0	0	0	0	7	3
Assembly_At2g38000_modif70.fas	6	284	1704	59	3462	35	0.123	6	0.021	0.524	0.476	421	352	431	441	0	0	0	0	0	0	0	0	0	0	0	0	0	0	59
Assembly_At5g03300_modif70.fas	6	142	852	10	1174	14	0.099	3	0.021	0.53	0.47	211	177	219	235	0	0	0	0	0	0	0	0	0	0	0	0	0	0	10
Assembly_At5g65220_modif70.fas	6	289	1734	0	0	18	0.062	6	0.021	0.53	0.47	555	326	489	364	0	0	0	0	0	0	0	0	0	0	0	0	0	0	0
Assembly_At1g18170_modif70.fas	6	141	846	5	0.591	10	0.071	3	0.021	0.579	0.421	246	103	251	241	0	0	0	0	0	0	0	0	0	0	0	0	0	0	5
Assembly_At1g03470_modif70.fas	6	188	1128	21	1862	11	0.059	4	0.021	0.551	0.449	364	213	284	246	0	0	0	0	0	0	0	0	0	0	0	0	0	0	21
Assembly_At2g24765_modif70.fas	6	374	2244	187	8333	30	0.08	8	0.021	0.599	0.401	643	352	472	590	0	0	0	0	0	0	0	0	0	0	0	95	0	0	92
Assembly_At2g01620_modif70.fas	6	144	864	66	7639	22	0.153	3	0.021	0.608	0.392	310	187	126	175	0	0	0	0	0	0	0	0	0	0	0	0	0	0	66
Assembly_At5g48300_modif70.fas	6	229	1374	62	4512	19	0.083	5	0.022	0.6	0.4	515	197	329	271	0	0	0	0	0	0	0	0	0	0	0	0	0	0	62
Assembly_At5g14130_modif70.fas	6	402	2412	1	0.041	31	0.077	9	0.022	0.51	0.49	566	661	520	664	0	0	0	0	0	0	0	0	0	0	0	0	0	0	1
Assembly_At3g13200_modif70.fas	6	356	2136	149	6976	30	0.084	8	0.022	0.536	0.464	691	370	553	373	0	0	0	0	0	0	0	0	0	0	0	22	0	7	120
Assembly_At3g47860_modif70.fas	6	408	2448	10	0.408	33	0.081	9	0.022	0.622	0.378	764	436	486	752	0	0	0	0	0	0	0	0	0	0	0	0	0	0	10
Assembly_At5g20130_modif70.fas	6	231	1386	14	1.01	22	0.095	5	0.022	0.504	0.496	279	245	435	413	0	0	0	0	0	0	0	0	0	0	0	0	0	3	11
Assembly_At4g14950_modif70.fas	6	321	1926	0	0	24	0.075	7	0.022	0.579	0.421	548	418	393	567	0	0	0	0	0	0	0	0	0	0	0	0	0	0	0
Assembly_At3g10920_modif70.fas	6	278	1668	9	0.54	28	0.101	6	0.022	0.527	0.473	481	351	434	393	0	0	0	0	0	0	0	0	0	0	0	0	0	0	9
Assembly_At5g27490_modif70.fas	6	363	2178	79	3627	29	0.08	8	0.022	0.599	0.401	589	418	424	668	0	0	0	0	0	0	0	0	0	0	0	0	0	0	79
Assembly_At2g26340_modif70.fas	6	360	2160	126	5833	24	0.067	8	0.022	0.563	0.437	668	424	464	478	0	0	0	0	0	0	0	0	0	0	0	0	0	0	126
Assembly_At4g27700_modif70.fas	6	230	1380	1	0.072	20	0.087	5	0.022	0.584	0.416	419	235	339	386	0	0	0	0	0	0	0	0	0	0	0	0	0	0	1
Assembly_At5g17170_modif70.fas	6	186	1116	102	9.14	11	0.059	4	0.022	0.485	0.515	239	204	318	253	0	0	0	0	0	0	0	0	0	0	0	0	0	0	102
Assembly_At1g06690_modif70.fas	6	137	822	8	0.973	9	0.066	3	0.022	0.544	0.456	237	150	221	206	0	0	0	0	0	0	0	0	0	0	0	0	0	0	8
Assembly_At4g02060_modif70.fas	6	366	2196	1	0.046	31	0.085	8	0.022	0.549	0.451	635	546	444	570	0	0	0	0	0	0	0	0	0	0	0	0	0	1	0
Assembly_At5g58470_modif70.fas	6	139	834	12	1439	8	0.058	3	0.022	0.571	0.429	275	149	204	194	0	0	0	0	0	0	0	0	0	0	0	0	0	0	12
Assembly_At4g38540_modif70.fas	6	270	1620	20	1235	20	0.074	6	0.022	0.586	0.414	460	243	419	478	0	0	0	0	0	0	0	0	0	0	0	0	0	0	20
Assembly_At5g47570_modif70.fas	6	137	822	0	0	11	0.08	3	0.022	0.45	0.55	156	220	232	214	0	0	0	0	0	0	0	0	0	0	0	0	0	0	0
Assembly_At1g05910_modif70.fas	6	278	1668	7	0.42	19	0.068	6	0.022	0.561	0.439	471	325	405	460	0	0	0	0	0	0	0	0	0	0	0	0	0	0	7
Assembly_At5g01210_modif70.fas	6	408	2448	3	0.123	32	0.078	9	0.022	0.516	0.484	588	569	615	673	0	0	0	0	0	0	0	0	0	0	0	0	0	0	3
Assembly_At3g01980_modif70.fas	6	361	2166	0	0	32	0.089	8	0.022	0.573	0.427	696	335	590	545	0	0	0	0	0	0	0	0	0	0	0	0	0	0	0
Assembly_At4g21320_modif70.fas	6	226	1356	0	0	17	0.075	5	0.022	0.548	0.452	445	256	357	298	0	0	0	0	0	0	0	0	0	0	0	0	0	0	0
Assembly_At5g22300_modif70.fas	6	135	810	0	0	6	0.044	3	0.022	0.632	0.368	262	138	160	250	0	0	0	0	0	0	0	0	0	0	0	0	0	0	0
Assembly_At1g07180_modif70.fas	6	603	3618	10	0.276	56	0.093	14	0.023	0.519	0.481	852	596	1139	1021	0	0	0	0	0	0	0	0	0	0	0	5	0	0	5
Assembly_At5g55610_modif70.fas	6	131	786	3	0.382	15	0.115	3	0.023	0.484	0.516	170	170	234	209	0	0	0	0	0	0	0	0	0	0	0	0	0	0	3
Assembly_At1g75330_modif70.fas	6	306	1836	0	0	28	0.092	7	0.023	0.575	0.425	566	316	463	491	0	0	0	0	0	0	0	0	0	0	0	0	0	0	0
Assembly_At5g12860_modif70.fas	6	600	3600	0	0	40	0.067	14	0.023	0.542	0.458	831	806	844	1119	0	0	0	0	0	0	0	0	0	0	0	0	0	0	0
Assembly_At2g20810_modif70.fas	6	528	3168	11	0.347	43	0.081	12	0.023	0.585	0.415	845	492	818	1002	0	0	0	0	0	0	0	0	0	0	0	0	0	1	10
Assembly_At2g20495_modif70.fas	6	174	1044	0	0	15	0.086	4	0.023	0.563	0.437	277	223	234	310	0	0	0	0	0	0	0	0	0	0	0	0	0	0	0
Assembly_At1g18800_modif70.fas	6	394	2364	161	6.81	33	0.084	9	0.023	0.578	0.422	786	394	536	487	0	0	0	0	0	0	0	0	0	0	0	4	0	2	155
Assembly_At4g27500_modif70.fas	6	302	1812	0	0	13	0.043	7	0.023	0.618	0.382	692	265	428	427	0	0	0	0	0	0	0	0	0	0	0	0	0	0	0
Assembly_At3g50690_modif70.fas	6	222	1332	33	2477	20	0.09	5	0.023	0.566	0.434	523	87	477	212	0	0	0	0	0	0	0	0	0	0	0	0	0	18	15
Assembly_At2g45030_modif70.fas	6	480	2880	43	1493	43	0.09	11	0.023	0.575	0.425	829	560	646	802	0	0	0	0	0	0	0	0	0	0	0	43	0	0	0
Assembly_At1g20225_modif70.fas	6	264	1584	55	3472	25	0.095	6	0.023	0.622	0.378	504	327	250	448	0	0	0	0	0	0	0	0	0	0	0	10	0	0	45
Assembly_At3g51800_modif70.fas	6	519	3114	26	0.835	48	0.092	12	0.023	0.578	0.422	994	538	764	792	0	0	0	0	0	0	0	0	0	0	0	0	0	0	26
Assembly_At3g20320_modif70.fas	6	177	1062	0	0	12	0.068	4	0.023	0.582	0.418	216	180	264	402	0	0	0	0	0	0	0	0	0	0	0	0	0	0	0
Assembly_At3g05290_modif70.fas	6	309	1854	9	0.485	25	0.081	7	0.023	0.593	0.407	529	380	371	565	0	0	0	0	0	0	0	0	0	0	0	0	0	1	8
Assembly_At3g48680_modif70.fas	6	471	2826	5	0.177	33	0.07	11	0.023	0.58	0.42	794	522	664	841	0	0	0	0	0	0	0	0	0	0	0	0	0	0	5
Assembly_At5g24710_modif70.fas	6	219	1314	0	0	17	0.078	5	0.023	0.492	0.508	383	383	285	263	0	0	0	0	0	0	0	0	0	0	0	0	0	0	0
Assembly_At3g49550_modif70.fas	6	219	1314	8	0.609	18	0.082	5	0.023	0.559	0.441	440	242	334	290	0	0	0	0	0	0	0	0	0	0	0	0	0	0	8
Assembly_At2g38040_modif70.fas	6	86	516	3	0.581	5	0.058	2	0.023	0.565	0.435	107	68	155	183	0	0	0	0	0	0	0	0	0	0	0	0	0	0	3
Assembly_At3g58750_modif70.fas	6	247	1482	1	0.067	17	0.069	6	0.024	0.558	0.442	420	310	345	406	0	0	0	0	0	0	0	0	0	0	0	0	0	1	0
Assembly_At1g13700_modif70.fas	6	509	3054	8	0.262	37	0.073	12	0.024	0.569	0.431	874	596	716	860	0	0	0	0	0	0	0	0	0	0	0	0	0	0	8
Assembly_At2g35330_modif70.fas	6	247	1482	8	0.54	27	0.109	6	0.024	0.586	0.414	528	159	452	335	0	0	0	0	0	0	0	0	0	0	0	0	0	8	0
Assembly_At3g03310_modif70.fas	6	461	2766	76	2748	43	0.093	11	0.024	0.603	0.397	808	535	535	812	0	0	0	0	0	0	0	0	0	0	0	57	0	2	17
Assembly_At1g12230_modif70.fas	6	248	1488	0	0	22	0.089	6	0.024	0.612	0.388	509	264	314	401	0	0	0	0	0	0	0	0	0	0	0	0	0	0	0
Assembly_At4g36440_modif70.fas	6	127	762	30	3937	5	0.039	3	0.024	0.604	0.396	183	118	172	259	0	0	0	0	0	0	0	0	0	0	0	0	0	0	30
Assembly_At5g46110_modif70.fas	6	409	2454	14	0.57	31	0.076	10	0.024	0.566	0.434	524	562	497	857	0	0	0	0	0	0	0	0	0	0	0	6	0	0	8
Assembly_At5g60550_modif70.fas	6	287	1722	3	0.174	22	0.077	7	0.024	0.56	0.44	433	306	450	530	0	0	0	0	0	0	0	0	0	0	0	2	0	0	1
Assembly_At5g18700_modif70.fas	6	336	2016	3	0.149	38	0.113	8	0.024	0.608	0.392	589	357	431	636	0	0	0	0	0	0	0	0	0	0	0	0	0	0	3
Assembly_At3g55800_modif70.fas	6	249	1494	0	0	18	0.072	6	0.024	0.575	0.425	449	228	406	411	0	0	0	0	0	0	0	0	0	0	0	0	0	0	0
Assembly_At5g64040_modif70.fas	6	127	762	5	0.656	5	0.039	3	0.024	0.544	0.456	260	177	168	152	0	0	0	0	0	0	0	0	0	0	0	0	0	0	5
Assembly_At5g54440_modif70.fas	6	168	1008	9	0.893	25	0.149	4	0.024	0.481	0.519	191	288	230	290	0	0	0	0	0	0	0	0	0	0	0	0	0	0	9
Assembly_At1g54650_modif70.fas	6	206	1236	12	0.971	22	0.107	5	0.024	0.557	0.443	302	294	248	380	0	0	0	0	0	0	0	0	0	0	0	0	0	1	11
Assembly_At2g06520_modif70.fas	6	168	1008	3	0.298	13	0.077	4	0.024	0.46	0.54	146	216	327	316	0	0	0	0	0	0	0	0	0	0	0	0	0	0	3
Assembly_At5g53280_modif70.fas	6	159	954	6	0.629	11	0.069	4	0.025	0.548	0.452	329	174	254	191	0	0	0	0	0	0	0	0	0	0	0	0	0	0	6
Assembly_At1g14000_modif70.fas	6	238	1428	50	3501	15	0.063	6	0.025	0.636	0.364	508	219	282	369	0	0	0	0	0	0	0	0	0	0	0	0	0	0	50
Assembly_At3g11090_modif70.fas	6	321	1926	0	0	27	0.084	8	0.025	0.499	0.501	494	477	488	467	0	0	0	0	0	0	0	0	0	0	0	0	0	0	0
Assembly_At2g27450_modif70.fas	6	321	1926	0	0	32	0.1	8	0.025	0.578	0.422	581	358	454	533	0	0	0	0	0	0	0	0	0	0	0	0	0	0	0
Assembly_At3g02540_modif70.fas	6	160	960	9	0.938	21	0.131	4	0.025	0.646	0.354	340	139	198	274	0	0	0	0	0	0	0	0	0	0	0	0	0	1	8
Assembly_At5g51010_modif70.fas	6	119	714	20	2801	7	0.059	3	0.025	0.527	0.473	250	148	180	116	0	0	0	0	0	0	0	0	0	0	0	0	0	0	20
Assembly_At1g16210_modif70.fas	6	121	726	0	0	8	0.066	3	0.025	0.578	0.422	247	168	138	173	0	0	0	0	0	0	0	0	0	0	0	0	0	0	0
Assembly_At2g06530_modif70.fas	6	279	1674	0	0	21	0.075	7	0.025	0.599	0.401	654	216	455	349	0	0	0	0	0	0	0	0	0	0	0	0	0	0	0
Assembly_At5g42800_modif70.fas	6	282	1692	9	0.532	19	0.067	7	0.025	0.588	0.412	593	293	401	396	0	0	0	0	0	0	0	0	0	0	0	0	0	0	9
Assembly_At1g10740_modif70.fas	6	243	1458	9	0.617	20	0.082	6	0.025	0.584	0.416	379	320	283	467	0	0	0	0	0	0	0	0	0	0	0	0	0	0	9
Assembly_At1g44575_modif70.fas	6	240	1440	16	1111	19	0.079	6	0.025	0.584	0.416	408	264	329	423	0	0	0	0	0	0	0	0	0	0	0	0	0	0	16
Assembly_At5g08740_modif70.fas	6	119	714	45	6303	10	0.084	3	0.025	0.626	0.374	207	84	167	211	0	0	0	0	0	0	0	0	0	0	0	0	0	0	45
Assembly_At3g54900_modif70.fas	6	324	1944	0	0	20	0.062	8	0.025	0.618	0.382	633	318	425	568	0	0	0	0	0	0	0	0	0	0	0	0	0	0	0
Assembly_At5g11770_modif70.fas	6	435	2610	49	1877	39	0.09	11	0.025	0.466	0.534	509	640	728	684	0	0	0	0	0	0	0	0	0	0	0	0	0	0	49
Assembly_At1g08500_modif70.fas	6	444	2664	5	0.188	46	0.104	11	0.025	0.507	0.493	707	762	550	640	0	0	0	0	0	0	0	0	0	0	0	0	0	0	5
Assembly_At3g60600_modif70.fas	6	118	708	18	2542	11	0.093	3	0.025	0.553	0.447	225	163	145	157	0	0	0	0	0	0	0	0	0	0	0	0	0	0	18
Assembly_At3g17210_modif70.fas	6	306	1836	0	0	25	0.082	8	0.026	0.555	0.445	519	408	408	501	0	0	0	0	0	0	0	0	0	0	0	0	0	0	0
Assembly_At1g72100_modif70.fas	6	270	1620	0	0	22	0.081	7	0.026	0.541	0.459	348	300	444	528	0	0	0	0	0	0	0	0	0	0	0	0	0	0	0
Assembly_At3g25070_modif70.fas	6	117	702	10	1425	10	0.085	3	0.026	0.536	0.464	237	130	191	134	0	0	0	0	0	0	0	0	0	0	0	0	0	0	10
Assembly_At2g32230_modif70.fas	6	348	2088	18	0.862	26	0.075	9	0.026	0.618	0.382	655	285	506	624	0	0	0	0	0	0	0	0	0	0	0	0	0	0	18
Assembly_At3g44680_modif70.fas	6	116	696	80	11494	5	0.043	3	0.026	0.666	0.334	234	98	108	176	0	0	0	0	0	0	0	0	0	0	0	0	0	0	80
Assembly_At4g34700_modif70.fas	6	115	690	0	0	20	0.174	3	0.026	0.449	0.551	162	194	186	148	0	0	0	0	0	0	0	0	0	0	0	0	0	0	0
Assembly_At5g24930_modif70.fas	6	312	1872	0	0	21	0.067	8	0.026	0.414	0.586	331	579	518	444	0	0	0	0	0	0	0	0	0	0	0	0	0	0	0
Assembly_At5g19140_modif70.fas	6	469	2814	3	0.107	39	0.083	12	0.026	0.538	0.462	681	612	686	832	0	0	0	0	0	0	0	0	0	0	0	0	0	0	3
Assembly_At2g38310_modif70.fas	6	192	1152	1	0.087	13	0.068	5	0.026	0.444	0.556	215	363	277	296	0	0	0	0	0	0	0	0	0	0	0	0	0	0	1
Assembly_At4g22300_modif70.fas	6	265	1590	9	0.566	25	0.094	7	0.026	0.518	0.482	363	414	348	456	0	0	0	0	0	0	0	0	0	0	0	0	0	0	9
Assembly_At5g47120_modif70.fas	6	538	3228	17	0.527	38	0.071	14	0.026	0.557	0.443	658	731	693	1129	0	0	0	0	0	0	0	0	0	0	0	0	0	2	15
Assembly_At4g35250_modif70.fas	6	193	1158	0	0	17	0.088	5	0.026	0.606	0.394	340	179	277	362	0	0	0	0	0	0	0	0	0	0	0	0	0	0	0
Assembly_At2g35736_modif70.fas	6	153	918	10	1089	5	0.033	4	0.026	0.555	0.445	280	201	203	224	0	0	0	0	0	0	0	0	0	0	0	0	0	0	10
Assembly_At1g29980_modif70.fas	6	423	2538	6	0.236	30	0.071	11	0.026	0.528	0.472	708	668	528	628	0	0	0	0	0	0	0	0	0	0	0	0	0	0	6
Assembly_At4g39660_modif70.fas	6	340	2040	16	0.784	29	0.085	9	0.026	0.588	0.412	625	341	492	566	0	0	0	0	0	0	0	0	0	0	0	0	0	0	16
Assembly_At4g15800_modif70.fas	6	156	936	2	0.214	10	0.064	4	0.026	0.452	0.548	204	294	218	218	0	0	0	0	0	0	0	0	0	0	0	0	0	2	0
Assembly_At5g66280_modif70.fas	6	228	1368	0	0	11	0.048	6	0.026	0.598	0.402	435	143	407	383	0	0	0	0	0	0	0	0	0	0	0	0	0	0	0
Assembly_At1g12330_modif70.fas	6	414	2484	1	0.04	44	0.106	11	0.027	0.559	0.441	708	489	607	679	0	0	0	0	0	0	0	0	0	0	0	0	0	0	1
Assembly_At1g30000_modif70.fas	6	560	3360	0	0	50	0.089	15	0.027	0.623	0.377	1040	626	640	1054	0	0	0	0	0	0	0	0	0	0	0	0	0	0	0
Assembly_At2g45620_modif70.fas	6	514	3084	5	0.162	43	0.084	14	0.027	0.625	0.375	969	483	674	953	0	0	0	0	0	0	0	0	0	0	0	0	0	2	3
Assembly_At3g48030_modif70.fas	6	150	900	1	0.111	14	0.093	4	0.027	0.468	0.532	202	185	293	219	0	0	0	0	0	0	0	0	0	0	0	0	0	0	1
Assembly_At3g52420_modif70.fas	6	147	882	4	0.454	12	0.082	4	0.027	0.475	0.525	184	207	254	233	0	0	0	0	0	0	0	0	0	0	0	0	0	0	4
Assembly_At2g04790_modif70.fas	6	149	894	13	1454	17	0.114	4	0.027	0.49	0.51	146	259	190	286	0	0	0	0	0	0	0	0	0	0	0	0	0	0	13
Assembly_At3g22480_modif70.fas	6	369	2214	0	0	21	0.057	10	0.027	0.597	0.403	838	346	546	484	0	0	0	0	0	0	0	0	0	0	0	0	0	0	0
Assembly_At1g73990_modif70.fas	6	225	1350	35	2593	23	0.102	6	0.027	0.588	0.412	388	210	332	385	0	0	0	0	0	0	0	0	0	0	0	3	0	2	30
Assembly_At3g21400_modif70.fas	6	402	2412	21	0.871	36	0.09	11	0.027	0.565	0.435	832	549	491	519	0	0	0	0	0	0	0	0	0	0	0	0	0	2	19
Assembly_At1g64390_modif70.fas	6	111	666	20	3003	8	0.072	3	0.027	0.491	0.509	145	105	224	172	0	0	0	0	0	0	0	0	0	0	0	0	0	0	20
Assembly_At5g09310_modif70.fas	6	223	1338	0	0	22	0.099	6	0.027	0.483	0.517	244	372	319	403	0	0	0	0	0	0	0	0	0	0	0	0	0	0	0
Assembly_At2g15290_modif70.fas	6	256	1536	11	0.716	28	0.109	7	0.027	0.561	0.439	408	379	290	448	0	0	0	0	0	0	0	0	0	0	0	0	0	0	11
Assembly_At2g25310_modif70.fas	6	221	1326	21	1584	21	0.095	6	0.027	0.585	0.415	374	168	373	390	0	0	0	0	0	0	0	0	0	0	0	1	0	3	17
Assembly_At3g58650_modif70.fas	6	215	1290	0	0	26	0.121	6	0.028	0.595	0.405	431	82	441	336	0	0	0	0	0	0	0	0	0	0	0	0	0	0	0
Assembly_At2g21250_modif70.fas	6	353	2118	52	2455	41	0.116	10	0.028	0.564	0.436	593	428	473	572	0	0	0	0	0	0	0	0	0	0	0	0	0	0	52
Assembly_At3g10850_modif70.fas	6	178	1068	0	0	14	0.079	5	0.028	0.598	0.402	380	225	204	259	0	0	0	0	0	0	0	0	0	0	0	0	0	0	0
Assembly_At1g03250_modif70.fas	6	109	654	0	0	6	0.055	3	0.028	0.522	0.478	159	132	181	182	0	0	0	0	0	0	0	0	0	0	0	0	0	0	0
Assembly_At5g11950_modif70.fas	6	143	858	0	0	13	0.091	4	0.028	0.615	0.385	247	136	194	281	0	0	0	0	0	0	0	0	0	0	0	0	0	0	0
Assembly_At4g01310_modif70.fas	6	458	2748	32	1164	43	0.094	13	0.028	0.547	0.453	817	549	680	670	0	0	0	0	0	0	0	0	0	0	0	0	0	0	32
Assembly_At4g15080_modif70.fas	6	211	1266	113	8926	17	0.081	6	0.028	0.567	0.433	242	230	269	412	0	0	0	0	0	0	0	0	0	0	0	2	0	0	111
Assembly_At5g15550_modif70.fas	6	389	2334	5	0.214	39	0.1	11	0.028	0.586	0.414	605	407	558	759	0	0	0	0	0	0	0	0	0	0	0	0	0	0	5
Assembly_At3g53140_modif70.fas	6	459	2754	8	0.29	48	0.105	13	0.028	0.551	0.449	763	432	801	750	0	0	0	0	0	0	0	0	0	0	0	7	0	0	1
Assembly_At3g24010_modif70.fas	6	276	1656	63	3804	19	0.069	8	0.029	0.495	0.505	415	253	551	374	0	0	0	0	0	0	0	0	0	0	0	6	0	0	57
Assembly_At1g26810_modif70.fas	6	349	2094	7	0.334	35	0.1	10	0.029	0.578	0.422	707	411	469	500	0	0	0	0	0	0	0	0	0	0	0	0	0	0	7
Assembly_At2g22570_modif70.fas	6	407	2442	14	0.573	44	0.108	12	0.029	0.593	0.407	712	460	527	729	0	0	0	0	0	0	0	0	0	0	0	1	0	0	13
Assembly_At3g26618_modif70.fas	6	735	4410	0	0	65	0.088	21	0.029	0.596	0.404	1320	788	993	1309	0	0	0	0	0	0	0	0	0	0	0	0	0	0	0
Assembly_At5g01650_modif70.fas	6	342	2052	116	5653	38	0.111	10	0.029	0.556	0.444	539	441	418	538	0	0	0	0	0	0	0	0	0	0	0	0	0	0	116
Assembly_At5g64370_modif70.fas	6	210	1260	13	1032	17	0.081	6	0.029	0.511	0.489	328	260	350	309	0	0	0	0	0	0	0	0	0	0	0	0	0	0	13
Assembly_At1g06680_modif70.fas	6	382	2292	18	0.785	23	0.06	11	0.029	0.508	0.492	626	536	583	529	0	0	0	0	0	0	0	0	0	0	0	0	0	0	18
Assembly_At4g21150_modif70.fas	6	276	1656	4	0.242	29	0.105	8	0.029	0.542	0.458	418	475	282	477	0	0	0	0	0	0	0	0	0	0	0	3	0	0	1
Assembly_At2g17120_modif70.fas	6	245	1470	25	1701	38	0.155	7	0.029	0.571	0.429	386	287	333	439	0	0	0	0	0	0	0	0	0	0	0	0	0	0	25
Assembly_At5g58220_modif70.fas	6	273	1638	12	0.733	21	0.077	8	0.029	0.565	0.435	429	320	388	489	0	0	0	0	0	0	0	0	0	0	0	0	0	0	12
Assembly_At2g28900_modif70.fas	6	242	1452	206	14187	24	0.099	7	0.029	0.48	0.52	315	307	338	286	0	0	0	0	0	0	0	0	0	0	0	126	0	0	80
Assembly_At4g17770_modif70.fas	6	688	4128	64	1.55	86	0.125	20	0.029	0.551	0.449	1128	695	1130	1111	0	0	0	0	0	0	0	0	0	0	0	52	0	0	12
Assembly_At2g33450_modif70.fas	6	230	1380	10	0.725	22	0.096	7	0.03	0.619	0.381	531	223	299	317	0	0	0	0	0	0	0	0	0	0	0	2	0	0	8
Assembly_At3g63140_modif70.fas	6	199	1194	23	1926	25	0.126	6	0.03	0.524	0.476	356	246	312	257	0	0	0	0	0	0	0	0	0	0	0	0	0	0	23
Assembly_At3g11830_modif70.fas	6	132	792	57	7197	9	0.068	4	0.03	0.492	0.508	217	147	231	140	0	0	0	0	0	0	0	0	0	0	0	0	0	0	57
Assembly_At2g26800_modif70.fas	6	598	3588	0	0	67	0.112	18	0.03	0.551	0.449	942	717	893	1036	0	0	0	0	0	0	0	0	0	0	0	0	0	0	0
Assembly_At3g26070_modif70.fas	6	134	804	84	10448	5	0.037	4	0.03	0.612	0.388	281	184	96	159	0	0	0	0	0	0	0	0	0	0	0	0	0	0	84
Assembly_At5g10480_modif70.fas	6	164	984	204	20732	9	0.055	5	0.03	0.596	0.404	212	155	161	252	0	0	0	0	0	0	0	0	0	0	0	71	0	2	131
Assembly_At5g43850_modif70.fas	6	132	792	0	0	10	0.076	4	0.03	0.575	0.425	209	144	193	246	0	0	0	0	0	0	0	0	0	0	0	0	0	0	0
Assembly_At3g49990_modif70.fas	6	231	1386	1	0.072	20	0.087	7	0.03	0.57	0.43	405	253	342	385	0	0	0	0	0	0	0	0	0	0	0	0	0	0	1
Assembly_At5g49720_modif70.fas	6	705	4230	15	0.355	59	0.084	21	0.03	0.553	0.447	1174	914	972	1155	0	0	0	0	0	0	0	0	0	0	0	3	0	0	12
Assembly_At5g45775_modif70.fas	6	499	2994	131	4375	46	0.092	15	0.03	0.54	0.46	778	507	813	765	0	0	0	0	0	0	0	0	0	0	0	113	0	0	18
Assembly_At2g21330_modif70.fas	6	99	594	0	0	6	0.061	3	0.03	0.426	0.574	104	162	179	149	0	0	0	0	0	0	0	0	0	0	0	0	0	0	0
Assembly_At2g04350_modif70.fas	6	384	2304	55	2387	40	0.104	12	0.031	0.559	0.441	674	408	584	583	0	0	0	0	0	0	0	0	0	0	0	9	0	0	46
Assembly_At1g75460_modif70.fas	6	159	954	13	1363	16	0.101	5	0.031	0.512	0.488	269	152	307	213	0	0	0	0	0	0	0	0	0	0	0	0	0	8	5
Assembly_At4g34430_modif70.fas	6	261	1566	18	1149	23	0.088	8	0.031	0.554	0.446	551	335	355	307	0	0	0	0	0	0	0	0	0	0	0	0	0	0	18
Assembly_At2g33800_modif70.fas	6	192	1152	27	2344	13	0.068	6	0.031	0.545	0.455	315	148	364	298	0	0	0	0	0	0	0	0	0	0	0	0	0	0	27
Assembly_At5g11730_modif70.fas	6	255	1530	4	0.261	15	0.059	8	0.031	0.62	0.38	428	311	270	517	0	0	0	0	0	0	0	0	0	0	0	0	0	0	4
Assembly_At1g50575_modif70.fas	6	441	2646	0	0	53	0.12	14	0.032	0.576	0.424	680	467	655	844	0	0	0	0	0	0	0	0	0	0	0	0	0	0	0
Assembly_At2g21970_modif70.fas	6	186	1116	8	0.717	15	0.081	6	0.032	0.509	0.491	224	196	348	340	0	0	0	0	0	0	0	0	0	0	0	0	0	0	8
Assembly_At1g74730_modif70.fas	6	439	2634	20	0.759	38	0.087	14	0.032	0.503	0.497	668	503	795	648	0	0	0	0	0	0	0	0	0	0	0	0	0	20	0
Assembly_At5g17330_modif70.fas	6	279	1674	142	8483	37	0.133	9	0.032	0.562	0.438	493	249	419	371	0	0	0	0	0	0	0	0	0	0	0	123	0	0	19
Assembly_At3g15640_modif70.fas	6	124	744	8	1075	10	0.081	4	0.032	0.515	0.485	202	136	221	177	0	0	0	0	0	0	0	0	0	0	0	0	0	0	8
Assembly_At2g15240_modif70.fas	6	126	756	27	3571	8	0.063	4	0.032	0.638	0.362	153	167	97	312	0	0	0	0	0	0	0	0	0	0	0	0	0	0	27
Assembly_At1g23820_modif70.fas	6	124	744	11	1478	12	0.097	4	0.032	0.626	0.374	237	137	137	222	0	0	0	0	0	0	0	0	0	0	0	0	0	0	11
Assembly_At5g51070_modif70.fas	6	615	3690	188	5095	62	0.101	20	0.033	0.529	0.471	920	774	876	932	0	0	0	0	0	0	0	0	0	0	0	0	0	19	169
Assembly_At2g39020_modif70.fas	6	123	738	0	0	6	0.049	4	0.033	0.537	0.463	183	79	263	213	0	0	0	0	0	0	0	0	0	0	0	0	0	0	0
Assembly_At4g07990_modif70.fas	6	123	738	12	1626	9	0.073	4	0.033	0.613	0.387	297	118	163	148	0	0	0	0	0	0	0	0	0	0	0	5	0	0	7
Assembly_At1g09830_modif70.fas	6	368	2208	0	0	55	0.149	12	0.033	0.547	0.453	552	407	592	657	0	0	0	0	0	0	0	0	0	0	0	0	0	0	0
Assembly_At1g04620_modif70.fas	6	241	1446	22	1521	23	0.095	8	0.033	0.558	0.442	399	253	377	395	0	0	0	0	0	0	0	0	0	0	0	0	0	7	15
Assembly_At5g59180_modif70.fas	6	123	738	0	0	12	0.098	4	0.033	0.589	0.411	182	106	197	253	0	0	0	0	0	0	0	0	0	0	0	0	0	0	0
Assembly_At3g03790_modif70.fas	6	302	1812	0	0	31	0.103	10	0.033	0.572	0.428	492	310	465	545	0	0	0	0	0	0	0	0	0	0	0	0	0	0	0
Assembly_At4g32250_modif70.fas	6	246	1476	18	1.22	30	0.122	8	0.033	0.545	0.455	267	182	482	527	0	0	0	0	0	0	0	0	0	0	0	0	0	0	18
Assembly_At2g21530_modif70.fas	6	150	900	0	0	16	0.107	5	0.033	0.515	0.485	226	185	252	237	0	0	0	0	0	0	0	0	0	0	0	0	0	0	0
Assembly_At2g15020_modif70.fas	6	150	900	0	0	15	0.1	5	0.033	0.601	0.399	261	67	292	280	0	0	0	0	0	0	0	0	0	0	0	0	0	0	0
Assembly_At5g15610_modif70.fas	6	119	714	0	0	9	0.076	4	0.034	0.608	0.392	254	169	111	180	0	0	0	0	0	0	0	0	0	0	0	0	0	0	0
Assembly_At1g10150_modif70.fas	6	291	1746	18	1031	37	0.127	10	0.034	0.598	0.402	538	297	397	496	0	0	0	0	0	0	0	0	0	0	0	0	0	1	17
Assembly_At2g33220_modif70.fas	6	263	1578	4	0.253	24	0.091	9	0.034	0.485	0.515	412	335	475	352	0	0	0	0	0	0	0	0	0	0	0	0	0	0	4
Assembly_At3g63510_modif70.fas	6	207	1242	10	0.805	19	0.092	7	0.034	0.584	0.416	361	263	250	358	0	0	0	0	0	0	0	0	0	0	0	0	0	10	0
Assembly_At2g44140_modif70.fas	6	406	2436	132	5419	60	0.148	14	0.034	0.576	0.424	611	470	505	718	0	0	0	0	0	0	0	0	0	0	0	0	0	32	100
Assembly_At5g24800_modif70.fas	6	203	1218	35	2874	17	0.084	7	0.034	0.597	0.403	464	219	257	243	0	0	0	0	0	0	0	0	0	0	0	0	0	0	35
Assembly_At1g11790_modif70.fas	6	148	888	66	7432	19	0.128	5	0.034	0.575	0.425	212	153	196	261	0	0	0	0	0	0	0	0	0	0	0	0	0	0	66
Assembly_At1g27480_modif70.fas	6	342	2052	24	1.17	45	0.132	12	0.035	0.476	0.524	519	614	448	447	0	0	0	0	0	0	0	0	0	0	0	0	0	0	24
Assembly_At2g43945_modif70.fas	6	230	1380	0	0	21	0.091	8	0.035	0.599	0.401	434	272	282	392	0	0	0	0	0	0	0	0	0	0	0	0	0	0	0
Assembly_At5g66290_modif70.fas	6	260	1560	15	0.962	26	0.1	9	0.035	0.623	0.377	546	240	342	417	0	0	0	0	0	0	0	0	0	0	0	8	0	0	7
Assembly_At4g01810_modif70.fas	6	114	684	11	1608	12	0.105	4	0.035	0.502	0.498	145	136	199	193	0	0	0	0	0	0	0	0	0	0	0	0	0	0	11
Assembly_At3g52300_modif70.fas	6	172	1032	0	0	14	0.081	6	0.035	0.485	0.515	264	218	314	236	0	0	0	0	0	0	0	0	0	0	0	0	0	0	0
Assembly_At4g12070_modif70.fas	6	346	2076	10	0.482	28	0.081	12	0.035	0.529	0.471	582	475	498	511	0	0	0	0	0	0	0	0	0	0	0	0	0	0	10
Assembly_At1g09340_modif70.fas	6	340	2040	16	0.784	36	0.106	12	0.035	0.574	0.426	636	391	472	525	0	0	0	0	0	0	0	0	0	0	0	0	0	0	16
Assembly_At4g33670_modif70.fas	6	683	4098	14	0.342	75	0.11	24	0.035	0.608	0.392	1341	681	920	1142	0	0	0	0	0	0	0	0	0	0	0	0	0	1	13
Assembly_At3g22590_modif70.fas	6	113	678	7	1032	10	0.088	4	0.035	0.575	0.425	179	86	199	207	0	0	0	0	0	0	0	0	0	0	0	0	0	0	7
Assembly_At2g23540_modif70.fas	6	344	2064	15	0.727	34	0.099	12	0.035	0.589	0.411	609	444	399	597	0	0	0	0	0	0	0	0	0	0	0	0	0	3	12
Assembly_At3g47340_modif70.fas	6	558	3348	0	0	45	0.081	20	0.036	0.513	0.487	842	802	830	874	0	0	0	0	0	0	0	0	0	0	0	0	0	0	0
Assembly_At2g24200_modif70.fas	6	443	2658	0	0	48	0.108	16	0.036	0.549	0.451	706	454	746	752	0	0	0	0	0	0	0	0	0	0	0	0	0	0	0
Assembly_At4g03560_modif70.fas	6	194	1164	8	0.687	18	0.093	7	0.036	0.626	0.374	296	183	249	428	0	0	0	0	0	0	0	0	0	0	0	0	0	0	8
Assembly_At5g45380_modif70.fas	6	278	1668	15	0.899	20	0.072	10	0.036	0.532	0.468	359	350	424	520	0	0	0	0	0	0	0	0	0	0	0	0	0	0	15
Assembly_At3g13580_modif70.fas	6	361	2166	3	0.139	38	0.105	13	0.036	0.583	0.417	661	302	600	600	0	0	0	0	0	0	0	0	0	0	0	0	0	0	3
Assembly_At3g15190_modif70.fas	6	223	1338	0	0	27	0.121	8	0.036	0.478	0.522	372	260	439	267	0	0	0	0	0	0	0	0	0	0	0	0	0	0	0
Assembly_At2g33340_modif70.fas	6	221	1326	10	0.754	28	0.127	8	0.036	0.57	0.43	323	282	284	427	0	0	0	0	0	0	0	0	0	0	0	0	0	0	10
Assembly_At3g58610_modif70.fas	6	417	2502	6	0.24	41	0.098	15	0.036	0.531	0.469	650	452	718	676	0	0	0	0	0	0	0	0	0	0	0	0	0	1	5
Assembly_At4g14360_modif70.fas	6	466	2796	14	0.501	40	0.086	17	0.036	0.572	0.428	810	564	628	780	0	0	0	0	0	0	0	0	0	0	0	0	0	0	14
Assembly_At3g54420_modif70.fas	6	513	3078	57	1852	48	0.094	19	0.037	0.555	0.445	846	603	741	831	0	0	0	0	0	0	0	0	0	0	0	0	0	0	57
Assembly_At1g72560_modif70.fas	6	461	2766	51	1844	49	0.106	17	0.037	0.615	0.385	805	528	519	863	0	0	0	0	0	0	0	0	0	0	0	21	0	0	30
Assembly_At3g12600_modif70.fas	6	243	1458	2	0.137	31	0.128	9	0.037	0.535	0.465	431	295	382	348	0	0	0	0	0	0	0	0	0	0	0	0	0	0	2
Assembly_At1g53645_modif70.fas	6	297	1782	0	0	32	0.108	11	0.037	0.582	0.418	553	341	403	485	0	0	0	0	0	0	0	0	0	0	0	0	0	0	0
Assembly_At1g07040_modif70.fas	6	489	2934	24	0.818	56	0.115	18	0.037	0.562	0.438	856	623	652	779	0	0	0	0	0	0	0	0	0	0	0	0	0	0	24
Assembly_At5g57860_modif70.fas	6	136	816	0	0	12	0.088	5	0.037	0.638	0.362	304	130	165	217	0	0	0	0	0	0	0	0	0	0	0	0	0	0	0
Assembly_At3g57520_modif70.fas	6	375	2250	9	0.4	36	0.096	14	0.037	0.561	0.439	555	477	507	702	0	0	0	0	0	0	0	0	0	0	0	0	0	0	9
Assembly_At1g20110_modif70.fas	6	528	3168	19	0.6	47	0.089	20	0.038	0.593	0.407	1001	531	750	867	0	0	0	0	0	0	0	0	0	0	0	2	0	0	17
Assembly_At2g38730_modif70.fas	6	185	1110	14	1261	12	0.065	7	0.038	0.634	0.366	353	137	264	342	0	0	0	0	0	0	0	0	0	0	0	9	0	0	5
Assembly_At1g27930_modif70.fas	6	393	2358	0	0	33	0.084	15	0.038	0.46	0.54	549	586	688	535	0	0	0	0	0	0	0	0	0	0	0	0	0	0	0
Assembly_At2g44060_modif70.fas	6	453	2718	36	1325	53	0.117	17	0.038	0.607	0.393	859	498	555	770	0	0	0	0	0	0	0	0	0	0	0	0	0	0	36
Assembly_At1g12520_modif70.fas	6	261	1566	2	0.128	28	0.107	10	0.038	0.51	0.49	402	320	446	396	0	0	0	0	0	0	0	0	0	0	0	0	0	0	2
Assembly_At3g05070_modif70.fas	6	289	1734	59	3403	17	0.059	11	0.038	0.597	0.403	623	322	353	377	0	0	0	0	0	0	0	0	0	0	0	0	0	0	59
Assembly_At2g31570_modif70.fas	6	287	1722	0	0	28	0.098	11	0.038	0.618	0.382	588	328	330	476	0	0	0	0	0	0	0	0	0	0	0	0	0	0	0
Assembly_At1g14650_modif70.fas	6	213	1278	0	0	14	0.066	8	0.038	0.576	0.424	403	183	359	333	0	0	0	0	0	0	0	0	0	0	0	0	0	0	0
Assembly_At3g52750_modif70.fas	6	238	1428	12	0.84	26	0.109	9	0.038	0.566	0.434	380	299	315	422	0	0	0	0	0	0	0	0	0	0	0	0	0	0	12
Assembly_At2g32950_modif70.fas	6	153	918	0	0	14	0.092	6	0.039	0.546	0.454	268	193	224	233	0	0	0	0	0	0	0	0	0	0	0	0	0	0	0
Assembly_At2g40490_modif70.fas	6	384	2304	9	0.391	47	0.122	15	0.039	0.526	0.474	595	333	755	612	0	0	0	0	0	0	0	0	0	0	0	0	0	0	9
Assembly_At1g22940_modif70.fas	6	384	2304	1	0.043	52	0.135	15	0.039	0.499	0.501	628	513	640	522	0	0	0	0	0	0	0	0	0	0	0	0	0	0	1
Assembly_At5g51660_modif70.fas	6	357	2142	24	1.12	39	0.109	14	0.039	0.543	0.457	474	496	473	675	0	0	0	0	0	0	0	0	0	0	0	0	0	0	24
Assembly_At5g16400_modif70.fas	6	283	1698	103	6066	21	0.074	11	0.039	0.55	0.45	464	303	414	414	0	0	0	0	0	0	0	0	0	0	0	54	0	2	47
Assembly_At1g45474_modif70.fas	6	250	1500	28	1867	25	0.1	10	0.04	0.531	0.469	307	260	430	475	0	0	0	0	0	0	0	0	0	0	0	0	0	1	27
Assembly_At5g14700_modif70.fas	6	177	1062	0	0	27	0.153	7	0.04	0.609	0.391	324	194	221	323	0	0	0	0	0	0	0	0	0	0	0	0	0	0	0
Assembly_At4g11560_modif70.fas	6	177	1062	17	1601	20	0.113	7	0.04	0.594	0.406	364	171	253	257	0	0	0	0	0	0	0	0	0	0	0	0	0	0	17
Assembly_At1g78240_modif70.fas	6	198	1188	0	0	19	0.096	8	0.04	0.638	0.362	371	212	218	387	0	0	0	0	0	0	0	0	0	0	0	0	0	0	0
Assembly_At2g31040_modif70.fas	6	272	1632	12	0.735	25	0.092	11	0.04	0.535	0.465	400	284	469	467	0	0	0	0	0	0	0	0	0	0	0	12	0	0	0
Assembly_At2g32940_modif70.fas	6	278	1668	2	0.12	30	0.108	11	0.04	0.555	0.445	444	408	334	480	0	0	0	0	0	0	0	0	0	0	0	0	0	0	2
Assembly_At4g08980_modif70.fas	6	252	1512	3	0.198	25	0.099	10	0.04	0.498	0.502	423	383	375	328	0	0	0	0	0	0	0	0	0	0	0	0	0	0	3
Assembly_At1g23890_modif70.fas	6	194	1164	7	0.601	26	0.134	8	0.041	0.598	0.402	356	212	253	336	0	0	0	0	0	0	0	0	0	0	0	0	0	0	7
Assembly_At5g62680_modif70.fas	6	665	3990	24	0.602	77	0.116	28	0.042	0.561	0.439	1104	1008	734	1120	0	0	0	0	0	0	0	0	0	0	0	13	0	0	11
Assembly_At4g14110_modif70.fas	6	288	1728	11	0.637	30	0.104	12	0.042	0.621	0.379	532	297	354	534	0	0	0	0	0	0	0	0	0	0	0	2	0	3	6
Assembly_At2g13840_modif70.fas	6	519	3114	16	0.514	56	0.108	22	0.042	0.531	0.469	810	542	911	835	0	0	0	0	0	0	0	0	0	0	0	16	0	0	0
Assembly_At5g65380_modif70.fas	6	163	978	2	0.204	20	0.123	7	0.043	0.475	0.525	120	204	308	344	0	0	0	0	0	0	0	0	0	0	0	0	0	0	2
Assembly_At3g49810_modif70.fas	6	462	2772	0	0	54	0.117	20	0.043	0.565	0.435	736	570	636	830	0	0	0	0	0	0	0	0	0	0	0	0	0	0	0
Assembly_At3g55120_modif70.fas	6	207	1242	29	2335	30	0.145	9	0.043	0.551	0.449	321	267	277	348	0	0	0	0	0	0	0	0	0	0	0	13	0	2	14
Assembly_At1g09700_modif70.fas	6	211	1266	0	0	18	0.085	9	0.043	0.626	0.374	513	215	259	279	0	0	0	0	0	0	0	0	0	0	0	0	0	0	0
Assembly_At5g62740_modif70.fas	6	454	2724	11	0.404	42	0.093	20	0.044	0.567	0.433	732	443	731	807	0	0	0	0	0	0	0	0	0	0	0	0	0	0	11
Assembly_At1g55090_modif70.fas	6	363	2178	13	0.597	36	0.099	16	0.044	0.565	0.435	640	500	441	584	0	0	0	0	0	0	0	0	0	0	0	0	0	0	13
Assembly_At5g04170_modif70.fas	6	204	1224	38	3105	20	0.098	9	0.044	0.577	0.423	331	215	286	354	0	0	0	0	0	0	0	0	0	0	0	16	0	22	0
Assembly_At3g02450_modif70.fas	6	522	3132	111	3544	61	0.117	23	0.044	0.572	0.428	859	544	751	867	0	0	0	0	0	0	0	0	0	0	0	0	0	0	111
Assembly_At1g05190_modif70.fas	6	225	1350	0	0	31	0.138	10	0.044	0.614	0.386	457	204	317	372	0	0	0	0	0	0	0	0	0	0	0	0	0	0	0
Assembly_At3g05230_modif70.fas	6	205	1230	0	0	17	0.083	9	0.044	0.576	0.424	375	246	275	334	0	0	0	0	0	0	0	0	0	0	0	0	0	0	0
Assembly_At5g08650_modif70.fas	6	135	810	0	0	10	0.074	6	0.044	0.627	0.373	281	139	163	227	0	0	0	0	0	0	0	0	0	0	0	0	0	0	0
Assembly_At3g14900_modif70.fas	6	132	792	0	0	13	0.098	6	0.045	0.605	0.395	244	99	214	235	0	0	0	0	0	0	0	0	0	0	0	0	0	0	0
Assembly_At1g35620_modif70.fas	6	201	1206	1	0.083	26	0.129	9	0.045	0.644	0.356	383	207	222	393	0	0	0	0	0	0	0	0	0	0	0	0	0	0	1
Assembly_At1g34270_modif70.fas	6	462	2772	12	0.433	55	0.119	21	0.045	0.538	0.462	749	532	744	735	0	0	0	0	0	0	0	0	0	0	0	0	0	12	0
Assembly_At1g42970_modif70.fas	6	404	2424	28	1155	45	0.111	18	0.045	0.445	0.555	550	599	731	516	0	0	0	0	0	0	0	0	0	0	0	0	0	0	28
Assembly_At4g03100_modif70.fas	6	265	1590	35	2201	20	0.075	12	0.045	0.552	0.448	400	312	385	458	0	0	0	0	0	0	0	0	0	0	0	0	0	0	35
Assembly_At1g26880_modif70.fas	6	112	672	0	0	8	0.071	5	0.045	0.586	0.414	222	105	173	172	0	0	0	0	0	0	0	0	0	0	0	0	0	0	0
Assembly_At5g43810_modif70.fas	6	263	1578	56	3549	18	0.068	12	0.046	0.574	0.426	486	408	241	387	0	0	0	0	0	0	0	0	0	0	0	0	0	0	56
Assembly_At1g31160_modif70.fas	6	149	894	0	0	17	0.114	7	0.047	0.64	0.36	282	154	168	290	0	0	0	0	0	0	0	0	0	0	0	0	0	0	0
Assembly_At5g66680_modif70.fas	6	126	756	0	0	22	0.175	6	0.048	0.616	0.384	236	121	169	230	0	0	0	0	0	0	0	0	0	0	0	0	0	0	0
Assembly_At1g07510_modif70.fas	6	576	3456	13	0.376	77	0.134	28	0.049	0.556	0.444	929	514	1014	986	0	0	0	0	0	0	0	0	0	0	0	0	0	0	13
Assembly_At2g42570_modif70.fas	6	441	2646	33	1247	62	0.141	22	0.05	0.558	0.442	777	599	557	680	0	0	0	0	0	0	0	0	0	0	0	0	0	0	33
Assembly_At4g32175_modif70.fas	6	195	1170	45	3846	16	0.082	10	0.051	0.599	0.401	313	218	233	361	0	0	0	0	0	0	0	0	0	0	0	0	0	0	45
Assembly_At5g07020_modif70.fas	6	156	936	20	2137	24	0.154	8	0.051	0.475	0.525	207	213	268	228	0	0	0	0	0	0	0	0	0	0	0	0	0	0	20
Assembly_At1g07350_modif70.fas	6	237	1422	0	0	19	0.08	12	0.051	0.559	0.441	409	321	306	386	0	0	0	0	0	0	0	0	0	0	0	0	0	0	0
Assembly_At4g15130_modif70.fas	6	248	1488	48	3226	31	0.125	13	0.052	0.609	0.391	507	238	325	370	0	0	0	0	0	0	0	0	0	0	0	0	0	12	36
Assembly_At3g54470_modif70.fas	6	134	804	32	3.98	24	0.179	7	0.052	0.55	0.45	191	148	200	233	0	0	0	0	0	0	0	0	0	0	0	0	0	0	32
Assembly_At2g40620_modif70.fas	6	134	804	0	0	12	0.09	7	0.052	0.57	0.43	270	187	159	188	0	0	0	0	0	0	0	0	0	0	0	0	0	0	0
Assembly_At1g30510_modif70.fas	6	453	2718	7	0.258	71	0.157	25	0.055	0.545	0.455	830	503	730	648	0	0	0	0	0	0	0	0	0	0	0	0	0	2	5
Assembly_At2g17970_modif70.fas	6	444	2664	143	5368	59	0.133	25	0.056	0.601	0.399	854	413	593	661	0	0	0	0	0	0	0	0	0	0	0	97	0	0	46
Assembly_At5g65280_modif70.fas	6	318	1908	11	0.577	39	0.123	18	0.057	0.488	0.512	434	312	660	491	0	0	0	0	0	0	0	0	0	0	0	3	0	6	2
Assembly_At5g65930_modif70.fas	6	121	726	7	0.964	9	0.074	7	0.058	0.636	0.364	236	142	120	221	0	0	0	0	0	0	0	0	0	0	0	0	0	0	7
Assembly_At1g64200_modif70.fas	6	238	1428	5	0.35	25	0.105	15	0.063	0.619	0.381	548	244	298	333	0	0	0	0	0	0	0	0	0	0	0	0	0	0	5
Assembly_At1g36240_modif70.fas	6	110	660	26	3939	11	0.1	7	0.064	0.567	0.433	207	117	158	152	0	0	0	0	0	0	0	0	0	0	0	0	0	0	26
Assembly_At5g56670_modif70.fas	6	139	834	0	0	16	0.115	9	0.065	0.439	0.561	239	224	244	127	0	0	0	0	0	0	0	0	0	0	0	0	0	0	0
Assembly_At4g38510_modif70.fas	6	323	1938	5	0.258	39	0.121	23	0.071	0.525	0.475	496	451	468	518	0	0	0	0	0	0	0	0	0	0	0	0	0	0	5
Assembly_At1g33810_modif70.fas	6	115	690	0	0	13	0.113	9	0.078	0.607	0.393	175	174	97	244	0	0	0	0	0	0	0	0	0	0	0	0	0	0	0
Assembly_At1g01050_modif70.fas	6	123	738	10	1355	14	0.114	10	0.081	0.595	0.405	225	133	162	208	0	0	0	0	0	0	0	0	0	0	0	0	0	0	10

## Sheet: Sonchus 4 680
Alignment_name	No_of_taxa	Alignment_length	Total_matrix_cells	Undetermined_characters	Missing_percent	No_variable_sites	Proportion_variable_sites	Parsimony_informative_sites	Proportion_parsimony_informative	AT_content	GC_content	A	C	G	T	K	M	R	Y	S	W	B	V	H	D	X	N	O	-	?
Assembly_At1g45230_modif70.fas	4	125	500	9	1.8	0	0	0	0	0.646	0.354	161	61	113	156	0	0	0	0	0	0	0	0	0	0	0	0	0	0	9
Assembly_At3g62810_modif70.fas	4	177	708	0	0	0	0	0	0	0.469	0.531	192	180	196	140	0	0	0	0	0	0	0	0	0	0	0	0	0	0	0
Assembly_At3g26070_modif70.fas	4	98	392	9	2296	0	0	0	0	0.635	0.365	154	68	72	89	0	0	0	0	0	0	0	0	0	0	0	0	0	0	9
Assembly_At5g01530_modif70.fas	4	400	1600	6	0.375	3	0.007	0	0	0.474	0.526	353	395	443	403	0	0	0	0	0	0	0	0	0	0	0	0	0	0	6
Assembly_At3g24730_modif70.fas	4	111	444	6	1351	2	0.018	0	0	0.591	0.409	128	67	112	131	0	0	0	0	0	0	0	0	0	0	0	0	0	0	6
Assembly_At2g38730_modif70.fas	4	181	724	3	0.414	1	0.006	0	0	0.602	0.398	219	96	191	215	0	0	0	0	0	0	0	0	0	0	0	0	0	0	3
Assembly_At3g15640_modif70.fas	4	112	448	3	0.67	0	0	0	0	0.504	0.496	112	84	137	112	0	0	0	0	0	0	0	0	0	0	0	3	0	0	0
Assembly_At2g31570_modif70.fas	4	274	1096	484	44161	1	0.004	0	0	0.612	0.388	211	128	109	164	0	0	0	0	0	0	0	0	0	0	0	484	0	0	0
Assembly_At5g50460_modif70.fas	4	94	376	3	0.798	11	0.117	1	0.011	0.558	0.442	73	67	98	135	0	0	0	0	0	0	0	0	0	0	0	0	0	3	0
Assembly_At2g30200_modif70.fas	4	71	284	9	3169	4	0.056	2	0.028	0.539	0.461	82	77	50	66	0	0	0	0	0	0	0	0	0	0	0	0	0	0	9
Assembly_At1g77710_modif70.fas	4	137	548	36	6569	1	0.007	0	0	0.521	0.479	127	155	90	140	0	0	0	0	0	0	0	0	0	0	0	36	0	0	0
Assembly_At2g35120_modif70.fas	4	291	1164	143	12285	6	0.021	1	0.003	0.525	0.475	298	170	315	238	0	0	0	0	0	0	0	0	0	0	0	107	0	0	36
Assembly_At1g36240_modif70.fas	4	78	312	0	0	1	0.013	0	0	0.58	0.42	113	52	79	68	0	0	0	0	0	0	0	0	0	0	0	0	0	0	0
Assembly_At2g27730_modif70.fas	4	36	144	3	2083	0	0	0	0	0.489	0.511	52	24	48	17	0	0	0	0	0	0	0	0	0	0	0	0	0	0	3
Assembly_At3g62600_modif70.fas	4	130	520	5	0.962	0	0	0	0	0.588	0.412	183	88	124	120	0	0	0	0	0	0	0	0	0	0	0	0	0	0	5
Assembly_At4g22300_modif70.fas	4	261	1044	0	0	4	0.015	0	0	0.544	0.456	239	256	220	329	0	0	0	0	0	0	0	0	0	0	0	0	0	0	0
Assembly_At3g44750_modif70.fas	4	81	324	48	14815	0	0	0	0	0.622	0.378	100	53	51	72	0	0	0	0	0	0	0	0	0	0	0	0	0	0	48
Assembly_At4g38510_modif70.fas	4	312	1248	0	0	18	0.058	7	0.022	0.519	0.481	320	297	303	328	0	0	0	0	0	0	0	0	0	0	0	0	0	0	0
Assembly_At2g21870_modif70.fas	4	281	1124	25	2224	19	0.068	13	0.046	0.58	0.42	398	171	290	240	0	0	0	0	0	0	0	0	0	0	0	0	0	0	25
Assembly_At1g16470_modif70.fas	4	225	900	0	0	0	0	0	0	0.569	0.431	248	184	204	264	0	0	0	0	0	0	0	0	0	0	0	0	0	0	0
Assembly_At1g20430_modif70.fas	4	81	324	15	4.63	0	0	0	0	0.53	0.47	80	72	73	84	0	0	0	0	0	0	0	0	0	0	0	0	0	0	15
Assembly_At5g56130_modif70.fas	4	125	500	0	0	0	0	0	0	0.56	0.44	136	76	144	144	0	0	0	0	0	0	0	0	0	0	0	0	0	0	0
Assembly_At3g61590_modif70.fas	4	196	784	9	1148	3	0.015	0	0	0.592	0.408	221	106	210	238	0	0	0	0	0	0	0	0	0	0	0	0	0	0	9
Assembly_At1g31160_modif70.fas	4	149	596	0	0	2	0.013	0	0	0.617	0.383	181	113	115	187	0	0	0	0	0	0	0	0	0	0	0	0	0	0	0
Assembly_At4g27700_modif70.fas	4	191	764	0	0	1	0.005	0	0	0.575	0.425	224	133	192	215	0	0	0	0	0	0	0	0	0	0	0	0	0	0	0
Assembly_At5g67380_modif70.fas	4	146	584	0	0	1	0.007	0	0	0.601	0.399	199	100	133	152	0	0	0	0	0	0	0	0	0	0	0	0	0	0	0
Assembly_At2g01670_modif70.fas	4	129	516	0	0	4	0.031	0	0	0.541	0.459	176	98	139	103	0	0	0	0	0	0	0	0	0	0	0	0	0	0	0
Assembly_At1g29250_modif70.fas	4	120	480	4	0.833	4	0.033	2	0.017	0.611	0.389	179	115	70	112	0	0	0	0	0	0	0	0	0	0	0	0	0	0	4
Assembly_At5g20090_modif70.fas	4	113	452	0	0	2	0.018	2	0.018	0.597	0.403	136	104	78	134	0	0	0	0	0	0	0	0	0	0	0	0	0	0	0
Assembly_At1g50575_modif70.fas	4	441	1764	0	0	4	0.009	0	0	0.535	0.465	433	357	463	511	0	0	0	0	0	0	0	0	0	0	0	0	0	0	0
Assembly_At4g16450_modif70.fas	4	138	552	0	0	1	0.007	0	0	0.404	0.596	104	141	188	119	0	0	0	0	0	0	0	0	0	0	0	0	0	0	0
Assembly_At1g07180_modif70.fas	4	603	2412	74	3068	17	0.028	3	0.005	0.512	0.488	563	401	739	635	0	0	0	0	0	0	0	0	0	0	0	70	0	4	0
Assembly_At5g17560_modif70.fas	4	137	548	9	1642	1	0.007	0	0	0.566	0.434	181	104	130	124	0	0	0	0	0	0	0	0	0	0	0	0	0	0	9
Assembly_At4g31930_modif70.fas	4	340	1360	34	2.5	8	0.024	3	0.009	0.6	0.4	414	194	336	382	0	0	0	0	0	0	0	0	0	0	0	0	0	0	34
Assembly_At2g35760_modif70.fas	4	414	1656	18	1087	4	0.01	1	0.002	0.51	0.49	356	262	541	479	0	0	0	0	0	0	0	0	0	0	0	0	0	0	18
Assembly_At5g66680_modif70.fas	4	113	452	0	0	4	0.035	2	0.018	0.588	0.412	125	79	107	141	0	0	0	0	0	0	0	0	0	0	0	0	0	0	0
Assembly_At5g48300_modif70.fas	4	231	924	177	19156	0	0	0	0	0.589	0.411	277	108	200	162	0	0	0	0	0	0	0	0	0	0	0	114	0	0	63
Assembly_At4g01710_modif70.fas	4	129	516	12	2326	1	0.008	0	0	0.536	0.464	125	109	125	145	0	0	0	0	0	0	0	0	0	0	0	0	0	0	12
Assembly_At4g31560_modif70.fas	4	101	404	0	0	0	0	0	0	0.545	0.455	108	140	44	112	0	0	0	0	0	0	0	0	0	0	0	0	0	0	0
Assembly_At2g40800_modif70.fas	4	192	768	0	0	3	0.016	0	0	0.553	0.447	295	89	254	130	0	0	0	0	0	0	0	0	0	0	0	0	0	0	0
Assembly_At5g55610_modif70.fas	4	131	524	1	0.191	4	0.031	0	0	0.528	0.472	125	116	131	151	0	0	0	0	0	0	0	0	0	0	0	0	0	0	1
Assembly_At3g24010_modif70.fas	4	213	852	26	3052	2	0.009	0	0	0.545	0.455	232	121	255	218	0	0	0	0	0	0	0	0	0	0	0	18	0	0	8
Assembly_At3g58650_modif70.fas	4	215	860	0	0	4	0.019	1	0.005	0.59	0.41	274	51	302	233	0	0	0	0	0	0	0	0	0	0	0	0	0	0	0
Assembly_At1g75330_modif70.fas	4	297	1188	29	2441	3	0.01	0	0	0.558	0.442	346	212	300	301	0	0	0	0	0	0	0	0	0	0	0	0	0	0	29
Assembly_At1g47640_modif70.fas	4	327	1308	42	3211	4	0.012	0	0	0.546	0.454	300	237	337	392	0	0	0	0	0	0	0	0	0	0	0	14	0	0	28
Assembly_At2g15020_modif70.fas	4	150	600	0	0	1	0.007	0	0	0.622	0.378	181	40	187	192	0	0	0	0	0	0	0	0	0	0	0	0	0	0	0
Assembly_At1g24020_modif70.fas	4	240	960	0	0	3	0.013	0	0	0.588	0.412	295	120	276	269	0	0	0	0	0	0	0	0	0	0	0	0	0	0	0
Assembly_At1g17890_modif70.fas	4	216	864	0	0	0	0	0	0	0.574	0.426	248	84	284	248	0	0	0	0	0	0	0	0	0	0	0	0	0	0	0
Assembly_At2g38450_modif70.fas	4	146	584	6	1027	0	0	0	0	0.556	0.444	177	109	148	144	0	0	0	0	0	0	0	0	0	0	0	6	0	0	0
Assembly_At2g31410_modif70.fas	4	270	1080	6	0.556	7	0.026	0	0	0.543	0.457	449	153	338	134	0	0	0	0	0	0	0	0	0	0	0	0	0	0	6
Assembly_At1g26810_modif70.fas	4	349	1396	22	1576	7	0.02	1	0.003	0.551	0.449	438	291	326	319	0	0	0	0	0	0	0	0	0	0	0	0	0	0	22
Assembly_At4g24780_modif70.fas	4	296	1184	9	0.76	2	0.007	1	0.003	0.526	0.474	285	248	309	333	0	0	0	0	0	0	0	0	0	0	0	0	0	0	9
Assembly_At3g28720_modif70.fas	4	258	1032	0	0	3	0.012	2	0.008	0.526	0.474	252	233	256	291	0	0	0	0	0	0	0	0	0	0	0	0	0	0	0
Assembly_At2g33560_modif70.fas	4	304	1216	8	0.658	4	0.013	0	0	0.616	0.384	358	180	284	386	0	0	0	0	0	0	0	0	0	0	0	0	0	0	8
Assembly_At5g53280_modif70.fas	4	159	636	0	0	1	0.006	0	0	0.546	0.454	231	129	160	116	0	0	0	0	0	0	0	0	0	0	0	0	0	0	0
Assembly_At4g29510_modif70.fas	4	227	908	0	0	3	0.013	0	0	0.638	0.362	286	126	203	293	0	0	0	0	0	0	0	0	0	0	0	0	0	0	0
Assembly_At1g01050_modif70.fas	4	122	488	6	1.23	0	0	0	0	0.575	0.425	144	100	105	133	0	0	0	0	0	0	0	0	0	0	0	0	0	0	6
Assembly_At2g20360_modif70.fas	4	369	1476	10	0.678	4	0.011	0	0	0.545	0.455	404	322	344	396	0	0	0	0	0	0	0	0	0	0	0	0	0	0	10
Assembly_At2g20860_modif70.fas	4	200	800	18	2.25	5	0.025	0	0	0.563	0.437	218	160	182	222	0	0	0	0	0	0	0	0	0	0	0	0	0	0	18
Assembly_At3g58750_modif70.fas	4	241	964	9	0.934	7	0.029	6	0.025	0.577	0.423	271	185	219	280	0	0	0	0	0	0	0	0	0	0	0	0	0	0	9
Assembly_At5g12860_modif70.fas	4	596	2384	0	0	7	0.012	0	0	0.537	0.463	542	541	563	738	0	0	0	0	0	0	0	0	0	0	0	0	0	0	0
Assembly_At1g80360_modif70.fas	4	341	1364	6	0.44	1	0.003	0	0	0.573	0.427	406	280	300	372	0	0	0	0	0	0	0	0	0	0	0	6	0	0	0
Assembly_At2g38000_modif70.fas	4	277	1108	451	40704	0	0	0	0	0.512	0.488	148	151	170	188	0	0	0	0	0	0	0	0	0	0	0	448	0	0	3
Assembly_At5g19280_modif70.fas	4	230	920	388	42174	2	0.009	0	0	0.57	0.43	169	101	128	134	0	0	0	0	0	0	0	0	0	0	0	369	0	0	19
Assembly_At2g32950_modif70.fas	4	153	612	0	0	4	0.026	0	0	0.541	0.459	182	130	151	149	0	0	0	0	0	0	0	0	0	0	0	0	0	0	0
Assembly_At4g13430_modif70.fas	4	121	484	0	0	4	0.033	3	0.025	0.502	0.498	101	101	140	142	0	0	0	0	0	0	0	0	0	0	0	0	0	0	0
Assembly_At2g21250_modif70.fas	4	306	1224	45	3676	5	0.016	0	0	0.545	0.455	346	291	245	297	0	0	0	0	0	0	0	0	0	0	0	0	0	0	45
Assembly_At5g62270_modif70.fas	4	143	572	0	0	2	0.014	0	0	0.652	0.348	215	59	140	158	0	0	0	0	0	0	0	0	0	0	0	0	0	0	0
Assembly_At5g24490_modif70.fas	4	184	736	0	0	1	0.005	0	0	0.548	0.452	267	149	184	136	0	0	0	0	0	0	0	0	0	0	0	0	0	0	0
Assembly_At5g62680_modif70.fas	4	649	2596	57	2196	16	0.025	4	0.006	0.584	0.416	741	598	459	741	0	0	0	0	0	0	0	0	0	0	0	40	0	16	1
Assembly_At1g12330_modif70.fas	4	409	1636	572	34963	10	0.024	1	0.002	0.569	0.431	331	225	234	274	0	0	0	0	0	0	0	0	0	0	0	572	0	0	0
Assembly_At4g25670_modif70.fas	4	155	620	0	0	2	0.013	0	0	0.503	0.497	216	136	172	96	0	0	0	0	0	0	0	0	0	0	0	0	0	0	0
Assembly_At1g13700_modif70.fas	4	500	2000	6	0.3	10	0.02	2	0.004	0.564	0.436	556	387	482	569	0	0	0	0	0	0	0	0	0	0	0	0	0	0	6
Assembly_At2g37120_modif70.fas	4	144	576	0	0	1	0.007	0	0	0.567	0.433	200	105	144	127	0	0	0	0	0	0	0	0	0	0	0	0	0	0	0
Assembly_At1g20110_modif70.fas	4	526	2104	11	0.523	2	0.004	0	0	0.592	0.408	667	352	502	572	0	0	0	0	0	0	0	0	0	0	0	0	0	0	11
Assembly_At2g20810_modif70.fas	4	513	2052	0	0	8	0.016	0	0	0.549	0.451	553	423	503	573	0	0	0	0	0	0	0	0	0	0	0	0	0	0	0
Assembly_At1g27480_modif70.fas	4	311	1244	6	0.482	8	0.026	0	0	0.491	0.509	332	355	275	276	0	0	0	0	0	0	0	0	0	0	0	0	0	0	6
Assembly_At2g40490_modif70.fas	4	375	1500	214	14267	4	0.011	0	0	0.502	0.498	311	202	439	334	0	0	0	0	0	0	0	0	0	0	0	194	0	20	0
Assembly_At1g35620_modif70.fas	4	110	440	0	0	1	0.009	0	0	0.675	0.325	144	63	80	153	0	0	0	0	0	0	0	0	0	0	0	0	0	0	0
Assembly_At1g65040_modif70.fas	4	295	1180	176	14915	5	0.017	0	0	0.538	0.462	313	216	249	226	0	0	0	0	0	0	0	0	0	0	0	37	0	26	113
Assembly_At2g26970_modif70.fas	4	209	836	0	0	2	0.01	0	0	0.57	0.43	266	116	243	211	0	0	0	0	0	0	0	0	0	0	0	0	0	0	0
Assembly_At4g12790_modif70.fas	4	117	468	0	0	0	0	0	0	0.607	0.393	132	100	84	152	0	0	0	0	0	0	0	0	0	0	0	0	0	0	0
Assembly_At1g45474_modif70.fas	4	227	908	0	0	5	0.022	3	0.013	0.528	0.472	192	160	269	287	0	0	0	0	0	0	0	0	0	0	0	0	0	0	0
Assembly_At2g21970_modif70.fas	4	186	744	0	0	6	0.032	0	0	0.473	0.527	129	143	249	223	0	0	0	0	0	0	0	0	0	0	0	0	0	0	0
Assembly_At2g43945_modif70.fas	4	223	892	0	0	2	0.009	0	0	0.596	0.404	277	181	179	255	0	0	0	0	0	0	0	0	0	0	0	0	0	0	0
Assembly_At3g57290_modif70.fas	4	491	1964	559	28462	8	0.016	1	0.002	0.595	0.405	416	239	329	421	0	0	0	0	0	0	0	0	0	0	0	552	0	7	0
Assembly_At3g51890_modif70.fas	4	245	980	0	0	2	0.008	1	0.004	0.593	0.407	414	165	234	167	0	0	0	0	0	0	0	0	0	0	0	0	0	0	0
Assembly_At2g20495_modif70.fas	4	174	696	15	2155	0	0	0	0	0.543	0.457	167	152	159	203	0	0	0	0	0	0	0	0	0	0	0	0	0	0	15
Assembly_At1g55090_modif70.fas	4	358	1432	271	18925	2	0.006	0	0	0.558	0.442	311	282	250	318	0	0	0	0	0	0	0	0	0	0	0	234	0	0	37
Assembly_At5g61030_modif70.fas	4	307	1228	14	1.14	10	0.033	1	0.003	0.493	0.507	279	162	453	320	0	0	0	0	0	0	0	0	0	0	0	4	0	6	4
Assembly_At5g03300_modif70.fas	4	137	548	0	0	0	0	0	0	0.533	0.467	144	120	136	148	0	0	0	0	0	0	0	0	0	0	0	0	0	0	0
Assembly_At1g61570_modif70.fas	4	134	536	0	0	0	0	0	0	0.545	0.455	152	92	152	140	0	0	0	0	0	0	0	0	0	0	0	0	0	0	0
Assembly_At4g02360_modif70.fas	4	359	1436	12	0.836	2	0.006	0	0	0.541	0.459	400	274	379	371	0	0	0	0	0	0	0	0	0	0	0	0	0	12	0
Assembly_At5g26710_modif70.fas	4	370	1480	0	0	2	0.005	0	0	0.618	0.382	447	229	337	467	0	0	0	0	0	0	0	0	0	0	0	0	0	0	0
Assembly_At2g16950_modif70.fas	4	222	888	0	0	3	0.014	0	0	0.558	0.442	228	193	200	267	0	0	0	0	0	0	0	0	0	0	0	0	0	0	0
Assembly_At2g35330_modif70.fas	4	247	988	0	0	12	0.049	0	0	0.56	0.44	352	135	300	201	0	0	0	0	0	0	0	0	0	0	0	0	0	0	0
Assembly_At1g63170_modif70.fas	4	258	1032	0	0	3	0.012	0	0	0.568	0.432	173	173	273	413	0	0	0	0	0	0	0	0	0	0	0	0	0	0	0
Assembly_At3g17210_modif70.fas	4	299	1196	0	0	7	0.023	0	0	0.577	0.423	352	249	257	338	0	0	0	0	0	0	0	0	0	0	0	0	0	0	0
Assembly_At3g17310_modif70.fas	4	270	1080	319	29537	0	0	0	0	0.563	0.437	173	135	197	256	0	0	0	0	0	0	0	0	0	0	0	19	0	0	300
Assembly_At5g23720_modif70.fas	4	145	580	21	3621	0	0	0	0	0.549	0.451	189	110	142	118	0	0	0	0	0	0	0	0	0	0	0	0	0	0	21
Assembly_At3g57000_modif70.fas	4	144	576	0	0	1	0.007	0	0	0.679	0.321	212	92	93	179	0	0	0	0	0	0	0	0	0	0	0	0	0	0	0
Assembly_At2g33450_modif70.fas	4	208	832	8	0.962	4	0.019	0	0	0.581	0.419	311	149	196	168	0	0	0	0	0	0	0	0	0	0	0	0	0	0	8
Assembly_At1g20540_modif70.fas	4	242	968	0	0	1	0.004	1	0.004	0.552	0.448	208	218	216	326	0	0	0	0	0	0	0	0	0	0	0	0	0	0	0
Assembly_At1g57770_modif70.fas	4	303	1212	0	0	0	0	0	0	0.521	0.479	284	268	312	348	0	0	0	0	0	0	0	0	0	0	0	0	0	0	0
Assembly_At2g43080_modif70.fas	4	353	1412	47	3329	6	0.017	1	0.003	0.579	0.421	434	255	319	357	0	0	0	0	0	0	0	0	0	0	0	9	0	0	38
Assembly_At5g14130_modif70.fas	4	401	1604	40	2494	12	0.03	3	0.007	0.498	0.502	358	421	363	422	0	0	0	0	0	0	0	0	0	0	0	14	0	24	2
Assembly_At1g16080_modif70.fas	4	371	1484	175	11792	5	0.013	1	0.003	0.491	0.509	262	283	387	377	0	0	0	0	0	0	0	0	0	0	0	151	0	0	24
Assembly_At1g75220_modif70.fas	4	156	624	4	0.641	1	0.006	0	0	0.615	0.385	144	107	132	237	0	0	0	0	0	0	0	0	0	0	0	4	0	0	0
Assembly_At2g45690_modif70.fas	4	120	480	20	4167	1	0.008	1	0.008	0.537	0.463	127	104	109	120	0	0	0	0	0	0	0	0	0	0	0	20	0	0	0
Assembly_At3g10210_modif70.fas	4	328	1312	39	2973	5	0.015	1	0.003	0.514	0.486	300	293	325	355	0	0	0	0	0	0	0	0	0	0	0	0	0	0	39
Assembly_At2g27450_modif70.fas	4	321	1284	0	0	4	0.012	0	0	0.556	0.444	369	269	302	344	0	0	0	0	0	0	0	0	0	0	0	0	0	0	0
Assembly_At5g26360_modif70.fas	4	359	1436	67	4666	6	0.017	1	0.003	0.592	0.408	410	185	373	401	0	0	0	0	0	0	0	0	0	0	0	0	0	35	32
Assembly_At1g30510_modif70.fas	4	450	1800	0	0	9	0.02	6	0.013	0.522	0.478	549	372	487	392	0	0	0	0	0	0	0	0	0	0	0	0	0	0	0
Assembly_At1g72100_modif70.fas	4	262	1048	0	0	6	0.023	1	0.004	0.553	0.447	227	189	280	352	0	0	0	0	0	0	0	0	0	0	0	0	0	0	0
Assembly_At2g17970_modif70.fas	4	427	1708	272	15925	5	0.012	0	0	0.609	0.391	469	228	335	404	0	0	0	0	0	0	0	0	0	0	0	154	0	0	118
Assembly_At1g29070_modif70.fas	4	195	780	55	7051	0	0	0	0	0.531	0.469	226	122	218	159	0	0	0	0	0	0	0	0	0	0	0	0	0	0	55
Assembly_At3g52950_modif70.fas	4	409	1636	21	1284	5	0.012	1	0.002	0.585	0.415	472	303	368	472	0	0	0	0	0	0	0	0	0	0	0	21	0	0	0
Assembly_At1g16310_modif70.fas	4	464	1856	648	34914	5	0.011	0	0	0.585	0.415	391	210	292	315	0	0	0	0	0	0	0	0	0	0	0	648	0	0	0
Assembly_At1g30000_modif70.fas	4	559	2236	5	0.224	9	0.016	0	0	0.605	0.395	664	435	447	685	0	0	0	0	0	0	0	0	0	0	0	5	0	0	0
Assembly_At1g69640_modif70.fas	4	252	1008	2	0.198	0	0	0	0	0.577	0.423	332	230	196	248	0	0	0	0	0	0	0	0	0	0	0	2	0	0	0
Assembly_At5g49960_modif70.fas	4	191	764	0	0	2	0.01	0	0	0.567	0.433	198	127	204	235	0	0	0	0	0	0	0	0	0	0	0	0	0	0	0
Assembly_At5g56290_modif70.fas	4	256	1024	15	1465	4	0.016	0	0	0.55	0.45	295	227	227	260	0	0	0	0	0	0	0	0	0	0	0	0	0	0	15
Assembly_At3g27340_modif70.fas	4	235	940	9	0.957	1	0.004	1	0.004	0.593	0.407	271	166	213	281	0	0	0	0	0	0	0	0	0	0	0	0	0	0	9
Assembly_At3g25070_modif70.fas	4	117	468	0	0	0	0	0	0	0.556	0.444	164	80	128	96	0	0	0	0	0	0	0	0	0	0	0	0	0	0	0
Assembly_At3g44880_modif70.fas	4	267	1068	0	0	5	0.019	0	0	0.567	0.433	324	208	255	281	0	0	0	0	0	0	0	0	0	0	0	0	0	0	0
Assembly_At1g74730_modif70.fas	4	439	1756	0	0	4	0.009	0	0	0.506	0.494	422	331	536	467	0	0	0	0	0	0	0	0	0	0	0	0	0	0	0
Assembly_At5g54750_modif70.fas	4	118	472	0	0	2	0.017	0	0	0.602	0.398	129	81	107	155	0	0	0	0	0	0	0	0	0	0	0	0	0	0	0
Assembly_At4g27390_modif70.fas	4	120	480	0	0	1	0.008	0	0	0.51	0.49	93	100	135	152	0	0	0	0	0	0	0	0	0	0	0	0	0	0	0
Assembly_At2g26280_modif70.fas	4	258	1032	6	0.581	4	0.016	0	0	0.451	0.549	252	234	329	211	0	0	0	0	0	0	0	0	0	0	0	0	0	0	6
Assembly_At3g04760_modif70.fas	4	552	2208	15	0.679	6	0.011	0	0	0.641	0.359	706	266	521	700	0	0	0	0	0	0	0	0	0	0	0	0	0	0	15
Assembly_At5g40300_modif70.fas	4	162	648	8	1235	0	0	0	0	0.546	0.454	130	138	152	220	0	0	0	0	0	0	0	0	0	0	0	0	0	0	8
Assembly_At3g56910_modif70.fas	4	150	600	0	0	0	0	0	0	0.567	0.433	252	72	188	88	0	0	0	0	0	0	0	0	0	0	0	0	0	0	0
Assembly_At2g06050_modif70.fas	4	263	1052	325	30894	2	0.008	0	0	0.51	0.49	161	183	173	210	0	0	0	0	0	0	0	0	0	0	0	200	0	87	38
Assembly_At4g13750_modif70.fas	4	88	352	62	17614	1	0.011	1	0.011	0.597	0.403	84	16	102	88	0	0	0	0	0	0	0	0	0	0	0	0	0	0	62
Assembly_At3g13200_modif70.fas	4	342	1368	4	0.292	4	0.012	0	0	0.524	0.476	465	250	400	249	0	0	0	0	0	0	0	0	0	0	0	4	0	0	0
Assembly_At3g06050_modif70.fas	4	304	1216	0	0	4	0.013	1	0.003	0.519	0.481	325	290	295	306	0	0	0	0	0	0	0	0	0	0	0	0	0	0	0
Assembly_At3g47340_modif70.fas	4	558	2232	75	3.36	5	0.009	2	0.004	0.494	0.506	514	547	545	551	0	0	0	0	0	0	0	0	0	0	0	75	0	0	0
Assembly_At1g68550_modif70.fas	4	154	616	0	0	1	0.006	0	0	0.515	0.485	208	123	176	109	0	0	0	0	0	0	0	0	0	0	0	0	0	0	0
Assembly_At2g19860_modif70.fas	4	481	1924	19	0.988	3	0.006	0	0	0.549	0.451	544	316	542	503	0	0	0	0	0	0	0	0	0	0	0	19	0	0	0
Assembly_At2g26990_modif70.fas	4	225	900	10	1111	0	0	0	0	0.642	0.358	347	152	167	224	0	0	0	0	0	0	0	0	0	0	0	10	0	0	0
Assembly_At2g24200_modif70.fas	4	444	1776	13	0.732	20	0.045	2	0.005	0.538	0.462	459	312	503	489	0	0	0	0	0	0	0	0	0	0	0	0	0	0	13
Assembly_At1g14340_modif70.fas	4	303	1212	1	0.083	3	0.01	0	0	0.444	0.556	266	252	421	272	0	0	0	0	0	0	0	0	0	0	0	0	0	0	1
Assembly_At2g45550_modif70.fas	4	450	1800	12	0.667	3	0.007	0	0	0.594	0.406	534	343	384	527	0	0	0	0	0	0	0	0	0	0	0	6	0	0	6
Assembly_At5g23250_modif70.fas	4	373	1492	1	0.067	5	0.013	0	0	0.552	0.448	432	326	343	390	0	0	0	0	0	0	0	0	0	0	0	0	0	1	0
Assembly_At5g51070_modif70.fas	4	611	2444	0	0	6	0.01	1	0.002	0.513	0.487	627	570	620	627	0	0	0	0	0	0	0	0	0	0	0	0	0	0	0
Assembly_At4g20360_modif70.fas	4	541	2164	0	0	9	0.017	0	0	0.516	0.484	594	528	519	523	0	0	0	0	0	0	0	0	0	0	0	0	0	0	0
Assembly_At1g66070_modif70.fas	4	201	804	0	0	4	0.02	1	0.005	0.601	0.399	304	124	197	179	0	0	0	0	0	0	0	0	0	0	0	0	0	0	0
Assembly_At1g75460_modif70.fas	4	152	608	0	0	1	0.007	0	0	0.524	0.476	172	101	188	147	0	0	0	0	0	0	0	0	0	0	0	0	0	0	0
Assembly_At3g52140_modif70.fas	4	174	696	0	0	1	0.006	0	0	0.593	0.407	204	127	156	209	0	0	0	0	0	0	0	0	0	0	0	0	0	0	0
Assembly_At3g57810_modif70.fas	4	98	392	0	0	2	0.02	0	0	0.543	0.457	101	75	104	112	0	0	0	0	0	0	0	0	0	0	0	0	0	0	0
Assembly_At5g15610_modif70.fas	4	119	476	0	0	10	0.084	5	0.042	0.611	0.389	171	112	73	120	0	0	0	0	0	0	0	0	0	0	0	0	0	0	0
Assembly_At4g03560_modif70.fas	4	172	688	4	0.581	1	0.006	1	0.006	0.631	0.369	184	106	146	248	0	0	0	0	0	0	0	0	0	0	0	0	0	0	4
Assembly_At5g45380_modif70.fas	4	275	1100	9	0.818	1	0.004	0	0	0.495	0.505	232	215	336	308	0	0	0	0	0	0	0	0	0	0	0	0	0	0	9
Assembly_At1g56020_modif70.fas	4	105	420	0	0	0	0	0	0	0.505	0.495	88	108	100	124	0	0	0	0	0	0	0	0	0	0	0	0	0	0	0
Assembly_At5g66290_modif70.fas	4	256	1024	17	1.66	4	0.016	0	0	0.592	0.408	352	174	237	244	0	0	0	0	0	0	0	0	0	0	0	17	0	0	0
Assembly_At1g17220_modif70.fas	4	214	856	30	3505	4	0.019	1	0.005	0.611	0.389	252	136	185	253	0	0	0	0	0	0	0	0	0	0	0	0	0	2	28
Assembly_At1g60420_modif70.fas	4	116	464	32	6897	0	0	0	0	0.544	0.456	135	76	121	100	0	0	0	0	0	0	0	0	0	0	0	0	0	0	32
Assembly_At5g19900_modif70.fas	4	150	600	0	0	1	0.007	1	0.007	0.56	0.44	192	78	186	144	0	0	0	0	0	0	0	0	0	0	0	0	0	0	0
Assembly_At3g02540_modif70.fas	4	158	632	9	1424	16	0.101	1	0.006	0.645	0.355	225	110	111	177	0	0	0	0	0	0	0	0	0	0	0	0	0	9	0
Assembly_At5g19120_modif70.fas	4	160	640	17	2656	6	0.037	0	0	0.471	0.529	104	73	257	189	0	0	0	0	0	0	0	0	0	0	0	0	0	17	0
Assembly_At2g20020_modif70.fas	4	255	1020	56	5.49	3	0.012	0	0	0.582	0.418	322	164	239	239	0	0	0	0	0	0	0	0	0	0	0	0	0	0	56
Assembly_At5g05740_modif70.fas	4	125	500	280	56	0	0	0	0	0.564	0.436	40	40	56	84	0	0	0	0	0	0	0	0	0	0	0	280	0	0	0
Assembly_At5g17330_modif70.fas	4	277	1108	6	0.542	3	0.011	1	0.004	0.589	0.411	356	170	283	293	0	0	0	0	0	0	0	0	0	0	0	0	0	0	6
Assembly_At5g15780_modif70.fas	4	195	780	0	0	5	0.026	0	0	0.458	0.542	196	120	303	161	0	0	0	0	0	0	0	0	0	0	0	0	0	0	0
Assembly_At1g18800_modif70.fas	4	367	1468	24	1635	2	0.005	1	0.003	0.572	0.428	535	262	356	291	0	0	0	0	0	0	0	0	0	0	0	24	0	0	0
Assembly_At1g14150_modif70.fas	4	225	900	0	0	0	0	0	0	0.542	0.458	256	144	268	232	0	0	0	0	0	0	0	0	0	0	0	0	0	0	0
Assembly_At2g41540_modif70.fas	4	211	844	0	0	0	0	0	0	0.607	0.393	248	128	204	264	0	0	0	0	0	0	0	0	0	0	0	0	0	0	0
Assembly_At1g77350_modif70.fas	4	295	1180	10	0.847	11	0.037	5	0.017	0.573	0.427	279	219	281	391	0	0	0	0	0	0	0	0	0	0	0	4	0	0	6
Assembly_At3g18890_modif70.fas	4	169	676	0	0	3	0.018	0	0	0.583	0.417	208	111	171	186	0	0	0	0	0	0	0	0	0	0	0	0	0	0	0
Assembly_At5g60250_modif70.fas	4	174	696	6	0.862	3	0.017	0	0	0.6	0.4	228	126	150	186	0	0	0	0	0	0	0	0	0	0	0	0	0	0	6
Assembly_At5g17840_modif70.fas	4	258	1032	0	0	3	0.012	1	0.004	0.583	0.417	293	161	269	309	0	0	0	0	0	0	0	0	0	0	0	0	0	0	0
Assembly_At4g11160_modif70.fas	4	218	872	240	27523	0	0	0	0	0.477	0.523	187	73	258	114	0	0	0	0	0	0	0	0	0	0	0	30	0	0	210
Assembly_At4g01100_modif70.fas	4	349	1396	33	2364	27	0.077	5	0.014	0.524	0.476	338	301	348	376	0	0	0	0	0	0	0	0	0	0	0	0	0	0	33
Assembly_At5g10490_modif70.fas	4	282	1128	0	0	3	0.011	0	0	0.62	0.38	384	185	244	315	0	0	0	0	0	0	0	0	0	0	0	0	0	0	0
Assembly_At4g27500_modif70.fas	4	302	1208	0	0	3	0.01	0	0	0.615	0.385	468	176	290	274	0	0	0	0	0	0	0	0	0	0	0	0	0	0	0
Assembly_At5g42570_modif70.fas	4	231	924	0	0	4	0.017	0	0	0.598	0.402	356	169	202	197	0	0	0	0	0	0	0	0	0	0	0	0	0	0	0
Assembly_At5g08290_modif70.fas	4	426	1704	0	0	6	0.014	0	0	0.531	0.469	461	369	430	444	0	0	0	0	0	0	0	0	0	0	0	0	0	0	0
Assembly_At1g77330_modif70.fas	4	192	768	0	0	5	0.026	0	0	0.484	0.516	185	217	179	187	0	0	0	0	0	0	0	0	0	0	0	0	0	0	0
Assembly_At1g49010_modif70.fas	4	180	720	0	0	3	0.017	1	0.006	0.589	0.411	265	138	158	159	0	0	0	0	0	0	0	0	0	0	0	0	0	0	0
Assembly_At3g60750_modif70.fas	4	589	2356	6	0.255	12	0.02	1	0.002	0.53	0.47	609	521	585	635	0	0	0	0	0	0	0	0	0	0	0	0	0	0	6
Assembly_At1g72560_modif70.fas	4	452	1808	3	0.166	8	0.018	0	0	0.596	0.404	509	378	352	566	0	0	0	0	0	0	0	0	0	0	0	3	0	0	0
Assembly_At4g34430_modif70.fas	4	261	1044	312	29885	4	0.015	2	0.008	0.557	0.443	265	181	145	141	0	0	0	0	0	0	0	0	0	0	0	240	0	0	72
Assembly_At1g09960_modif70.fas	4	138	552	173	31341	1	0.007	0	0	0.548	0.452	95	87	84	113	0	0	0	0	0	0	0	0	0	0	0	0	0	0	173
Assembly_At1g07510_modif70.fas	4	573	2292	236	10297	7	0.012	0	0	0.547	0.453	543	335	597	581	0	0	0	0	0	0	0	0	0	0	0	191	0	0	45
Assembly_At4g26100_modif70.fas	4	113	452	0	0	2	0.018	0	0	0.613	0.387	108	68	107	169	0	0	0	0	0	0	0	0	0	0	0	0	0	0	0
Assembly_At3g56190_modif70.fas	4	268	1072	43	4011	14	0.052	4	0.015	0.621	0.379	373	182	208	266	0	0	0	0	0	0	0	0	0	0	0	24	0	0	19
Assembly_At5g02120_modif70.fas	4	156	624	0	0	5	0.032	0	0	0.582	0.418	171	132	129	192	0	0	0	0	0	0	0	0	0	0	0	0	0	0	0
Assembly_At1g73090_modif70.fas	4	159	636	11	1.73	1	0.006	0	0	0.584	0.416	189	108	152	176	0	0	0	0	0	0	0	0	0	0	0	0	0	1	10
Assembly_At3g47860_modif70.fas	4	399	1596	31	1942	7	0.018	1	0.003	0.607	0.393	477	292	323	473	0	0	0	0	0	0	0	0	0	0	0	0	0	8	23
Assembly_At5g03860_modif70.fas	4	590	2360	0	0	6	0.01	0	0	0.524	0.476	658	564	560	578	0	0	0	0	0	0	0	0	0	0	0	0	0	0	0
Assembly_At5g13640_modif70.fas	4	138	552	0	0	2	0.014	1	0.007	0.56	0.44	140	95	148	169	0	0	0	0	0	0	0	0	0	0	0	0	0	0	0
Assembly_At3g55520_modif70.fas	4	89	356	33	9.27	0	0	0	0	0.432	0.568	120	45	140	18	0	0	0	0	0	0	0	0	0	0	0	0	0	0	33
Assembly_At1g77310_modif70.fas	4	106	424	0	0	4	0.038	2	0.019	0.601	0.399	130	86	83	125	0	0	0	0	0	0	0	0	0	0	0	0	0	0	0
Assembly_At2g20340_modif70.fas	4	318	1272	10	0.786	7	0.022	0	0	0.553	0.447	310	251	313	388	0	0	0	0	0	0	0	0	0	0	0	4	0	0	6
Assembly_At2g39020_modif70.fas	4	123	492	0	0	0	0	0	0	0.528	0.472	128	56	176	132	0	0	0	0	0	0	0	0	0	0	0	0	0	0	0
Assembly_At5g12040_modif70.fas	4	119	476	0	0	8	0.067	1	0.008	0.527	0.473	131	94	131	120	0	0	0	0	0	0	0	0	0	0	0	0	0	0	0
Assembly_At3g55640_modif70.fas	4	358	1432	240	16.76	8	0.022	3	0.008	0.574	0.426	327	231	277	357	0	0	0	0	0	0	0	0	0	0	0	225	0	1	14
Assembly_At5g44650_modif70.fas	4	163	652	4	0.613	3	0.018	2	0.012	0.505	0.495	215	126	195	112	0	0	0	0	0	0	0	0	0	0	0	0	0	0	4
Assembly_At4g27750_modif70.fas	4	174	696	0	0	3	0.017	0	0	0.5	0.5	185	163	185	163	0	0	0	0	0	0	0	0	0	0	0	0	0	0	0
Assembly_At2g39450_modif70.fas	4	172	688	11	1599	1	0.006	0	0	0.588	0.412	199	121	158	199	0	0	0	0	0	0	0	0	0	0	0	0	0	0	11
Assembly_At1g12580_modif70.fas	4	271	1084	1	0.092	11	0.041	1	0.004	0.507	0.493	256	223	311	293	0	0	0	0	0	0	0	0	0	0	0	0	0	1	0
Assembly_At4g23000_modif70.fas	4	538	2152	47	2184	19	0.035	6	0.011	0.59	0.41	534	418	445	708	0	0	0	0	0	0	0	0	0	0	0	0	0	31	16
Assembly_At3g54540_modif70.fas	4	259	1036	0	0	2	0.008	0	0	0.593	0.407	259	153	269	355	0	0	0	0	0	0	0	0	0	0	0	0	0	0	0
Assembly_At4g16370_modif70.fas	4	165	660	11	1667	6	0.036	4	0.024	0.535	0.465	185	216	86	162	0	0	0	0	0	0	0	0	0	0	0	0	0	3	8
Assembly_At2g24940_modif70.fas	4	288	1152	0	0	1	0.003	0	0	0.523	0.477	324	241	308	279	0	0	0	0	0	0	0	0	0	0	0	0	0	0	0
Assembly_At1g75110_modif70.fas	4	155	620	4	0.645	2	0.013	0	0	0.622	0.378	192	73	160	191	0	0	0	0	0	0	0	0	0	0	0	0	0	0	4
Assembly_At4g11420_modif70.fas	4	222	888	0	0	5	0.023	2	0.009	0.58	0.42	261	159	214	254	0	0	0	0	0	0	0	0	0	0	0	0	0	0	0
Assembly_At4g31200_modif70.fas	4	237	948	0	0	1	0.004	0	0	0.579	0.421	269	200	199	280	0	0	0	0	0	0	0	0	0	0	0	0	0	0	0
Assembly_At3g46280_modif70.fas	4	189	756	0	0	5	0.026	1	0.005	0.614	0.386	246	114	178	218	0	0	0	0	0	0	0	0	0	0	0	0	0	0	0
Assembly_At1g54500_modif70.fas	4	269	1076	0	0	4	0.015	0	0	0.457	0.543	248	258	326	244	0	0	0	0	0	0	0	0	0	0	0	0	0	0	0
Assembly_At2g18900_modif70.fas	4	110	440	111	25227	2	0.018	0	0	0.641	0.359	107	43	74	105	0	0	0	0	0	0	0	0	0	0	0	6	0	39	66
Assembly_At3g06340_modif70.fas	4	344	1376	31	2253	7	0.02	0	0	0.617	0.383	484	238	277	346	0	0	0	0	0	0	0	0	0	0	0	0	0	16	15
Assembly_At2g45620_modif70.fas	4	516	2064	6	0.291	11	0.021	7	0.014	0.626	0.374	659	334	436	629	0	0	0	0	0	0	0	0	0	0	0	0	0	0	6
Assembly_At4g29010_modif70.fas	4	283	1132	38	3357	3	0.011	0	0	0.606	0.394	371	192	239	292	0	0	0	0	0	0	0	0	0	0	0	0	0	0	38
Assembly_At1g02640_modif70.fas	4	238	952	15	1576	3	0.013	0	0	0.538	0.462	234	147	286	270	0	0	0	0	0	0	0	0	0	0	0	0	0	0	15
Assembly_At1g76180_modif70.fas	4	240	960	204	21.25	1	0.004	0	0	0.528	0.472	275	100	257	124	0	0	0	0	0	0	0	0	0	0	0	204	0	0	0
Assembly_At3g48030_modif70.fas	4	117	468	0	0	1	0.009	0	0	0.498	0.502	105	88	147	128	0	0	0	0	0	0	0	0	0	0	0	0	0	0	0
Assembly_At5g19860_modif70.fas	4	279	1116	0	0	2	0.007	0	0	0.566	0.434	299	219	265	333	0	0	0	0	0	0	0	0	0	0	0	0	0	0	0
Assembly_At2g21290_modif70.fas	4	156	624	8	1282	6	0.038	0	0	0.508	0.492	186	116	187	127	0	0	0	0	0	0	0	0	0	0	0	0	0	0	8
Assembly_At2g26210_modif70.fas	4	240	960	217	22604	1	0.004	0	0	0.575	0.425	243	149	168	183	0	0	0	0	0	0	0	0	0	0	0	145	0	0	72
Assembly_At2g36930_modif70.fas	4	188	752	34	4521	5	0.027	0	0	0.556	0.444	224	132	187	175	0	0	0	0	0	0	0	0	0	0	0	34	0	0	0
Assembly_At1g01470_modif70.fas	4	452	1808	984	54425	2	0.004	1	0.002	0.499	0.501	201	172	241	210	0	0	0	0	0	0	0	0	0	0	0	984	0	0	0
Assembly_At5g04000_modif70.fas	4	144	576	2	0.347	2	0.014	0	0	0.536	0.464	160	114	152	148	0	0	0	0	0	0	0	0	0	0	0	0	0	0	2
Assembly_At1g33810_modif70.fas	4	115	460	3	0.652	0	0	0	0	0.585	0.415	108	127	63	159	0	0	0	0	0	0	0	0	0	0	0	0	0	0	3
Assembly_At1g49410_modif70.fas	4	159	636	0	0	2	0.013	1	0.006	0.517	0.483	126	149	158	203	0	0	0	0	0	0	0	0	0	0	0	0	0	0	0
Assembly_At1g79850_modif70.fas	4	262	1048	0	0	3	0.011	0	0	0.533	0.467	345	250	239	214	0	0	0	0	0	0	0	0	0	0	0	0	0	0	0
Assembly_At4g32175_modif70.fas	4	189	756	107	14153	2	0.011	0	0	0.588	0.412	190	123	139	197	0	0	0	0	0	0	0	0	0	0	0	2	0	0	105
Assembly_At3g44680_modif70.fas	4	100	400	0	0	0	0	0	0	0.64	0.36	140	64	80	116	0	0	0	0	0	0	0	0	0	0	0	0	0	0	0
Assembly_At5g26880_modif70.fas	4	141	564	4	0.709	0	0	0	0	0.63	0.37	178	91	116	175	0	0	0	0	0	0	0	0	0	0	0	0	0	0	4
Assembly_At2g45740_modif70.fas	4	294	1176	0	0	2	0.007	1	0.003	0.567	0.433	360	235	275	306	0	0	0	0	0	0	0	0	0	0	0	0	0	0	0
Assembly_At5g51010_modif70.fas	4	119	476	0	0	7	0.059	1	0.008	0.508	0.492	166	105	129	76	0	0	0	0	0	0	0	0	0	0	0	0	0	0	0
Assembly_At3g23400_modif70.fas	4	251	1004	0	0	1	0.004	0	0	0.585	0.415	351	224	193	236	0	0	0	0	0	0	0	0	0	0	0	0	0	0	0
Assembly_At2g40980_modif70.fas	4	225	900	0	0	1	0.004	0	0	0.608	0.392	255	120	233	292	0	0	0	0	0	0	0	0	0	0	0	0	0	0	0
Assembly_At3g52420_modif70.fas	4	147	588	5	0.85	3	0.02	0	0	0.441	0.559	117	151	175	140	0	0	0	0	0	0	0	0	0	0	0	0	0	5	0
Assembly_At5g09600_modif70.fas	4	168	672	0	0	0	0	0	0	0.643	0.357	148	156	84	284	0	0	0	0	0	0	0	0	0	0	0	0	0	0	0
Assembly_At5g42850_modif70.fas	4	195	780	9	1154	5	0.026	0	0	0.473	0.527	205	194	212	160	0	0	0	0	0	0	0	0	0	0	0	0	0	0	9
Assembly_At2g15910_modif70.fas	4	200	800	0	0	1	0.005	1	0.005	0.522	0.478	222	168	214	196	0	0	0	0	0	0	0	0	0	0	0	0	0	0	0
Assembly_At4g34700_modif70.fas	4	112	448	0	0	0	0	0	0	0.429	0.571	104	136	120	88	0	0	0	0	0	0	0	0	0	0	0	0	0	0	0
Assembly_At3g56010_modif70.fas	4	201	804	0	0	2	0.01	0	0	0.579	0.421	213	147	191	253	0	0	0	0	0	0	0	0	0	0	0	0	0	0	0
Assembly_At3g55620_modif70.fas	4	161	644	6	0.932	3	0.019	0	0	0.475	0.525	148	178	157	155	0	0	0	0	0	0	0	0	0	0	0	0	0	0	6
Assembly_At3g63490_modif70.fas	4	374	1496	4	0.267	1	0.003	0	0	0.615	0.385	555	201	374	362	0	0	0	0	0	0	0	0	0	0	0	0	0	0	4
Assembly_At2g22370_modif70.fas	4	204	816	0	0	0	0	0	0	0.549	0.451	196	184	184	252	0	0	0	0	0	0	0	0	0	0	0	0	0	0	0
Assembly_At4g37040_modif70.fas	4	369	1476	19	1287	8	0.022	0	0	0.592	0.408	491	245	350	371	0	0	0	0	0	0	0	0	0	0	0	10	0	0	9
Assembly_At3g11730_modif70.fas	4	260	1040	0	0	4	0.015	0	0	0.581	0.419	337	169	267	267	0	0	0	0	0	0	0	0	0	0	0	0	0	0	0
Assembly_At4g00585_modif70.fas	4	141	564	0	0	0	0	0	0	0.454	0.546	132	144	164	124	0	0	0	0	0	0	0	0	0	0	0	0	0	0	0
Assembly_At3g08710_modif70.fas	4	251	1004	0	0	5	0.02	1	0.004	0.586	0.414	302	209	207	286	0	0	0	0	0	0	0	0	0	0	0	0	0	0	0
Assembly_At5g58560_modif70.fas	4	537	2148	11	0.512	6	0.011	0	0	0.61	0.39	590	372	461	714	0	0	0	0	0	0	0	0	0	0	0	11	0	0	0
Assembly_At5g40370_modif70.fas	4	174	696	3	0.431	1	0.006	1	0.006	0.482	0.518	182	161	198	152	0	0	0	0	0	0	0	0	0	0	0	3	0	0	0
Assembly_At2g33800_modif70.fas	4	122	488	0	0	1	0.008	0	0	0.531	0.469	152	89	140	107	0	0	0	0	0	0	0	0	0	0	0	0	0	0	0
Assembly_At1g27435_modif70.fas	4	132	528	0	0	0	0	0	0	0.47	0.53	144	116	164	104	0	0	0	0	0	0	0	0	0	0	0	0	0	0	0
Assembly_At3g59530_modif70.fas	4	456	1824	0	0	5	0.011	0	0	0.599	0.401	567	313	418	526	0	0	0	0	0	0	0	0	0	0	0	0	0	0	0
Assembly_At2g23090_modif70.fas	4	117	468	0	0	2	0.017	0	0	0.538	0.462	144	107	109	108	0	0	0	0	0	0	0	0	0	0	0	0	0	0	0
Assembly_At1g16210_modif70.fas	4	121	484	0	0	1	0.008	0	0	0.56	0.44	152	113	100	119	0	0	0	0	0	0	0	0	0	0	0	0	0	0	0
Assembly_At4g36440_modif70.fas	4	127	508	8	1575	0	0	0	0	0.62	0.38	132	80	110	178	0	0	0	0	0	0	0	0	0	0	0	0	0	0	8
Assembly_At5g14105_modif70.fas	4	174	696	57	8.19	0	0	0	0	0.52	0.48	206	140	164	129	0	0	0	0	0	0	0	0	0	0	0	0	0	0	57
Assembly_At5g64510_modif70.fas	4	282	1128	32	2837	4	0.014	3	0.011	0.491	0.509	276	131	427	262	0	0	0	0	0	0	0	0	0	0	0	0	0	5	27
Assembly_At4g32480_modif70.fas	4	305	1220	0	0	6	0.02	1	0.003	0.63	0.37	463	190	261	306	0	0	0	0	0	0	0	0	0	0	0	0	0	0	0
Assembly_At4g25080_modif70.fas	4	351	1404	0	0	5	0.014	0	0	0.595	0.405	461	271	298	374	0	0	0	0	0	0	0	0	0	0	0	0	0	0	0
Assembly_At5g65270_modif70.fas	4	482	1928	0	0	5	0.01	1	0.002	0.553	0.447	621	386	476	445	0	0	0	0	0	0	0	0	0	0	0	0	0	0	0
Assembly_At1g32500_modif70.fas	4	446	1784	0	0	2	0.004	0	0	0.613	0.387	602	304	386	492	0	0	0	0	0	0	0	0	0	0	0	0	0	0	0
Assembly_At1g01730_modif70.fas	4	105	420	43	10238	0	0	0	0	0.593	0.407	158	82	73	64	0	0	0	0	0	0	0	0	0	0	0	0	0	0	43
Assembly_At2g35920_modif70.fas	4	401	1604	102	6359	6	0.015	2	0.005	0.536	0.464	403	269	428	402	0	0	0	0	0	0	0	0	0	0	0	19	0	0	83
Assembly_At5g63310_modif70.fas	4	294	1176	0	0	9	0.031	1	0.003	0.558	0.442	352	208	311	305	0	0	0	0	0	0	0	0	0	0	0	0	0	0	0
Assembly_At5g24930_modif70.fas	4	278	1112	14	1259	10	0.036	0	0	0.415	0.585	190	350	292	266	0	0	0	0	0	0	0	0	0	0	0	0	0	9	5
Assembly_At2g31490_modif70.fas	4	168	672	0	0	1	0.006	0	0	0.474	0.526	167	144	209	152	0	0	0	0	0	0	0	0	0	0	0	0	0	0	0
Assembly_At4g15802_modif70.fas	4	103	412	84	20388	0	0	0	0	0.622	0.378	116	64	60	88	0	0	0	0	0	0	0	0	0	0	0	84	0	0	0
Assembly_At1g14620_modif70.fas	4	251	1004	0	0	2	0.008	0	0	0.606	0.394	315	187	209	293	0	0	0	0	0	0	0	0	0	0	0	0	0	0	0
Assembly_At2g04790_modif70.fas	4	140	560	56	10	1	0.007	0	0	0.484	0.516	92	157	103	152	0	0	0	0	0	0	0	0	0	0	0	0	0	0	56
Assembly_At3g19910_modif70.fas	4	232	928	0	0	4	0.017	0	0	0.625	0.375	297	147	201	283	0	0	0	0	0	0	0	0	0	0	0	0	0	0	0
Assembly_At4g30490_modif70.fas	4	374	1496	87	5816	12	0.032	2	0.005	0.55	0.45	365	256	378	410	0	0	0	0	0	0	0	0	0	0	0	42	0	0	45
Assembly_At2g40620_modif70.fas	4	134	536	0	0	4	0.03	0	0	0.578	0.422	185	125	101	125	0	0	0	0	0	0	0	0	0	0	0	0	0	0	0
Assembly_At5g19140_modif70.fas	4	469	1876	14	0.746	11	0.023	0	0	0.531	0.469	436	416	458	552	0	0	0	0	0	0	0	0	0	0	0	0	0	0	14
Assembly_At1g11790_modif70.fas	4	148	592	9	1.52	1	0.007	0	0	0.56	0.44	152	111	146	174	0	0	0	0	0	0	0	0	0	0	0	0	0	0	9
Assembly_At4g14950_modif70.fas	4	321	1284	1	0.078	4	0.012	1	0.003	0.577	0.423	374	270	273	366	0	0	0	0	0	0	0	0	0	0	0	0	0	1	0
Assembly_At4g25700_modif70.fas	4	133	532	7	1316	1	0.008	0	0	0.472	0.528	115	159	118	133	0	0	0	0	0	0	0	0	0	0	0	0	0	0	7
Assembly_At3g21360_modif70.fas	4	407	1628	0	0	6	0.015	1	0.002	0.519	0.481	437	400	383	408	0	0	0	0	0	0	0	0	0	0	0	0	0	0	0
Assembly_At1g63780_modif70.fas	4	424	1696	12	0.708	6	0.014	1	0.002	0.61	0.39	545	359	298	482	0	0	0	0	0	0	0	0	0	0	0	6	0	0	6
Assembly_At4g22880_modif70.fas	4	439	1756	171	9738	10	0.023	1	0.002	0.488	0.512	445	426	386	328	0	0	0	0	0	0	0	0	0	0	0	112	0	0	59
Assembly_At5g05270_modif70.fas	4	108	432	0	0	5	0.046	0	0	0.595	0.405	140	57	118	117	0	0	0	0	0	0	0	0	0	0	0	0	0	0	0
Assembly_At2g27600_modif70.fas	4	361	1444	0	0	4	0.011	1	0.003	0.583	0.417	420	238	364	422	0	0	0	0	0	0	0	0	0	0	0	0	0	0	0
Assembly_At2g07696_modif70.fas	4	273	1092	22	2015	5	0.018	0	0	0.566	0.434	319	182	282	287	0	0	0	0	0	0	0	0	0	0	0	0	0	0	22
Assembly_At2g06530_modif70.fas	4	264	1056	0	0	2	0.008	0	0	0.576	0.424	403	143	305	205	0	0	0	0	0	0	0	0	0	0	0	0	0	0	0
Assembly_At2g43030_modif70.fas	4	339	1356	0	0	3	0.009	1	0.003	0.55	0.45	457	231	379	289	0	0	0	0	0	0	0	0	0	0	0	0	0	0	0
Assembly_At4g07990_modif70.fas	4	119	476	0	0	1	0.008	0	0	0.571	0.429	183	88	116	89	0	0	0	0	0	0	0	0	0	0	0	0	0	0	0
Assembly_At3g12630_modif70.fas	4	126	504	138	27381	0	0	0	0	0.365	0.635	51	99	133	83	0	0	0	0	0	0	0	0	0	0	0	0	0	0	138
Assembly_At1g27930_modif70.fas	4	393	1572	0	0	7	0.018	0	0	0.464	0.536	364	382	461	365	0	0	0	0	0	0	0	0	0	0	0	0	0	0	0
Assembly_At5g27490_modif70.fas	4	344	1376	0	0	4	0.012	0	0	0.597	0.403	384	279	276	437	0	0	0	0	0	0	0	0	0	0	0	0	0	0	0
Assembly_At3g49010_modif70.fas	4	376	1504	11	0.731	10	0.027	0	0	0.527	0.473	445	294	412	342	0	0	0	0	0	0	0	0	0	0	0	0	0	1	10
Assembly_At1g73990_modif70.fas	4	222	888	20	2252	4	0.018	0	0	0.569	0.431	246	147	227	248	0	0	0	0	0	0	0	0	0	0	0	0	0	0	20
Assembly_At3g12600_modif70.fas	4	226	904	0	0	5	0.022	1	0.004	0.493	0.507	250	196	262	196	0	0	0	0	0	0	0	0	0	0	0	0	0	0	0
Assembly_At4g35040_modif70.fas	4	215	860	0	0	2	0.009	0	0	0.522	0.478	304	160	251	145	0	0	0	0	0	0	0	0	0	0	0	0	0	0	0
Assembly_At3g54890_modif70.fas	4	158	632	0	0	8	0.051	0	0	0.467	0.533	155	173	164	140	0	0	0	0	0	0	0	0	0	0	0	0	0	0	0
Assembly_At4g14880_modif70.fas	4	402	1608	0	0	4	0.01	1	0.002	0.564	0.436	498	329	372	409	0	0	0	0	0	0	0	0	0	0	0	0	0	0	0
Assembly_At5g63690_modif70.fas	4	215	860	28	3256	5	0.023	1	0.005	0.554	0.446	204	131	241	256	0	0	0	0	0	0	0	0	0	0	0	0	0	11	17
Assembly_At1g12830_modif70.fas	4	156	624	60	9615	6	0.038	0	0	0.485	0.515	129	127	163	145	0	0	0	0	0	0	0	0	0	0	0	0	0	0	60
Assembly_At5g54080_modif70.fas	4	130	520	0	0	1	0.008	1	0.008	0.589	0.411	140	94	120	166	0	0	0	0	0	0	0	0	0	0	0	0	0	0	0
Assembly_At4g02790_modif70.fas	4	181	724	0	0	3	0.017	0	0	0.573	0.427	204	121	188	211	0	0	0	0	0	0	0	0	0	0	0	0	0	0	0
Assembly_At2g05620_modif70.fas	4	144	576	0	0	2	0.014	1	0.007	0.537	0.463	172	125	142	137	0	0	0	0	0	0	0	0	0	0	0	0	0	0	0
Assembly_At3g23780_modif70.fas	4	326	1304	71	5445	2	0.006	0	0	0.459	0.541	306	314	352	261	0	0	0	0	0	0	0	0	0	0	0	0	0	0	71
Assembly_At4g02920_modif70.fas	4	152	608	33	5428	2	0.013	0	0	0.497	0.503	124	97	192	162	0	0	0	0	0	0	0	0	0	0	0	0	0	0	33
Assembly_At3g15190_modif70.fas	4	191	764	0	0	3	0.016	0	0	0.486	0.514	223	155	238	148	0	0	0	0	0	0	0	0	0	0	0	0	0	0	0
Assembly_At5g21430_modif70.fas	4	122	488	0	0	0	0	0	0	0.557	0.443	156	112	104	116	0	0	0	0	0	0	0	0	0	0	0	0	0	0	0
Assembly_At5g42800_modif70.fas	4	253	1012	40	3953	3	0.012	0	0	0.59	0.41	362	180	218	212	0	0	0	0	0	0	0	0	0	0	0	0	0	0	40
Assembly_At1g55480_modif70.fas	4	131	524	0	0	1	0.008	0	0	0.62	0.38	176	79	120	149	0	0	0	0	0	0	0	0	0	0	0	0	0	0	0
Assembly_At5g56940_modif70.fas	4	279	1116	0	0	3	0.011	0	0	0.411	0.589	216	255	403	242	0	0	0	0	0	0	0	0	0	0	0	0	0	0	0
Assembly_At2g25810_modif70.fas	4	477	1908	11	0.577	12	0.025	4	0.008	0.483	0.517	298	462	519	618	0	0	0	0	0	0	0	0	0	0	0	0	0	2	9
Assembly_At3g04610_modif70.fas	4	150	600	0	0	0	0	0	0	0.56	0.44	168	100	164	168	0	0	0	0	0	0	0	0	0	0	0	0	0	0	0
Assembly_At5g55390_modif70.fas	4	264	1056	2	0.189	3	0.011	0	0	0.634	0.366	357	180	206	311	0	0	0	0	0	0	0	0	0	0	0	0	0	0	2
Assembly_At5g49430_modif70.fas	4	182	728	1	0.137	1	0.005	0	0	0.591	0.409	235	140	157	195	0	0	0	0	0	0	0	0	0	0	0	0	0	1	0
Assembly_At3g22680_modif70.fas	4	144	576	0	0	1	0.007	0	0	0.585	0.415	217	128	111	120	0	0	0	0	0	0	0	0	0	0	0	0	0	0	0
Assembly_At3g63140_modif70.fas	4	182	728	0	0	4	0.022	0	0	0.501	0.499	211	184	179	154	0	0	0	0	0	0	0	0	0	0	0	0	0	0	0
Assembly_At4g12070_modif70.fas	4	346	1384	0	0	10	0.029	4	0.012	0.541	0.459	375	312	323	374	0	0	0	0	0	0	0	0	0	0	0	0	0	0	0
Assembly_At2g26340_modif70.fas	4	338	1352	0	0	4	0.012	0	0	0.571	0.429	449	272	308	323	0	0	0	0	0	0	0	0	0	0	0	0	0	0	0
Assembly_At4g37030_modif70.fas	4	240	960	144	15	1	0.004	0	0	0.526	0.474	219	266	121	210	0	0	0	0	0	0	0	0	0	0	0	144	0	0	0
Assembly_At2g04845_modif70.fas	4	132	528	0	0	3	0.023	2	0.015	0.613	0.387	177	90	114	147	0	0	0	0	0	0	0	0	0	0	0	0	0	0	0
Assembly_At3g17980_modif70.fas	4	257	1028	49	4767	6	0.023	0	0	0.565	0.435	306	193	233	247	0	0	0	0	0	0	0	0	0	0	0	0	0	0	49
Assembly_At1g61150_modif70.fas	4	253	1012	12	1186	2	0.008	0	0	0.616	0.384	365	140	244	251	0	0	0	0	0	0	0	0	0	0	0	0	0	0	12
Assembly_At4g16520_modif70.fas	4	107	428	0	0	2	0.019	0	0	0.605	0.395	115	69	100	144	0	0	0	0	0	0	0	0	0	0	0	0	0	0	0
Assembly_At3g11830_modif70.fas	4	72	288	0	0	0	0	0	0	0.583	0.417	104	56	64	64	0	0	0	0	0	0	0	0	0	0	0	0	0	0	0
Assembly_At2g03510_modif70.fas	4	291	1164	0	0	2	0.007	1	0.003	0.624	0.376	399	195	242	328	0	0	0	0	0	0	0	0	0	0	0	0	0	0	0
Assembly_At1g09340_modif70.fas	4	330	1320	10	0.758	2	0.006	1	0.003	0.558	0.442	396	274	305	335	0	0	0	0	0	0	0	0	0	0	0	0	0	0	10
Assembly_At5g11500_modif70.fas	4	377	1508	0	0	7	0.019	1	0.003	0.58	0.42	475	298	336	399	0	0	0	0	0	0	0	0	0	0	0	0	0	0	0
Assembly_At3g19900_modif70.fas	4	136	544	0	0	1	0.007	0	0	0.542	0.458	156	93	156	139	0	0	0	0	0	0	0	0	0	0	0	0	0	0	0
Assembly_At2g47590_modif70.fas	4	220	880	8	0.909	5	0.023	1	0.005	0.594	0.406	311	86	268	207	0	0	0	0	0	0	0	0	0	0	0	0	0	0	8
Assembly_At5g25760_modif70.fas	4	237	948	2	0.211	2	0.008	0	0	0.609	0.391	302	179	191	274	0	0	0	0	0	0	0	0	0	0	0	2	0	0	0
Assembly_At1g34270_modif70.fas	4	462	1848	23	1245	3	0.006	0	0	0.508	0.492	498	408	490	429	0	0	0	0	0	0	0	0	0	0	0	23	0	0	0
Assembly_At2g03420_modif70.fas	4	159	636	0	0	1	0.006	0	0	0.599	0.401	240	119	136	141	0	0	0	0	0	0	0	0	0	0	0	0	0	0	0
Assembly_At5g16550_modif70.fas	4	223	892	4	0.448	1	0.004	0	0	0.54	0.46	340	207	201	140	0	0	0	0	0	0	0	0	0	0	0	0	0	0	4
Assembly_At5g58110_modif70.fas	4	130	520	0	0	3	0.023	0	0	0.592	0.408	190	91	121	118	0	0	0	0	0	0	0	0	0	0	0	0	0	0	0
Assembly_At3g24500_modif70.fas	4	210	840	0	0	3	0.014	0	0	0.48	0.52	258	144	293	145	0	0	0	0	0	0	0	0	0	0	0	0	0	0	0
Assembly_At3g05580_modif70.fas	4	540	2160	0	0	3	0.006	0	0	0.56	0.44	588	405	544	623	0	0	0	0	0	0	0	0	0	0	0	0	0	0	0
Assembly_At4g31780_modif70.fas	4	226	904	0	0	2	0.009	0	0	0.602	0.398	311	151	209	233	0	0	0	0	0	0	0	0	0	0	0	0	0	0	0
Assembly_At5g53650_modif70.fas	4	123	492	0	0	3	0.024	0	0	0.466	0.534	85	124	139	144	0	0	0	0	0	0	0	0	0	0	0	0	0	0	0
Assembly_At3g18210_modif70.fas	4	110	440	0	0	0	0	0	0	0.527	0.473	116	112	96	116	0	0	0	0	0	0	0	0	0	0	0	0	0	0	0
Assembly_At4g04640_modif70.fas	4	260	1040	0	0	4	0.015	0	0	0.511	0.489	321	229	280	210	0	0	0	0	0	0	0	0	0	0	0	0	0	0	0
Assembly_At5g22580_modif70.fas	4	276	1104	49	4438	1	0.004	0	0	0.56	0.44	293	202	262	298	0	0	0	0	0	0	0	0	0	0	0	0	0	0	49
Assembly_At2g44060_modif70.fas	4	389	1556	0	0	5	0.013	0	0	0.595	0.405	522	349	280	405	0	0	0	0	0	0	0	0	0	0	0	0	0	0	0
Assembly_At1g55910_modif70.fas	4	348	1392	2	0.144	3	0.009	0	0	0.532	0.468	325	291	360	414	0	0	0	0	0	0	0	0	0	0	0	0	0	0	2
Assembly_At1g79740_modif70.fas	4	543	2172	12	0.552	4	0.007	0	0	0.635	0.365	735	350	440	635	0	0	0	0	0	0	0	0	0	0	0	0	0	0	12
Assembly_At1g01940_modif70.fas	4	141	564	0	0	1	0.007	0	0	0.626	0.374	184	115	96	169	0	0	0	0	0	0	0	0	0	0	0	0	0	0	0
Assembly_At3g62920_modif70.fas	4	152	608	0	0	1	0.007	0	0	0.603	0.397	219	89	152	148	0	0	0	0	0	0	0	0	0	0	0	0	0	0	0
Assembly_At5g46110_modif70.fas	4	404	1616	233	14418	3	0.007	0	0	0.558	0.442	287	326	286	484	0	0	0	0	0	0	0	0	0	0	0	121	0	0	112
Assembly_At1g10740_modif70.fas	4	239	956	0	0	4	0.017	2	0.008	0.548	0.452	246	263	169	278	0	0	0	0	0	0	0	0	0	0	0	0	0	0	0
Assembly_At2g43070_modif70.fas	4	480	1920	28	1458	4	0.008	0	0	0.59	0.41	423	311	464	694	0	0	0	0	0	0	0	0	0	0	0	28	0	0	0
Assembly_At2g45030_modif70.fas	4	459	1836	7	0.381	3	0.007	0	0	0.564	0.436	536	373	424	496	0	0	0	0	0	0	0	0	0	0	0	0	0	0	7
Assembly_At4g35250_modif70.fas	4	193	772	0	0	2	0.01	0	0	0.618	0.382	229	115	180	248	0	0	0	0	0	0	0	0	0	0	0	0	0	0	0
Assembly_At4g36480_modif70.fas	4	99	396	6	1515	4	0.04	0	0	0.6	0.4	120	49	107	114	0	0	0	0	0	0	0	0	0	0	0	0	0	0	6
Assembly_At5g17170_modif70.fas	4	186	744	0	0	0	0	0	0	0.473	0.527	168	156	236	184	0	0	0	0	0	0	0	0	0	0	0	0	0	0	0
Assembly_At5g64370_modif70.fas	4	210	840	9	1071	1	0.005	1	0.005	0.498	0.502	220	190	227	194	0	0	0	0	0	0	0	0	0	0	0	0	0	0	9
Assembly_At1g06690_modif70.fas	4	131	524	0	0	3	0.023	3	0.023	0.5	0.5	148	96	166	114	0	0	0	0	0	0	0	0	0	0	0	0	0	0	0
Assembly_At4g17030_modif70.fas	4	311	1244	28	2251	5	0.016	0	0	0.559	0.441	340	231	305	340	0	0	0	0	0	0	0	0	0	0	0	0	0	0	28
Assembly_At4g02060_modif70.fas	4	366	1464	0	0	5	0.014	0	0	0.534	0.466	398	371	311	384	0	0	0	0	0	0	0	0	0	0	0	0	0	0	0
Assembly_At1g07040_modif70.fas	4	486	1944	666	34259	3	0.006	1	0.002	0.519	0.481	329	323	292	334	0	0	0	0	0	0	0	0	0	0	0	644	0	0	22
Assembly_At5g58470_modif70.fas	4	136	544	0	0	10	0.074	4	0.029	0.572	0.428	171	94	139	140	0	0	0	0	0	0	0	0	0	0	0	0	0	0	0
Assembly_At4g33670_modif70.fas	4	664	2656	41	1544	15	0.023	6	0.009	0.586	0.414	791	459	622	743	0	0	0	0	0	0	0	0	0	0	0	0	0	0	41
Assembly_At1g08780_modif70.fas	4	355	1420	63	4437	7	0.02	1	0.003	0.612	0.388	500	181	345	331	0	0	0	0	0	0	0	0	0	0	0	0	0	0	63
Assembly_At5g42070_modif70.fas	4	224	896	15	1674	3	0.013	0	0	0.411	0.589	180	179	340	182	0	0	0	0	0	0	0	0	0	0	0	0	0	7	8
Assembly_At1g09830_modif70.fas	4	353	1412	0	0	10	0.028	4	0.011	0.544	0.456	353	249	395	415	0	0	0	0	0	0	0	0	0	0	0	0	0	0	0
Assembly_At3g19240_modif70.fas	4	276	1104	0	0	1	0.004	0	0	0.513	0.487	327	296	241	240	0	0	0	0	0	0	0	0	0	0	0	0	0	0	0
Assembly_At1g12520_modif70.fas	4	243	972	351	36111	16	0.066	0	0	0.534	0.466	166	122	167	166	0	0	0	0	0	0	0	0	0	0	0	87	0	264	0
Assembly_At1g06680_modif70.fas	4	355	1420	0	0	1	0.003	1	0.003	0.49	0.51	382	344	380	314	0	0	0	0	0	0	0	0	0	0	0	0	0	0	0
Assembly_At5g60550_modif70.fas	4	279	1116	21	1882	7	0.025	0	0	0.549	0.451	260	194	300	341	0	0	0	0	0	0	0	0	0	0	0	0	0	0	21
Assembly_At1g44575_modif70.fas	4	234	936	0	0	2	0.009	0	0	0.587	0.413	257	167	219	293	0	0	0	0	0	0	0	0	0	0	0	0	0	0	0
Assembly_At3g22110_modif70.fas	4	469	1876	0	0	2	0.004	1	0.002	0.438	0.562	416	417	638	405	0	0	0	0	0	0	0	0	0	0	0	0	0	0	0
Assembly_At1g22470_modif70.fas	4	159	636	41	6447	3	0.019	0	0	0.568	0.432	198	101	156	140	0	0	0	0	0	0	0	0	0	0	0	0	0	32	9
Assembly_At3g58610_modif70.fas	4	417	1668	628	37.65	2	0.005	0	0	0.555	0.445	275	158	305	302	0	0	0	0	0	0	0	0	0	0	0	620	0	0	8
Assembly_At2g44760_modif70.fas	4	167	668	18	2695	4	0.024	0	0	0.575	0.425	170	39	237	204	0	0	0	0	0	0	0	0	0	0	0	0	0	0	18
Assembly_At3g13340_modif70.fas	4	303	1212	98	8086	7	0.023	3	0.01	0.583	0.417	332	184	281	317	0	0	0	0	0	0	0	0	0	0	0	81	0	0	17
Assembly_At3g05070_modif70.fas	4	287	1148	8	0.697	5	0.017	0	0	0.594	0.406	426	227	236	251	0	0	0	0	0	0	0	0	0	0	0	2	0	0	6
Assembly_At1g56350_modif70.fas	4	573	2292	37	1614	6	0.01	0	0	0.477	0.523	638	539	640	438	0	0	0	0	0	0	0	0	0	0	0	31	0	0	6
Assembly_At2g27290_modif70.fas	4	308	1232	0	0	4	0.013	0	0	0.561	0.439	351	255	286	340	0	0	0	0	0	0	0	0	0	0	0	0	0	0	0
Assembly_At3g06610_modif70.fas	4	240	960	0	0	0	0	0	0	0.546	0.454	304	160	276	220	0	0	0	0	0	0	0	0	0	0	0	0	0	0	0
Assembly_At5g11950_modif70.fas	4	139	556	0	0	1	0.007	0	0	0.595	0.405	164	88	137	167	0	0	0	0	0	0	0	0	0	0	0	0	0	0	0
Assembly_At5g59610_modif70.fas	4	111	444	0	0	0	0	0	0	0.586	0.414	132	92	92	128	0	0	0	0	0	0	0	0	0	0	0	0	0	0	0
Assembly_At1g76450_modif70.fas	4	108	432	0	0	0	0	0	0	0.657	0.343	140	52	96	144	0	0	0	0	0	0	0	0	0	0	0	0	0	0	0
Assembly_At3g28007_modif70.fas	4	242	968	237	24483	3	0.012	0	0	0.524	0.476	198	175	173	185	0	0	0	0	0	0	0	0	0	0	0	174	0	63	0
Assembly_At2g01110_modif70.fas	4	252	1008	0	0	2	0.008	0	0	0.617	0.383	298	194	192	324	0	0	0	0	0	0	0	0	0	0	0	0	0	0	0
Assembly_At3g58660_modif70.fas	4	214	856	9	1051	1	0.005	0	0	0.644	0.356	242	105	197	303	0	0	0	0	0	0	0	0	0	0	0	0	0	0	9
Assembly_At2g32910_modif70.fas	4	227	908	27	2974	6	0.026	1	0.004	0.621	0.379	298	164	170	249	0	0	0	0	0	0	0	0	0	0	0	0	0	0	27
Assembly_At4g33360_modif70.fas	4	95	380	6	1579	0	0	0	0	0.559	0.441	100	49	116	109	0	0	0	0	0	0	0	0	0	0	0	0	0	0	6
Assembly_At5g51110_modif70.fas	4	137	548	0	0	0	0	0	0	0.584	0.416	160	116	112	160	0	0	0	0	0	0	0	0	0	0	0	0	0	0	0
Assembly_At5g58730_modif70.fas	4	92	368	33	8967	1	0.011	0	0	0.493	0.507	73	79	91	92	0	0	0	0	0	0	0	0	0	0	0	0	0	0	33
Assembly_At1g11760_modif70.fas	4	183	732	0	0	2	0.011	1	0.005	0.624	0.376	236	94	181	221	0	0	0	0	0	0	0	0	0	0	0	0	0	0	0
Assembly_At5g55760_modif70.fas	4	243	972	0	0	4	0.016	0	0	0.605	0.395	272	184	200	316	0	0	0	0	0	0	0	0	0	0	0	0	0	0	0
Assembly_At3g55250_modif70.fas	4	167	668	0	0	3	0.018	0	0	0.552	0.448	205	117	182	164	0	0	0	0	0	0	0	0	0	0	0	0	0	0	0
Assembly_At1g13690_modif70.fas	4	216	864	0	0	0	0	0	0	0.454	0.546	212	204	268	180	0	0	0	0	0	0	0	0	0	0	0	0	0	0	0
Assembly_At4g38540_modif70.fas	4	254	1016	9	0.886	2	0.008	0	0	0.566	0.434	278	164	273	292	0	0	0	0	0	0	0	0	0	0	0	0	0	0	9
Assembly_At4g01310_modif70.fas	4	461	1844	386	20933	2	0.004	0	0	0.553	0.447	444	292	361	361	0	0	0	0	0	0	0	0	0	0	0	358	0	0	28
Assembly_At4g21150_modif70.fas	4	221	884	206	23303	1	0.005	0	0	0.506	0.494	162	198	137	181	0	0	0	0	0	0	0	0	0	0	0	183	0	23	0
Assembly_At1g64200_modif70.fas	4	237	948	1	0.105	3	0.013	0	0	0.593	0.407	337	161	224	225	0	0	0	0	0	0	0	0	0	0	0	1	0	0	0
Assembly_At5g51040_modif70.fas	4	87	348	65	18678	0	0	0	0	0.483	0.517	82	55	91	55	0	0	0	0	0	0	0	0	0	0	0	0	0	0	65
Assembly_At4g23890_modif70.fas	4	300	1200	3	0.25	3	0.01	2	0.007	0.505	0.495	324	267	325	281	0	0	0	0	0	0	0	0	0	0	0	0	0	3	0
Assembly_At4g15130_modif70.fas	4	243	972	0	0	3	0.012	1	0.004	0.593	0.407	332	172	224	244	0	0	0	0	0	0	0	0	0	0	0	0	0	0	0
Assembly_At1g20340_modif70.fas	4	394	1576	65	4124	9	0.023	1	0.003	0.503	0.497	369	314	437	391	0	0	0	0	0	0	0	0	0	0	0	19	0	0	46
Assembly_At3g21400_modif70.fas	4	393	1572	42	2672	5	0.013	2	0.005	0.538	0.462	490	346	361	333	0	0	0	0	0	0	0	0	0	0	0	0	0	0	42
Assembly_At5g04420_modif70.fas	4	118	472	0	0	0	0	0	0	0.576	0.424	144	104	96	128	0	0	0	0	0	0	0	0	0	0	0	0	0	0	0
Assembly_At5g42890_modif70.fas	4	126	504	0	0	4	0.032	0	0	0.476	0.524	141	169	95	99	0	0	0	0	0	0	0	0	0	0	0	0	0	0	0
Assembly_At5g15750_modif70.fas	4	312	1248	551	44151	0	0	0	0	0.565	0.435	235	114	189	159	0	0	0	0	0	0	0	0	0	0	0	181	0	0	370
Assembly_At1g31817_modif70.fas	4	248	992	2	0.202	4	0.016	0	0	0.548	0.452	281	129	318	262	0	0	0	0	0	0	0	0	0	0	0	0	0	2	0
Assembly_At5g08740_modif70.fas	4	119	476	0	0	0	0	0	0	0.597	0.403	136	60	132	148	0	0	0	0	0	0	0	0	0	0	0	0	0	0	0
Assembly_At3g61600_modif70.fas	4	239	956	0	0	0	0	0	0	0.611	0.389	292	172	200	292	0	0	0	0	0	0	0	0	0	0	0	0	0	0	0
Assembly_At5g47570_modif70.fas	4	136	544	6	1103	2	0.015	0	0	0.437	0.563	105	143	160	130	0	0	0	0	0	0	0	0	0	0	0	0	0	0	6
Assembly_At3g46780_modif70.fas	4	377	1508	0	0	4	0.011	0	0	0.5	0.5	404	390	364	350	0	0	0	0	0	0	0	0	0	0	0	0	0	0	0
Assembly_At3g51800_modif70.fas	4	514	2056	24	1167	19	0.037	0	0	0.567	0.433	632	365	515	520	0	0	0	0	0	0	0	0	0	0	0	0	0	0	24
Assembly_At2g38290_modif70.fas	4	126	504	12	2381	2	0.016	0	0	0.457	0.543	127	115	152	98	0	0	0	0	0	0	0	0	0	0	0	0	0	0	12
Assembly_At3g04470_modif70.fas	4	249	996	9	0.904	3	0.012	0	0	0.582	0.418	311	177	235	264	0	0	0	0	0	0	0	0	0	0	0	0	0	0	9
Assembly_At5g14220_modif70.fas	4	136	544	0	0	0	0	0	0	0.566	0.434	168	68	168	140	0	0	0	0	0	0	0	0	0	0	0	0	0	0	0
Assembly_At3g20320_modif70.fas	4	177	708	0	0	1	0.006	0	0	0.535	0.465	128	141	188	251	0	0	0	0	0	0	0	0	0	0	0	0	0	0	0
Assembly_At1g64390_modif70.fas	4	87	348	0	0	1	0.011	0	0	0.486	0.514	77	44	135	92	0	0	0	0	0	0	0	0	0	0	0	0	0	0	0
Assembly_At4g11560_modif70.fas	4	177	708	0	0	1	0.006	0	0	0.611	0.389	248	99	176	185	0	0	0	0	0	0	0	0	0	0	0	0	0	0	0
Assembly_At1g04620_modif70.fas	4	241	964	4	0.415	3	0.012	0	0	0.556	0.444	278	173	253	256	0	0	0	0	0	0	0	0	0	0	0	0	0	0	4
Assembly_At5g11730_modif70.fas	4	255	1020	0	0	1	0.004	1	0.004	0.61	0.39	284	202	196	338	0	0	0	0	0	0	0	0	0	0	0	0	0	0	0
Assembly_At2g15690_modif70.fas	4	440	1760	13	0.739	6	0.014	0	0	0.587	0.413	557	349	373	468	0	0	0	0	0	0	0	0	0	0	0	0	0	0	13
Assembly_At2g17120_modif70.fas	4	221	884	0	0	5	0.023	0	0	0.584	0.416	239	177	191	277	0	0	0	0	0	0	0	0	0	0	0	0	0	0	0
Assembly_At2g38040_modif70.fas	4	386	1544	0	0	1	0.003	1	0.003	0.574	0.426	448	282	376	438	0	0	0	0	0	0	0	0	0	0	0	0	0	0	0
Assembly_At2g47690_modif70.fas	4	151	604	2	0.331	1	0.007	0	0	0.492	0.508	135	130	176	161	0	0	0	0	0	0	0	0	0	0	0	0	0	0	2
Assembly_At5g66120_modif70.fas	4	144	576	0	0	5	0.035	1	0.007	0.581	0.419	168	110	131	167	0	0	0	0	0	0	0	0	0	0	0	0	0	0	0
Assembly_At1g77180_modif70.fas	4	384	1536	0	0	5	0.013	1	0.003	0.555	0.445	594	406	277	259	0	0	0	0	0	0	0	0	0	0	0	0	0	0	0
Assembly_At2g20990_modif70.fas	4	274	1096	59	5383	2	0.007	0	0	0.557	0.443	325	198	261	253	0	0	0	0	0	0	0	0	0	0	0	45	0	14	0
Assembly_At5g52520_modif70.fas	4	116	464	0	0	0	0	0	0	0.586	0.414	148	72	120	124	0	0	0	0	0	0	0	0	0	0	0	0	0	0	0
Assembly_At5g36140_modif70.fas	4	132	528	1	0.189	3	0.023	0	0	0.516	0.484	136	154	101	136	0	0	0	0	0	0	0	0	0	0	0	0	0	0	1
Assembly_At5g26240_modif70.fas	4	287	1148	0	0	5	0.017	0	0	0.63	0.37	297	207	218	426	0	0	0	0	0	0	0	0	0	0	0	0	0	0	0
Assembly_At2g35500_modif70.fas	4	122	488	0	0	3	0.025	1	0.008	0.59	0.41	161	89	111	127	0	0	0	0	0	0	0	0	0	0	0	0	0	0	0
Assembly_At5g65220_modif70.fas	4	288	1152	0	0	3	0.01	1	0.003	0.535	0.465	371	223	313	245	0	0	0	0	0	0	0	0	0	0	0	0	0	0	0
Assembly_At3g02360_modif70.fas	4	143	572	0	0	3	0.021	1	0.007	0.455	0.545	114	166	146	146	0	0	0	0	0	0	0	0	0	0	0	0	0	0	0
Assembly_At2g05170_modif70.fas	4	267	1068	0	0	1	0.004	0	0	0.597	0.403	356	152	279	281	0	0	0	0	0	0	0	0	0	0	0	0	0	0	0
Assembly_At3g16090_modif70.fas	4	330	1320	0	0	3	0.009	0	0	0.587	0.413	312	279	267	462	0	0	0	0	0	0	0	0	0	0	0	0	0	0	0
Assembly_At4g18880_modif70.fas	4	110	440	0	0	0	0	0	0	0.527	0.473	152	116	92	80	0	0	0	0	0	0	0	0	0	0	0	0	0	0	0
Assembly_At1g23820_modif70.fas	4	116	464	0	0	3	0.026	0	0	0.61	0.39	138	100	81	145	0	0	0	0	0	0	0	0	0	0	0	0	0	0	0
Assembly_At1g79230_modif70.fas	4	178	712	6	0.843	3	0.017	0	0	0.52	0.48	151	176	163	216	0	0	0	0	0	0	0	0	0	0	0	0	0	6	0
Assembly_At4g15080_modif70.fas	4	205	820	0	0	1	0.005	0	0	0.567	0.433	177	152	203	288	0	0	0	0	0	0	0	0	0	0	0	0	0	0	0
Assembly_At4g37020_modif70.fas	4	118	472	9	1907	5	0.042	0	0	0.637	0.363	149	95	73	146	0	0	0	0	0	0	0	0	0	0	0	0	0	0	9
Assembly_At1g34220_modif70.fas	4	264	1056	0	0	5	0.019	1	0.004	0.568	0.432	308	208	248	292	0	0	0	0	0	0	0	0	0	0	0	0	0	0	0
Assembly_At1g51510_modif70.fas	4	117	468	0	0	4	0.034	0	0	0.575	0.425	150	72	127	119	0	0	0	0	0	0	0	0	0	0	0	0	0	0	0
Assembly_At5g07840_modif70.fas	4	329	1316	39	2964	6	0.018	0	0	0.544	0.456	412	253	328	284	0	0	0	0	0	0	0	0	0	0	0	36	0	0	3
Assembly_At5g18700_modif70.fas	4	336	1344	650	48363	0	0	0	0	0.621	0.379	234	113	150	197	0	0	0	0	0	0	0	0	0	0	0	532	0	0	118
Assembly_At4g22930_modif70.fas	4	278	1112	131	11781	7	0.025	0	0	0.587	0.413	279	191	214	297	0	0	0	0	0	0	0	0	0	0	0	0	0	0	131
Assembly_At1g52310_modif70.fas	4	212	848	0	0	3	0.014	0	0	0.585	0.415	243	125	227	253	0	0	0	0	0	0	0	0	0	0	0	0	0	0	0
Assembly_At3g04340_modif70.fas	4	295	1180	28	2373	5	0.017	1	0.003	0.586	0.414	389	248	229	286	0	0	0	0	0	0	0	0	0	0	0	0	0	0	28
Assembly_At1g12050_modif70.fas	4	150	600	5	0.833	0	0	0	0	0.565	0.435	156	135	124	180	0	0	0	0	0	0	0	0	0	0	0	4	0	1	0
Assembly_At5g47240_modif70.fas	4	444	1776	10	0.563	2	0.005	0	0	0.58	0.42	498	295	447	526	0	0	0	0	0	0	0	0	0	0	0	0	0	0	10
Assembly_At5g05920_modif70.fas	4	318	1272	19	1494	4	0.013	0	0	0.593	0.407	376	247	263	367	0	0	0	0	0	0	0	0	0	0	0	0	0	0	19
Assembly_At1g07350_modif70.fas	4	237	948	8	0.844	1	0.004	0	0	0.548	0.452	248	203	222	267	0	0	0	0	0	0	0	0	0	0	0	8	0	0	0
Assembly_At2g27170_modif70.fas	4	174	696	0	0	0	0	0	0	0.644	0.356	232	140	108	216	0	0	0	0	0	0	0	0	0	0	0	0	0	0	0
Assembly_At4g17100_modif70.fas	4	206	824	0	0	4	0.019	1	0.005	0.588	0.412	315	171	168	170	0	0	0	0	0	0	0	0	0	0	0	0	0	0	0
Assembly_At1g65270_modif70.fas	4	153	612	13	2124	2	0.013	0	0	0.621	0.379	215	104	123	157	0	0	0	0	0	0	0	0	0	0	0	13	0	0	0
Assembly_At1g42970_modif70.fas	4	389	1556	188	12082	3	0.008	0	0	0.445	0.555	322	360	398	288	0	0	0	0	0	0	0	0	0	0	0	113	0	0	75
Assembly_At5g65280_modif70.fas	4	296	1184	290	24493	12	0.041	0	0	0.476	0.524	186	148	321	239	0	0	0	0	0	0	0	0	0	0	0	51	0	0	239
Assembly_At5g55260_modif70.fas	4	297	1188	0	0	3	0.01	0	0	0.56	0.44	339	241	282	326	0	0	0	0	0	0	0	0	0	0	0	0	0	0	0
Assembly_At1g78240_modif70.fas	4	198	792	0	0	5	0.025	0	0	0.647	0.353	256	131	148	257	0	0	0	0	0	0	0	0	0	0	0	0	0	0	0
Assembly_At4g29590_modif70.fas	4	116	464	0	0	0	0	0	0	0.595	0.405	128	76	112	148	0	0	0	0	0	0	0	0	0	0	0	0	0	0	0
Assembly_At2g13360_modif70.fas	4	372	1488	3	0.202	4	0.011	0	0	0.523	0.477	368	362	347	408	0	0	0	0	0	0	0	0	0	0	0	0	0	0	3
Assembly_At5g59180_modif70.fas	4	123	492	0	0	0	0	0	0	0.577	0.423	124	80	128	160	0	0	0	0	0	0	0	0	0	0	0	0	0	0	0
Assembly_At3g54900_modif70.fas	4	327	1308	14	1.07	7	0.021	0	0	0.626	0.374	454	233	251	356	0	0	0	0	0	0	0	0	0	0	0	8	0	0	6
Assembly_At1g70580_modif70.fas	4	645	2580	92	3566	5	0.008	0	0	0.562	0.438	726	518	572	672	0	0	0	0	0	0	0	0	0	0	0	92	0	0	0
Assembly_At5g64180_modif70.fas	4	422	1688	0	0	4	0.009	0	0	0.568	0.432	592	348	381	367	0	0	0	0	0	0	0	0	0	0	0	0	0	0	0
Assembly_At1g18170_modif70.fas	4	136	544	0	0	3	0.022	1	0.007	0.56	0.44	153	69	170	152	0	0	0	0	0	0	0	0	0	0	0	0	0	0	0
Assembly_At2g30410_modif70.fas	4	154	616	0	0	4	0.026	0	0	0.565	0.435	229	104	164	119	0	0	0	0	0	0	0	0	0	0	0	0	0	0	0
Assembly_At1g10200_modif70.fas	4	262	1048	30	2863	1	0.004	0	0	0.534	0.466	342	236	238	202	0	0	0	0	0	0	0	0	0	0	0	30	0	0	0
Assembly_At3g03790_modif70.fas	4	299	1196	3	0.251	6	0.02	1	0.003	0.582	0.418	345	198	301	349	0	0	0	0	0	0	0	0	0	0	0	0	0	0	3
Assembly_At5g42960_modif70.fas	4	339	1356	0	0	4	0.012	1	0.003	0.541	0.459	367	322	301	366	0	0	0	0	0	0	0	0	0	0	0	0	0	0	0
Assembly_At4g36390_modif70.fas	4	130	520	0	0	1	0.008	0	0	0.585	0.415	165	100	116	139	0	0	0	0	0	0	0	0	0	0	0	0	0	0	0
Assembly_At1g03470_modif70.fas	4	190	760	8	1053	7	0.037	0	0	0.54	0.46	250	146	200	156	0	0	0	0	0	0	0	0	0	0	0	0	0	0	8
Assembly_At2g20190_modif70.fas	4	132	528	0	0	1	0.008	0	0	0.53	0.47	144	131	117	136	0	0	0	0	0	0	0	0	0	0	0	0	0	0	0
Assembly_At2g38560_modif70.fas	4	213	852	18	2113	2	0.009	1	0.005	0.563	0.437	274	149	215	196	0	0	0	0	0	0	0	0	0	0	0	0	0	0	18
Assembly_At5g09310_modif70.fas	4	213	852	6	0.704	6	0.028	0	0	0.486	0.514	156	253	182	255	0	0	0	0	0	0	0	0	0	0	0	0	0	0	6
Assembly_At2g45640_modif70.fas	4	239	956	0	0	0	0	0	0	0.582	0.418	304	164	236	252	0	0	0	0	0	0	0	0	0	0	0	0	0	0	0
Assembly_At5g14050_modif70.fas	4	380	1520	24	1579	8	0.021	1	0.003	0.592	0.408	405	244	366	481	0	0	0	0	0	0	0	0	0	0	0	0	0	24	0
Assembly_At5g25757_modif70.fas	4	383	1532	0	0	2	0.005	0	0	0.571	0.429	427	286	371	448	0	0	0	0	0	0	0	0	0	0	0	0	0	0	0
Assembly_At1g51760_modif70.fas	4	168	672	45	6696	5	0.03	0	0	0.623	0.377	180	84	152	211	0	0	0	0	0	0	0	0	0	0	0	0	0	0	45
Assembly_At2g13840_modif70.fas	4	500	2000	144	7.2	6	0.012	1	0.002	0.521	0.479	465	357	532	502	0	0	0	0	0	0	0	0	0	0	0	51	0	87	6
Assembly_At2g28315_modif70.fas	4	565	2260	23	1018	8	0.014	2	0.004	0.622	0.378	599	459	385	794	0	0	0	0	0	0	0	0	0	0	0	13	0	0	10
Assembly_At5g58020_modif70.fas	4	279	1116	12	1075	3	0.011	1	0.004	0.571	0.429	343	219	255	287	0	0	0	0	0	0	0	0	0	0	0	0	0	0	12
Assembly_At1g33520_modif70.fas	4	270	1080	0	0	1	0.004	0	0	0.619	0.381	356	135	277	312	0	0	0	0	0	0	0	0	0	0	0	0	0	0	0
Assembly_At5g65380_modif70.fas	4	163	652	0	0	12	0.074	0	0	0.473	0.527	79	133	211	229	0	0	0	0	0	0	0	0	0	0	0	0	0	0	0
Assembly_At1g71010_modif70.fas	4	360	1440	464	32222	2	0.006	0	0	0.549	0.451	279	160	280	257	0	0	0	0	0	0	0	0	0	0	0	440	0	0	24
Assembly_At5g01210_modif70.fas	4	408	1632	0	0	4	0.01	0	0	0.51	0.49	375	362	437	458	0	0	0	0	0	0	0	0	0	0	0	0	0	0	0
Assembly_At3g03100_modif70.fas	4	265	1060	0	0	2	0.008	0	0	0.525	0.475	325	233	271	231	0	0	0	0	0	0	0	0	0	0	0	0	0	0	0
Assembly_At4g31360_modif70.fas	4	98	392	0	0	5	0.051	0	0	0.558	0.442	119	73	100	100	0	0	0	0	0	0	0	0	0	0	0	0	0	0	0
Assembly_At1g77550_modif70.fas	4	186	744	0	0	5	0.027	0	0	0.621	0.379	229	117	165	233	0	0	0	0	0	0	0	0	0	0	0	0	0	0	0
Assembly_At5g08370_modif70.fas	4	123	492	0	0	0	0	0	0	0.642	0.358	180	84	92	136	0	0	0	0	0	0	0	0	0	0	0	0	0	0	0
Assembly_At1g76080_modif70.fas	4	220	880	0	0	2	0.009	0	0	0.555	0.445	256	156	236	232	0	0	0	0	0	0	0	0	0	0	0	0	0	0	0
Assembly_At2g44140_modif70.fas	4	406	1624	2	0.123	2	0.005	1	0.002	0.555	0.445	407	354	368	493	0	0	0	0	0	0	0	0	0	0	0	0	0	2	0
Assembly_At3g13740_modif70.fas	4	171	684	0	0	4	0.023	0	0	0.515	0.485	187	182	150	165	0	0	0	0	0	0	0	0	0	0	0	0	0	0	0
Assembly_At3g06720_modif70.fas	4	519	2076	1180	56.84	2	0.004	0	0	0.584	0.416	322	205	167	202	0	0	0	0	0	0	0	0	0	0	0	398	0	0	782
Assembly_At5g25080_modif70.fas	4	187	748	0	0	3	0.016	0	0	0.563	0.437	200	211	116	221	0	0	0	0	0	0	0	0	0	0	0	0	0	0	0
Assembly_At5g51660_modif70.fas	4	357	1428	980	68627	2	0.006	0	0	0.587	0.413	113	93	92	150	0	0	0	0	0	0	0	0	0	0	0	980	0	0	0
Assembly_At4g32250_modif70.fas	4	246	984	5	0.508	4	0.016	0	0	0.533	0.467	178	121	336	344	0	0	0	0	0	0	0	0	0	0	0	0	0	0	5
Assembly_At5g58220_modif70.fas	4	273	1092	62	5678	6	0.022	1	0.004	0.555	0.445	270	204	256	300	0	0	0	0	0	0	0	0	0	0	0	0	0	2	60
Assembly_At1g55310_modif70.fas	4	166	664	0	0	5	0.03	1	0.006	0.554	0.446	190	111	185	178	0	0	0	0	0	0	0	0	0	0	0	0	0	0	0
Assembly_At2g27100_modif70.fas	4	309	1236	3	0.243	3	0.01	0	0	0.56	0.44	358	180	362	333	0	0	0	0	0	0	0	0	0	0	0	3	0	0	0
Assembly_At1g79260_modif70.fas	4	229	916	68	7424	3	0.013	0	0	0.574	0.426	263	164	197	224	0	0	0	0	0	0	0	0	0	0	0	0	0	0	68
Assembly_At2g42570_modif70.fas	4	435	1740	28	1609	15	0.034	1	0.002	0.543	0.457	513	427	355	417	0	0	0	0	0	0	0	0	0	0	0	0	0	0	28
Assembly_At3g18080_modif70.fas	4	241	964	22	2282	2	0.008	0	0	0.497	0.503	260	240	234	208	0	0	0	0	0	0	0	0	0	0	0	0	0	0	22
Assembly_At2g47440_modif70.fas	4	117	468	30	6.41	0	0	0	0	0.602	0.398	147	58	116	117	0	0	0	0	0	0	0	0	0	0	0	2	0	0	28
Assembly_At2g40690_modif70.fas	4	301	1204	0	0	7	0.023	1	0.003	0.533	0.467	334	246	316	308	0	0	0	0	0	0	0	0	0	0	0	0	0	0	0
Assembly_At4g26530_modif70.fas	4	633	2532	0	0	11	0.017	4	0.006	0.473	0.527	639	565	768	560	0	0	0	0	0	0	0	0	0	0	0	0	0	0	0
Assembly_At1g11430_modif70.fas	4	247	988	0	0	4	0.016	0	0	0.605	0.395	405	185	205	193	0	0	0	0	0	0	0	0	0	0	0	0	0	0	0
Assembly_At2g45490_modif70.fas	4	212	848	0	0	2	0.009	0	0	0.587	0.413	252	130	220	246	0	0	0	0	0	0	0	0	0	0	0	0	0	0	0
Assembly_At2g47110_modif70.fas	4	450	1800	26	1444	15	0.033	2	0.004	0.49	0.51	518	450	455	351	0	0	0	0	0	0	0	0	0	0	0	0	0	26	0
Assembly_At3g11650_modif70.fas	4	284	1136	24	2113	6	0.021	2	0.007	0.47	0.53	246	406	184	276	0	0	0	0	0	0	0	0	0	0	0	0	0	24	0
Assembly_At2g09990_modif70.fas	4	414	1656	47	2838	17	0.041	5	0.012	0.473	0.527	384	389	458	378	0	0	0	0	0	0	0	0	0	0	0	0	0	47	0
Assembly_At2g35736_modif70.fas	4	153	612	0	0	3	0.02	0	0	0.574	0.426	194	131	130	157	0	0	0	0	0	0	0	0	0	0	0	0	0	0	0
Assembly_At3g55800_modif70.fas	4	249	996	0	0	4	0.016	1	0.004	0.589	0.411	315	152	257	272	0	0	0	0	0	0	0	0	0	0	0	0	0	0	0
Assembly_At5g57860_modif70.fas	4	136	544	0	0	1	0.007	0	0	0.638	0.362	212	101	96	135	0	0	0	0	0	0	0	0	0	0	0	0	0	0	0
Assembly_At5g64040_modif70.fas	4	120	480	0	0	2	0.017	0	0	0.563	0.437	171	105	105	99	0	0	0	0	0	0	0	0	0	0	0	0	0	0	0
Assembly_At3g21740_modif70.fas	4	227	908	6	0.661	2	0.009	0	0	0.531	0.469	206	124	299	273	0	0	0	0	0	0	0	0	0	0	0	0	0	0	6
Assembly_At5g54440_modif70.fas	4	168	672	12	1786	3	0.018	1	0.006	0.468	0.532	132	205	146	177	0	0	0	0	0	0	0	0	0	0	0	0	0	0	12
Assembly_At2g15290_modif70.fas	4	256	1024	13	1.27	1	0.004	0	0	0.568	0.432	261	244	193	313	0	0	0	0	0	0	0	0	0	0	0	13	0	0	0
Assembly_At5g65620_modif70.fas	4	246	984	0	0	3	0.012	0	0	0.558	0.442	273	189	246	276	0	0	0	0	0	0	0	0	0	0	0	0	0	0	0
Assembly_At5g11260_modif70.fas	4	277	1108	0	0	2	0.007	0	0	0.52	0.48	395	207	325	181	0	0	0	0	0	0	0	0	0	0	0	0	0	0	0
Assembly_At5g11770_modif70.fas	4	395	1580	1	0.063	3	0.008	1	0.003	0.468	0.532	312	384	456	427	0	0	0	0	0	0	0	0	0	0	0	0	0	1	0
Assembly_At5g49550_modif70.fas	4	219	876	2	0.228	3	0.014	1	0.005	0.626	0.374	273	121	206	274	0	0	0	0	0	0	0	0	0	0	0	0	0	2	0
Assembly_At3g15840_modif70.fas	4	206	824	8	0.971	1	0.005	0	0	0.567	0.433	245	160	193	218	0	0	0	0	0	0	0	0	0	0	0	0	0	0	8
Assembly_At1g04290_modif70.fas	4	210	840	0	0	0	0	0	0	0.567	0.433	252	120	244	224	0	0	0	0	0	0	0	0	0	0	0	0	0	0	0
Assembly_At4g14660_modif70.fas	4	177	708	19	2684	1	0.006	0	0	0.501	0.499	191	196	148	154	0	0	0	0	0	0	0	0	0	0	0	0	0	0	19
Assembly_At3g07680_modif70.fas	4	268	1072	0	0	3	0.011	3	0.011	0.567	0.433	296	206	258	312	0	0	0	0	0	0	0	0	0	0	0	0	0	0	0
Assembly_At5g57280_modif70.fas	4	239	956	40	4184	1	0.004	0	0	0.592	0.408	293	170	204	249	0	0	0	0	0	0	0	0	0	0	0	0	0	0	40
Assembly_At3g15610_modif70.fas	4	391	1564	53	3389	2	0.005	0	0	0.549	0.451	429	252	430	400	0	0	0	0	0	0	0	0	0	0	0	32	0	0	21
Assembly_At4g14360_modif70.fas	4	449	1796	0	0	5	0.011	3	0.007	0.559	0.441	520	356	436	484	0	0	0	0	0	0	0	0	0	0	0	0	0	0	0
Assembly_At2g27490_modif70.fas	4	345	1380	9	0.652	7	0.02	2	0.006	0.585	0.415	439	219	350	363	0	0	0	0	0	0	0	0	0	0	0	0	0	0	9
Assembly_At5g02280_modif70.fas	4	168	672	9	1339	2	0.012	0	0	0.596	0.404	198	111	157	197	0	0	0	0	0	0	0	0	0	0	0	0	0	0	9
Assembly_At2g36230_modif70.fas	4	335	1340	15	1119	1	0.003	0	0	0.58	0.42	357	120	436	412	0	0	0	0	0	0	0	0	0	0	0	15	0	0	0
Assembly_At1g16880_modif70.fas	4	309	1236	0	0	2	0.006	0	0	0.579	0.421	360	264	256	356	0	0	0	0	0	0	0	0	0	0	0	0	0	0	0
Assembly_At5g10450_modif70.fas	4	571	2284	0	0	32	0.056	9	0.016	0.507	0.493	624	478	649	533	0	0	0	0	0	0	0	0	0	0	0	0	0	0	0
Assembly_At3g52155_modif70.fas	4	120	480	0	0	0	0	0	0	0.625	0.375	152	96	84	148	0	0	0	0	0	0	0	0	0	0	0	0	0	0	0
Assembly_At5g46700_modif70.fas	4	117	468	1	0.214	2	0.017	0	0	0.627	0.373	159	86	88	134	0	0	0	0	0	0	0	0	0	0	0	0	0	0	1
Assembly_At1g80350_modif70.fas	4	277	1108	0	0	2	0.007	1	0.004	0.557	0.443	351	186	305	266	0	0	0	0	0	0	0	0	0	0	0	0	0	0	0
Assembly_At5g08650_modif70.fas	4	135	540	0	0	1	0.007	0	0	0.591	0.409	183	104	117	136	0	0	0	0	0	0	0	0	0	0	0	0	0	0	0
Assembly_At5g61530_modif70.fas	4	107	428	0	0	1	0.009	0	0	0.535	0.465	129	92	107	100	0	0	0	0	0	0	0	0	0	0	0	0	0	0	0
Assembly_At3g62820_modif70.fas	4	183	732	0	0	1	0.005	0	0	0.605	0.395	199	88	201	244	0	0	0	0	0	0	0	0	0	0	0	0	0	0	0
Assembly_At5g16400_modif70.fas	4	179	716	0	0	6	0.034	2	0.011	0.587	0.413	192	120	176	228	0	0	0	0	0	0	0	0	0	0	0	0	0	0	0
Assembly_At2g18050_modif70.fas	4	199	796	14	1759	8	0.04	1	0.005	0.533	0.467	261	155	210	156	0	0	0	0	0	0	0	0	0	0	0	0	0	8	6
Assembly_At4g33985_modif70.fas	4	175	700	6	0.857	4	0.023	0	0	0.546	0.454	177	188	127	202	0	0	0	0	0	0	0	0	0	0	0	0	0	0	6
Assembly_At4g33090_modif70.fas	4	216	864	16	1852	4	0.019	1	0.005	0.565	0.435	236	163	206	243	0	0	0	0	0	0	0	0	0	0	0	0	0	0	16
Assembly_At2g32940_modif70.fas	4	212	848	212	25	0	0	0	0	0.601	0.399	190	133	122	191	0	0	0	0	0	0	0	0	0	0	0	9	0	0	203
Assembly_At1g08500_modif70.fas	4	443	1772	3	0.169	20	0.045	1	0.002	0.498	0.502	467	518	369	415	0	0	0	0	0	0	0	0	0	0	0	0	0	0	3
Assembly_At1g26750_modif70.fas	4	225	900	0	0	2	0.009	0	0	0.565	0.435	353	151	240	156	0	0	0	0	0	0	0	0	0	0	0	0	0	0	0
Assembly_At1g26550_modif70.fas	4	245	980	6	0.612	1	0.004	0	0	0.525	0.475	286	196	267	225	0	0	0	0	0	0	0	0	0	0	0	0	0	0	6
Assembly_At2g26690_modif70.fas	4	279	1116	0	0	1	0.004	0	0	0.504	0.496	267	261	292	296	0	0	0	0	0	0	0	0	0	0	0	0	0	0	0
Assembly_At4g32770_modif70.fas	4	250	1000	0	0	3	0.012	0	0	0.588	0.412	290	163	249	298	0	0	0	0	0	0	0	0	0	0	0	0	0	0	0
Assembly_At4g09980_modif70.fas	4	129	516	0	0	2	0.016	0	0	0.552	0.448	159	111	120	126	0	0	0	0	0	0	0	0	0	0	0	0	0	0	0
Assembly_At2g23540_modif70.fas	4	336	1344	0	0	2	0.006	0	0	0.605	0.395	420	268	263	393	0	0	0	0	0	0	0	0	0	0	0	0	0	0	0
Assembly_At3g01980_modif70.fas	4	361	1444	1	0.069	1	0.003	0	0	0.565	0.435	464	236	392	351	0	0	0	0	0	0	0	0	0	0	0	0	0	0	1
Assembly_At1g54650_modif70.fas	4	203	812	0	0	3	0.015	1	0.005	0.547	0.453	198	201	167	246	0	0	0	0	0	0	0	0	0	0	0	0	0	0	0
Assembly_At4g21320_modif70.fas	4	201	804	0	0	5	0.025	0	0	0.526	0.474	246	144	237	177	0	0	0	0	0	0	0	0	0	0	0	0	0	0	0
Assembly_At5g15550_modif70.fas	4	389	1556	6	0.386	2	0.005	0	0	0.58	0.42	390	263	388	509	0	0	0	0	0	0	0	0	0	0	0	0	0	0	6
Assembly_At2g38360_modif70.fas	4	336	1344	0	0	5	0.015	0	0	0.419	0.581	212	525	256	351	0	0	0	0	0	0	0	0	0	0	0	0	0	0	0
Assembly_At2g27960_modif70.fas	4	133	532	0	0	1	0.008	0	0	0.466	0.534	160	129	155	88	0	0	0	0	0	0	0	0	0	0	0	0	0	0	0
Assembly_At5g47040_modif70.fas	4	311	1244	0	0	0	0	0	0	0.508	0.492	356	288	324	276	0	0	0	0	0	0	0	0	0	0	0	0	0	0	0
Assembly_At1g73230_modif70.fas	4	341	1364	11	0.806	5	0.015	1	0.003	0.554	0.446	477	280	323	273	0	0	0	0	0	0	0	0	0	0	0	11	0	0	0
Assembly_At4g13500_modif70.fas	4	137	548	9	1642	3	0.022	1	0.007	0.529	0.471	135	112	142	150	0	0	0	0	0	0	0	0	0	0	0	0	0	0	9
Assembly_At2g25310_modif70.fas	4	221	884	0	0	1	0.005	0	0	0.574	0.426	259	132	245	248	0	0	0	0	0	0	0	0	0	0	0	0	0	0	0
Assembly_At5g56090_modif70.fas	4	296	1184	8	0.676	5	0.017	0	0	0.53	0.47	252	290	262	372	0	0	0	0	0	0	0	0	0	0	0	0	0	0	8
Assembly_At3g18410_modif70.fas	4	279	1116	0	0	4	0.014	0	0	0.489	0.511	301	270	300	245	0	0	0	0	0	0	0	0	0	0	0	0	0	0	0
Assembly_At5g20170_modif70.fas	4	134	536	0	0	1	0.007	0	0	0.442	0.558	97	56	243	140	0	0	0	0	0	0	0	0	0	0	0	0	0	0	0
Assembly_At1g30360_modif70.fas	4	246	984	48	4878	4	0.016	0	0	0.619	0.381	255	173	184	324	0	0	0	0	0	0	0	0	0	0	0	0	0	0	48
Assembly_At5g43810_modif70.fas	4	224	896	39	4353	2	0.009	0	0	0.579	0.421	290	225	136	206	0	0	0	0	0	0	0	0	0	0	0	0	0	0	39
Assembly_At3g01440_modif70.fas	4	206	824	0	0	3	0.015	0	0	0.605	0.395	244	146	180	254	0	0	0	0	0	0	0	0	0	0	0	0	0	0	0
Assembly_At5g43260_modif70.fas	4	153	612	0	0	2	0.013	0	0	0.386	0.614	80	160	216	156	0	0	0	0	0	0	0	0	0	0	0	0	0	0	0
Assembly_At3g55120_modif70.fas	4	195	780	46	5897	3	0.015	0	0	0.566	0.434	199	142	177	216	0	0	0	0	0	0	0	0	0	0	0	46	0	0	0
Assembly_At5g49130_modif70.fas	4	231	924	0	0	6	0.026	0	0	0.58	0.42	203	92	296	333	0	0	0	0	0	0	0	0	0	0	0	0	0	0	0
Assembly_At4g14710_modif70.fas	4	115	460	0	0	0	0	0	0	0.635	0.365	156	68	100	136	0	0	0	0	0	0	0	0	0	0	0	0	0	0	0
Assembly_At3g19120_modif70.fas	4	147	588	0	0	1	0.007	0	0	0.526	0.474	153	68	211	156	0	0	0	0	0	0	0	0	0	0	0	0	0	0	0
Assembly_At3g06580_modif70.fas	4	500	2000	197	9.85	10	0.02	0	0	0.551	0.449	493	333	479	498	0	0	0	0	0	0	0	0	0	0	0	3	0	0	194
Assembly_At5g25770_modif70.fas	4	130	520	0	0	0	0	0	0	0.585	0.415	168	96	120	136	0	0	0	0	0	0	0	0	0	0	0	0	0	0	0
Assembly_At1g15140_modif70.fas	4	186	744	0	0	2	0.011	0	0	0.56	0.44	214	140	187	203	0	0	0	0	0	0	0	0	0	0	0	0	0	0	0
Assembly_At3g59540_modif70.fas	4	205	820	0	0	0	0	0	0	0.571	0.429	264	164	188	204	0	0	0	0	0	0	0	0	0	0	0	0	0	0	0
Assembly_At1g09700_modif70.fas	4	211	844	0	0	1	0.005	0	0	0.598	0.402	313	152	187	192	0	0	0	0	0	0	0	0	0	0	0	0	0	0	0
Assembly_At4g14342_modif70.fas	4	124	496	0	0	0	0	0	0	0.613	0.387	156	84	108	148	0	0	0	0	0	0	0	0	0	0	0	0	0	0	0
Assembly_At5g09920_modif70.fas	4	108	432	8	1852	1	0.009	0	0	0.637	0.363	143	77	77	127	0	0	0	0	0	0	0	0	0	0	0	0	0	0	8
Assembly_At4g17940_modif70.fas	4	206	824	15	1.82	3	0.015	0	0	0.538	0.462	250	129	245	185	0	0	0	0	0	0	0	0	0	0	0	3	0	0	12
Assembly_At2g06520_modif70.fas	4	165	660	0	0	3	0.018	0	0	0.457	0.543	101	146	213	200	0	0	0	0	0	0	0	0	0	0	0	0	0	0	0
Assembly_At3g48680_modif70.fas	4	452	1808	3	0.166	6	0.013	2	0.004	0.579	0.421	510	338	422	535	0	0	0	0	0	0	0	0	0	0	0	0	0	0	3
Assembly_At5g22300_modif70.fas	4	135	540	6	1111	3	0.022	0	0	0.566	0.434	155	109	123	147	0	0	0	0	0	0	0	0	0	0	0	0	0	0	6
Assembly_At5g14910_modif70.fas	4	297	1188	6	0.505	3	0.01	0	0	0.558	0.442	353	248	274	307	0	0	0	0	0	0	0	0	0	0	0	6	0	0	0
Assembly_At1g14650_modif70.fas	4	213	852	3	0.352	1	0.005	0	0	0.547	0.453	251	143	242	213	0	0	0	0	0	0	0	0	0	0	0	0	0	0	3
Assembly_At4g17600_modif70.fas	4	361	1444	0	0	4	0.011	0	0	0.582	0.418	412	252	351	429	0	0	0	0	0	0	0	0	0	0	0	0	0	0	0
Assembly_At3g25400_modif70.fas	4	309	1236	5	0.405	0	0	0	0	0.571	0.429	363	204	324	340	0	0	0	0	0	0	0	0	0	0	0	0	0	0	5
Assembly_At5g14320_modif70.fas	4	375	1500	0	0	2	0.005	0	0	0.554	0.446	479	261	408	352	0	0	0	0	0	0	0	0	0	0	0	0	0	0	0
Assembly_At3g57870_modif70.fas	4	269	1076	463	43.03	0	0	0	0	0.563	0.437	158	162	106	187	0	0	0	0	0	0	0	0	0	0	0	456	0	0	7
Assembly_At4g21110_modif70.fas	4	309	1236	1	0.081	16	0.052	2	0.006	0.605	0.395	405	181	307	342	0	0	0	0	0	0	0	0	0	0	0	0	0	1	0
Assembly_At4g37830_modif70.fas	4	297	1188	4	0.337	4	0.013	0	0	0.505	0.495	275	273	313	323	0	0	0	0	0	0	0	0	0	0	0	4	0	0	0
Assembly_At5g48480_modif70.fas	4	147	588	0	0	0	0	0	0	0.483	0.517	112	152	152	172	0	0	0	0	0	0	0	0	0	0	0	0	0	0	0
Assembly_At5g46390_modif70.fas	4	265	1060	7	0.66	5	0.019	0	0	0.565	0.435	323	167	291	272	0	0	0	0	0	0	0	0	0	0	0	1	0	0	6
Assembly_At3g25500_modif70.fas	4	269	1076	0	0	5	0.019	0	0	0.617	0.383	317	125	287	347	0	0	0	0	0	0	0	0	0	0	0	0	0	0	0
Assembly_At1g49430_modif70.fas	4	136	544	3	0.551	2	0.015	0	0	0.601	0.399	187	76	140	138	0	0	0	0	0	0	0	0	0	0	0	0	0	0	3
Assembly_At2g27680_modif70.fas	4	119	476	0	0	0	0	0	0	0.588	0.412	144	92	104	136	0	0	0	0	0	0	0	0	0	0	0	0	0	0	0
Assembly_At4g08980_modif70.fas	4	249	996	0	0	0	0	0	0	0.498	0.502	268	236	264	228	0	0	0	0	0	0	0	0	0	0	0	0	0	0	0
Assembly_At5g24710_modif70.fas	4	210	840	0	0	5	0.024	0	0	0.522	0.478	244	236	166	194	0	0	0	0	0	0	0	0	0	0	0	0	0	0	0
Assembly_At1g26880_modif70.fas	4	96	384	21	5469	2	0.021	1	0.01	0.539	0.461	96	68	99	100	0	0	0	0	0	0	0	0	0	0	0	0	0	0	21
Assembly_At4g39660_modif70.fas	4	335	1340	15	1119	5	0.015	2	0.006	0.562	0.438	371	256	324	374	0	0	0	0	0	0	0	0	0	0	0	0	0	0	15
Assembly_At4g17770_modif70.fas	4	684	2736	101	3692	12	0.018	2	0.003	0.527	0.473	688	474	773	700	0	0	0	0	0	0	0	0	0	0	0	47	0	0	54
Assembly_At1g08480_modif70.fas	4	386	1544	10	0.648	6	0.016	2	0.005	0.502	0.498	368	343	421	402	0	0	0	0	0	0	0	0	0	0	0	10	0	0	0
Assembly_At1g08200_modif70.fas	4	92	368	0	0	1	0.011	0	0	0.576	0.424	120	73	83	92	0	0	0	0	0	0	0	0	0	0	0	0	0	0	0
Assembly_At3g18760_modif70.fas	4	116	464	0	0	2	0.017	0	0	0.617	0.383	149	87	91	137	0	0	0	0	0	0	0	0	0	0	0	0	0	0	0
Assembly_At1g32440_modif70.fas	4	160	640	0	0	1	0.006	0	0	0.577	0.423	212	135	136	157	0	0	0	0	0	0	0	0	0	0	0	0	0	0	0
Assembly_At3g53140_modif70.fas	4	448	1792	51	2846	8	0.018	2	0.004	0.55	0.45	458	264	520	499	0	0	0	0	0	0	0	0	0	0	0	33	0	0	18
Assembly_At1g03600_modif70.fas	4	234	936	0	0	0	0	0	0	0.453	0.547	240	224	288	184	0	0	0	0	0	0	0	0	0	0	0	0	0	0	0
Assembly_At2g27470_modif70.fas	4	118	472	3	0.636	5	0.042	0	0	0.606	0.394	169	82	103	115	0	0	0	0	0	0	0	0	0	0	0	0	0	3	0
Assembly_At3g49550_modif70.fas	4	219	876	0	0	1	0.005	0	0	0.544	0.456	293	176	223	184	0	0	0	0	0	0	0	0	0	0	0	0	0	0	0
Assembly_At5g23120_modif70.fas	4	406	1624	54	3325	5	0.012	2	0.005	0.555	0.445	426	262	437	445	0	0	0	0	0	0	0	0	0	0	0	54	0	0	0
Assembly_At3g26340_modif70.fas	4	361	1444	1	0.069	10	0.028	4	0.011	0.556	0.444	403	230	410	400	0	0	0	0	0	0	0	0	0	0	0	0	0	0	1
Assembly_At4g16695_modif70.fas	4	138	552	0	0	0	0	0	0	0.536	0.464	120	124	132	176	0	0	0	0	0	0	0	0	0	0	0	0	0	0	0
Assembly_At2g02050_modif70.fas	4	234	936	0	0	2	0.009	0	0	0.501	0.499	293	207	260	176	0	0	0	0	0	0	0	0	0	0	0	0	0	0	0
Assembly_At5g66280_modif70.fas	4	228	912	9	0.987	0	0	0	0	0.596	0.404	289	96	269	249	0	0	0	0	0	0	0	0	0	0	0	0	0	0	9
Assembly_At2g39780_modif70.fas	4	140	560	0	0	2	0.014	0	0	0.591	0.409	143	108	121	188	0	0	0	0	0	0	0	0	0	0	0	0	0	0	0
Assembly_At2g41680_modif70.fas	4	77	308	0	0	0	0	0	0	0.532	0.468	108	72	72	56	0	0	0	0	0	0	0	0	0	0	0	0	0	0	0
Assembly_At3g08590_modif70.fas	4	296	1184	0	0	0	0	0	0	0.578	0.422	328	200	300	356	0	0	0	0	0	0	0	0	0	0	0	0	0	0	0
Assembly_At3g59490_modif70.fas	4	233	932	45	4828	0	0	0	0	0.653	0.347	315	136	172	264	0	0	0	0	0	0	0	0	0	0	0	45	0	0	0
Assembly_At4g26700_modif70.fas	4	270	1080	0	0	1	0.004	0	0	0.621	0.379	355	200	209	316	0	0	0	0	0	0	0	0	0	0	0	0	0	0	0
Assembly_At3g46630_modif70.fas	4	171	684	17	2485	2	0.012	0	0	0.604	0.396	211	128	136	192	0	0	0	0	0	0	0	0	0	0	0	0	0	17	0
Assembly_At4g26490_modif70.fas	4	167	668	0	0	1	0.006	0	0	0.537	0.463	160	112	197	199	0	0	0	0	0	0	0	0	0	0	0	0	0	0	0
Assembly_At3g12680_modif70.fas	4	140	560	0	0	0	0	0	0	0.514	0.486	136	108	164	152	0	0	0	0	0	0	0	0	0	0	0	0	0	0	0
Assembly_At5g24800_modif70.fas	4	187	748	215	28743	1	0.005	0	0	0.561	0.439	192	106	128	107	0	0	0	0	0	0	0	0	0	0	0	187	0	28	0
Assembly_At1g75690_modif70.fas	4	147	588	3	0.51	2	0.014	0	0	0.542	0.458	176	84	184	141	0	0	0	0	0	0	0	0	0	0	0	0	0	0	3
Assembly_At1g19100_modif70.fas	4	124	496	6	1.21	1	0.008	0	0	0.675	0.325	172	71	88	159	0	0	0	0	0	0	0	0	0	0	0	0	0	0	6
Assembly_At2g32230_modif70.fas	4	267	1068	122	11423	3	0.011	1	0.004	0.611	0.389	274	136	232	304	0	0	0	0	0	0	0	0	0	0	0	102	0	0	20
Assembly_At1g18010_modif70.fas	4	240	960	80	8333	3	0.013	0	0	0.571	0.429	208	133	244	295	0	0	0	0	0	0	0	0	0	0	0	74	0	6	0
Assembly_At1g05910_modif70.fas	4	270	1080	6	0.556	2	0.007	1	0.004	0.532	0.468	297	250	253	274	0	0	0	0	0	0	0	0	0	0	0	0	0	0	6
Assembly_At3g60600_modif70.fas	4	118	472	0	0	5	0.042	1	0.008	0.551	0.449	146	106	106	114	0	0	0	0	0	0	0	0	0	0	0	0	0	0	0
Assembly_At5g57360_modif70.fas	4	277	1108	451	40704	3	0.011	1	0.004	0.49	0.51	136	147	193	181	0	0	0	0	0	0	0	0	0	0	0	16	0	0	435
Assembly_At5g40810_modif70.fas	4	373	1492	9	0.603	3	0.008	0	0	0.502	0.498	372	373	366	372	0	0	0	0	0	0	0	0	0	0	0	0	0	0	9
Assembly_At5g14250_modif70.fas	4	107	428	0	0	2	0.019	0	0	0.609	0.391	141	45	122	120	0	0	0	0	0	0	0	0	0	0	0	0	0	0	0
Assembly_At4g16210_modif70.fas	4	375	1500	5	0.333	3	0.008	0	0	0.553	0.447	483	272	396	344	0	0	0	0	0	0	0	0	0	0	0	0	0	5	0
Assembly_At5g03455_modif70.fas	4	150	600	0	0	1	0.007	0	0	0.538	0.462	168	93	184	155	0	0	0	0	0	0	0	0	0	0	0	0	0	0	0
Assembly_At3g54360_modif70.fas	4	123	492	1	0.203	1	0.008	0	0	0.584	0.416	135	81	123	152	0	0	0	0	0	0	0	0	0	0	0	0	0	0	1
Assembly_At1g12230_modif70.fas	4	247	988	13	1316	3	0.012	0	0	0.605	0.395	335	180	205	255	0	0	0	0	0	0	0	0	0	0	0	12	0	1	0
Assembly_At1g29980_modif70.fas	4	248	992	0	0	3	0.012	0	0	0.53	0.47	261	255	211	265	0	0	0	0	0	0	0	0	0	0	0	0	0	0	0
Assembly_At5g43850_modif70.fas	4	132	528	6	1136	3	0.023	0	0	0.562	0.438	138	105	124	155	0	0	0	0	0	0	0	0	0	0	0	0	0	0	6
Assembly_At1g30380_modif70.fas	4	198	792	0	0	3	0.015	1	0.005	0.518	0.482	173	151	231	237	0	0	0	0	0	0	0	0	0	0	0	0	0	0	0
Assembly_At1g19330_modif70.fas	4	124	496	7	1411	0	0	0	0	0.475	0.525	120	99	158	112	0	0	0	0	0	0	0	0	0	0	0	4	0	0	3
Assembly_At4g12780_modif70.fas	4	129	516	6	1163	0	0	0	0	0.598	0.402	168	93	112	137	0	0	0	0	0	0	0	0	0	0	0	0	0	0	6
Assembly_At1g32470_modif70.fas	4	379	1516	16	1055	6	0.016	4	0.011	0.524	0.476	419	279	436	366	0	0	0	0	0	0	0	0	0	0	0	0	0	0	16
Assembly_At3g50860_modif70.fas	4	98	392	13	3316	0	0	0	0	0.657	0.343	109	65	65	140	0	0	0	0	0	0	0	0	0	0	0	0	0	0	13
Assembly_At5g63905_modif70.fas	4	54	216	0	0	1	0.019	0	0	0.481	0.519	75	48	64	29	0	0	0	0	0	0	0	0	0	0	0	0	0	0	0
Assembly_At1g50030_modif70.fas	4	155	620	12	1935	0	0	0	0	0.582	0.418	179	145	109	175	0	0	0	0	0	0	0	0	0	0	0	0	0	0	12
Assembly_At2g04350_modif70.fas	4	326	1304	0	0	0	0	0	0	0.567	0.433	404	236	328	336	0	0	0	0	0	0	0	0	0	0	0	0	0	0	0
Assembly_At4g06634_modif70.fas	4	117	468	0	0	1	0.009	0	0	0.665	0.335	180	93	64	131	0	0	0	0	0	0	0	0	0	0	0	0	0	0	0
Assembly_At2g46420_modif70.fas	4	165	660	0	0	3	0.018	0	0	0.571	0.429	214	164	119	163	0	0	0	0	0	0	0	0	0	0	0	0	0	0	0
Assembly_At2g41690_modif70.fas	4	110	440	0	0	0	0	0	0	0.527	0.473	152	116	92	80	0	0	0	0	0	0	0	0	0	0	0	0	0	0	0
Assembly_At3g53470_modif70.fas	4	260	1040	0	0	1	0.004	0	0	0.576	0.424	303	204	237	296	0	0	0	0	0	0	0	0	0	0	0	0	0	0	0
Assembly_At3g26560_modif70.fas	4	356	1424	0	0	4	0.011	1	0.003	0.588	0.412	396	280	307	441	0	0	0	0	0	0	0	0	0	0	0	0	0	0	0
Assembly_At1g79040_modif70.fas	4	52	208	0	0	1	0.019	0	0	0.543	0.457	52	35	60	61	0	0	0	0	0	0	0	0	0	0	0	0	0	0	0
Assembly_At3g13120_modif70.fas	4	230	920	1	0.109	0	0	0	0	0.577	0.423	315	200	188	216	0	0	0	0	0	0	0	0	0	0	0	0	0	0	1
Assembly_At3g61110_modif70.fas	4	123	492	0	0	6	0.049	0	0	0.47	0.53	106	108	153	125	0	0	0	0	0	0	0	0	0	0	0	0	0	0	0
Assembly_At4g30060_modif70.fas	4	201	804	135	16791	2	0.01	0	0	0.631	0.369	238	115	132	184	0	0	0	0	0	0	0	0	0	0	0	57	0	0	78
Assembly_At2g01970_modif70.fas	4	274	1096	0	0	2	0.007	0	0	0.53	0.47	245	269	246	336	0	0	0	0	0	0	0	0	0	0	0	0	0	0	0
Assembly_At3g22480_modif70.fas	4	363	1452	0	0	1	0.003	0	0	0.594	0.406	536	220	369	327	0	0	0	0	0	0	0	0	0	0	0	0	0	0	0
Assembly_At3g46560_modif70.fas	4	170	680	0	0	0	0	0	0	0.565	0.435	212	100	196	172	0	0	0	0	0	0	0	0	0	0	0	0	0	0	0
Assembly_At3g03310_modif70.fas	4	151	604	0	0	1	0.007	0	0	0.587	0.413	196	145	104	159	0	0	0	0	0	0	0	0	0	0	0	0	0	0	0
Assembly_At3g25540_modif70.fas	4	170	680	0	0	3	0.018	1	0.006	0.607	0.393	147	97	170	266	0	0	0	0	0	0	0	0	0	0	0	0	0	0	0
Assembly_At4g25370_modif70.fas	4	249	996	0	0	2	0.008	0	0	0.598	0.402	308	151	249	288	0	0	0	0	0	0	0	0	0	0	0	0	0	0	0
Assembly_At5g10480_modif70.fas	4	93	372	0	0	0	0	0	0	0.581	0.419	96	68	88	120	0	0	0	0	0	0	0	0	0	0	0	0	0	0	0
Assembly_At3g05290_modif70.fas	4	288	1152	44	3819	11	0.038	5	0.017	0.587	0.413	309	228	229	342	0	0	0	0	0	0	0	0	0	0	0	0	0	0	44
Assembly_At5g20130_modif70.fas	4	86	344	6	1744	2	0.023	1	0.012	0.432	0.568	58	62	130	88	0	0	0	0	0	0	0	0	0	0	0	0	0	0	6
Assembly_At3g49990_modif70.fas	4	210	840	113	13452	6	0.029	0	0	0.563	0.437	192	115	203	217	0	0	0	0	0	0	0	0	0	0	0	113	0	0	0
Assembly_At4g34460_modif70.fas	4	134	536	24	4478	5	0.037	0	0	0.574	0.426	125	80	138	169	0	0	0	0	0	0	0	0	0	0	0	0	0	0	24
Assembly_At3g52300_modif70.fas	4	172	688	0	0	8	0.047	2	0.012	0.456	0.544	166	166	208	148	0	0	0	0	0	0	0	0	0	0	0	0	0	0	0
Assembly_At1g16740_modif70.fas	4	309	1236	680	55016	1	0.003	0	0	0.529	0.471	178	109	153	116	0	0	0	0	0	0	0	0	0	0	0	668	0	6	6
Assembly_At2g24765_modif70.fas	4	364	1456	22	1511	1	0.003	0	0	0.574	0.426	443	259	352	380	0	0	0	0	0	0	0	0	0	0	0	0	0	0	22
Assembly_At1g05720_modif70.fas	4	263	1052	10	0.951	3	0.011	0	0	0.587	0.413	298	186	244	314	0	0	0	0	0	0	0	0	0	0	0	0	0	3	7
Assembly_At4g14110_modif70.fas	4	288	1152	4	0.347	6	0.021	1	0.003	0.582	0.418	339	204	276	329	0	0	0	0	0	0	0	0	0	0	0	0	0	0	4
Assembly_At4g33250_modif70.fas	4	165	660	4	0.606	3	0.018	1	0.006	0.566	0.434	167	151	134	204	0	0	0	0	0	0	0	0	0	0	0	0	0	0	4
Assembly_At1g48350_modif70.fas	4	356	1424	3	0.211	3	0.008	1	0.003	0.535	0.465	402	320	341	358	0	0	0	0	0	0	0	0	0	0	0	1	0	0	2
Assembly_At2g26670_modif70.fas	4	221	884	57	6448	8	0.036	0	0	0.579	0.421	261	148	200	218	0	0	0	0	0	0	0	0	0	0	0	0	0	57	0
Assembly_At2g16370_modif70.fas	4	478	1912	169	8839	7	0.015	1	0.002	0.574	0.426	491	367	376	509	0	0	0	0	0	0	0	0	0	0	0	0	0	0	169
Assembly_At1g60990_modif70.fas	4	349	1396	26	1862	16	0.046	1	0.003	0.612	0.388	458	281	251	380	0	0	0	0	0	0	0	0	0	0	0	12	0	0	14
Assembly_At1g72020_modif70.fas	4	170	680	15	2206	1	0.006	0	0	0.532	0.468	189	157	154	165	0	0	0	0	0	0	0	0	0	0	0	0	0	15	0
Assembly_At3g09740_modif70.fas	4	115	460	6	1304	0	0	0	0	0.593	0.407	176	52	133	93	0	0	0	0	0	0	0	0	0	0	0	6	0	0	0
Assembly_At3g09200_modif70.fas	4	311	1244	0	0	4	0.013	1	0.003	0.539	0.461	359	285	288	312	0	0	0	0	0	0	0	0	0	0	0	0	0	0	0
Assembly_At1g20200_modif70.fas	4	579	2316	318	13731	28	0.048	6	0.01	0.533	0.467	574	522	409	493	0	0	0	0	0	0	0	0	0	0	0	28	0	72	218
Assembly_At5g18170_modif70.fas	4	150	600	9	1.5	1	0.007	0	0	0.536	0.464	153	121	153	164	0	0	0	0	0	0	0	0	0	0	0	0	0	0	9
Assembly_At4g29430_modif70.fas	4	213	852	6	0.704	2	0.009	0	0	0.564	0.436	277	180	189	200	0	0	0	0	0	0	0	0	0	0	0	0	0	0	6
Assembly_At2g41490_modif70.fas	4	234	936	0	0	1	0.004	0	0	0.602	0.398	252	221	152	311	0	0	0	0	0	0	0	0	0	0	0	0	0	0	0
Assembly_At3g57520_modif70.fas	4	375	1500	10	0.667	8	0.021	5	0.013	0.575	0.425	392	312	321	465	0	0	0	0	0	0	0	0	0	0	0	0	0	0	10
Assembly_At2g31040_modif70.fas	4	143	572	44	7692	1	0.007	0	0	0.517	0.483	112	94	161	161	0	0	0	0	0	0	0	0	0	0	0	21	0	0	23
Assembly_At3g61620_modif70.fas	4	109	436	0	0	1	0.009	0	0	0.571	0.429	112	99	88	137	0	0	0	0	0	0	0	0	0	0	0	0	0	0	0
Assembly_At1g30630_modif70.fas	4	255	1020	0	0	16	0.063	3	0.012	0.595	0.405	328	187	226	279	0	0	0	0	0	0	0	0	0	0	0	0	0	0	0
Assembly_At3g47810_modif70.fas	4	281	1124	3	0.267	2	0.007	0	0	0.563	0.437	288	185	305	343	0	0	0	0	0	0	0	0	0	0	0	0	0	0	3

## Sheet: Picris 5 664
Assembly_At5g01650_modif70.fas	5	159	795	0	0	0	0	0	0	0.566	0.434	220	120	225	230	0	0	0	0	0	0	0	0	0	0	0	0	0	0	0
Assembly_At1g45474_modif70.fas	5	245	1225	21	1714	4	0.016	0	0	0.558	0.442	258	187	345	414	0	0	0	0	0	0	0	0	0	0	0	0	0	0	21
Assembly_At4g20960_modif70.fas	5	97	485	0	0	0	0	0	0	0.598	0.402	115	55	140	175	0	0	0	0	0	0	0	0	0	0	0	0	0	0	0
Assembly_At5g11260_modif70.fas	5	252	1260	42	3333	6	0.024	0	0	0.506	0.494	405	200	402	211	0	0	0	0	0	0	0	0	0	0	0	40	0	0	2
Assembly_At4g38540_modif70.fas	5	68	340	0	0	0	0	0	0	0.574	0.426	130	55	90	65	0	0	0	0	0	0	0	0	0	0	0	0	0	0	0
Assembly_At3g24730_modif70.fas	5	109	545	25	4587	0	0	0	0	0.577	0.423	150	80	140	150	0	0	0	0	0	0	0	0	0	0	0	25	0	0	0
Assembly_At5g42850_modif70.fas	5	172	860	6	0.698	3	0.017	0	0	0.481	0.519	241	199	244	170	0	0	0	0	0	0	0	0	0	0	0	0	0	0	6
Assembly_At5g20090_modif70.fas	5	96	480	0	0	1	0.01	0	0	0.592	0.408	169	90	106	115	0	0	0	0	0	0	0	0	0	0	0	0	0	0	0
Assembly_At2g45640_modif70.fas	5	206	1030	0	0	0	0	0	0	0.549	0.451	315	195	270	250	0	0	0	0	0	0	0	0	0	0	0	0	0	0	0
Assembly_At3g48140_modif70.fas	5	138	690	9	1304	1	0.007	0	0	0.593	0.407	231	125	152	173	0	0	0	0	0	0	0	0	0	0	0	0	0	0	9
Assembly_At5g50460_modif70.fas	5	94	470	0	0	0	0	0	0	0.553	0.447	95	90	120	165	0	0	0	0	0	0	0	0	0	0	0	0	0	0	0
Assembly_At2g30200_modif70.fas	5	110	550	0	0	1	0.009	0	0	0.557	0.443	180	154	90	126	0	0	0	0	0	0	0	0	0	0	0	0	0	0	0
Assembly_At5g61530_modif70.fas	5	101	505	0	0	0	0	0	0	0.525	0.475	145	105	135	120	0	0	0	0	0	0	0	0	0	0	0	0	0	0	0
Assembly_At2g47690_modif70.fas	5	102	510	0	0	1	0.01	0	0	0.512	0.488	121	130	119	140	0	0	0	0	0	0	0	0	0	0	0	0	0	0	0
Assembly_At1g64200_modif70.fas	5	239	1195	1	0.084	2	0.008	0	0	0.611	0.389	449	204	261	280	0	0	0	0	0	0	0	0	0	0	0	0	0	0	1
Assembly_At1g20225_modif70.fas	5	49	245	0	0	0	0	0	0	0.51	0.49	70	55	65	55	0	0	0	0	0	0	0	0	0	0	0	0	0	0	0
Assembly_At3g57090_modif70.fas	5	236	1180	13	1102	0	0	0	0	0.551	0.449	314	184	340	329	0	0	0	0	0	0	0	0	0	0	0	0	0	0	13
Assembly_At2g03420_modif70.fas	5	188	940	396	42128	0	0	0	0	0.614	0.386	232	98	113	101	0	0	0	0	0	0	0	0	0	0	0	203	0	0	193
Assembly_At1g75460_modif70.fas	5	159	795	0	0	0	0	0	0	0.522	0.478	205	90	290	210	0	0	0	0	0	0	0	0	0	0	0	0	0	0	0
Assembly_At5g65660_modif70.fas	5	118	590	0	0	1	0.008	0	0	0.468	0.532	85	204	110	191	0	0	0	0	0	0	0	0	0	0	0	0	0	0	0
Assembly_At1g50575_modif70.fas	5	441	2205	28	1.27	8	0.018	0	0	0.571	0.429	577	389	544	667	0	0	0	0	0	0	0	0	0	0	0	0	0	0	28
Assembly_At4g16450_modif70.fas	5	138	690	2	0.29	4	0.029	0	0	0.448	0.552	153	161	219	155	0	0	0	0	0	0	0	0	0	0	0	0	0	2	0
Assembly_At5g17560_modif70.fas	5	138	690	0	0	1	0.007	0	0	0.537	0.463	221	130	189	150	0	0	0	0	0	0	0	0	0	0	0	0	0	0	0
Assembly_At2g35760_modif70.fas	5	405	2025	434	21432	2	0.005	0	0	0.513	0.487	329	207	566	489	0	0	0	0	0	0	0	0	0	0	0	240	0	0	194
Assembly_At4g01710_modif70.fas	5	129	645	0	0	2	0.016	0	0	0.566	0.434	165	131	149	200	0	0	0	0	0	0	0	0	0	0	0	0	0	0	0
Assembly_At2g40800_modif70.fas	5	192	960	0	0	0	0	0	0	0.568	0.432	375	110	305	170	0	0	0	0	0	0	0	0	0	0	0	0	0	0	0
Assembly_At2g35120_modif70.fas	5	378	1890	0	0	2	0.005	0	0	0.574	0.426	584	294	511	501	0	0	0	0	0	0	0	0	0	0	0	0	0	0	0
Assembly_At5g46030_modif70.fas	5	282	1410	0	0	1	0.004	0	0	0.544	0.456	421	250	394	345	0	0	0	0	0	0	0	0	0	0	0	0	0	0	0
Assembly_At4g12780_modif70.fas	5	134	670	1	0.149	1	0.007	0	0	0.561	0.439	201	110	184	174	0	0	0	0	0	0	0	0	0	0	0	0	0	1	0
Assembly_At2g15020_modif70.fas	5	150	750	0	0	0	0	0	0	0.62	0.38	210	40	245	255	0	0	0	0	0	0	0	0	0	0	0	0	0	0	0
Assembly_At1g24020_modif70.fas	5	231	1155	0	0	2	0.009	0	0	0.602	0.398	396	146	314	299	0	0	0	0	0	0	0	0	0	0	0	0	0	0	0
Assembly_At3g57040_modif70.fas	5	103	515	0	0	0	0	0	0	0.563	0.437	165	95	130	125	0	0	0	0	0	0	0	0	0	0	0	0	0	0	0
Assembly_At1g17890_modif70.fas	5	219	1095	0	0	0	0	0	0	0.53	0.47	280	115	400	300	0	0	0	0	0	0	0	0	0	0	0	0	0	0	0
Assembly_At2g38450_modif70.fas	5	146	730	0	0	1	0.007	0	0	0.569	0.431	225	129	185	191	0	0	0	0	0	0	0	0	0	0	0	0	0	0	0
Assembly_At1g45230_modif70.fas	5	120	600	0	0	0	0	0	0	0.6	0.4	195	100	140	165	0	0	0	0	0	0	0	0	0	0	0	0	0	0	0
Assembly_At3g62600_modif70.fas	5	149	745	0	0	0	0	0	0	0.624	0.376	265	110	170	200	0	0	0	0	0	0	0	0	0	0	0	0	0	0	0
Assembly_At5g53280_modif70.fas	5	154	770	0	0	0	0	0	0	0.545	0.455	265	160	190	155	0	0	0	0	0	0	0	0	0	0	0	0	0	0	0
Assembly_At1g01050_modif70.fas	5	122	610	2	0.328	1	0.008	0	0	0.551	0.449	176	130	143	159	0	0	0	0	0	0	0	0	0	0	0	0	0	0	2
Assembly_At5g03455_modif70.fas	5	162	810	9	1111	2	0.012	0	0	0.516	0.484	209	137	251	204	0	0	0	0	0	0	0	0	0	0	0	0	0	0	9
Assembly_At5g19280_modif70.fas	5	220	1100	8	0.727	1	0.005	0	0	0.574	0.426	391	202	263	236	0	0	0	0	0	0	0	0	0	0	0	0	0	0	8
Assembly_At3g07470_modif70.fas	5	219	1095	5	0.457	3	0.014	0	0	0.627	0.373	249	139	268	434	0	0	0	0	0	0	0	0	0	0	0	0	0	5	0
Assembly_At1g12330_modif70.fas	5	411	2055	6	0.292	3	0.007	0	0	0.546	0.454	529	362	567	591	0	0	0	0	0	0	0	0	0	0	0	0	0	0	6
Assembly_At4g25670_modif70.fas	5	134	670	0	0	0	0	0	0	0.53	0.47	235	140	175	120	0	0	0	0	0	0	0	0	0	0	0	0	0	0	0
Assembly_At1g60990_modif70.fas	5	379	1895	4	0.211	0	0	0	0	0.608	0.392	620	350	391	530	0	0	0	0	0	0	0	0	0	0	0	4	0	0	0
Assembly_At5g57190_modif70.fas	5	223	1115	24	2152	2	0.009	0	0	0.636	0.364	369	150	247	325	0	0	0	0	0	0	0	0	0	0	0	0	0	0	24
Assembly_At4g12790_modif70.fas	5	117	585	6	1026	1	0.009	0	0	0.599	0.401	160	132	100	187	0	0	0	0	0	0	0	0	0	0	0	0	0	0	6
Assembly_At2g43945_modif70.fas	5	230	1150	12	1043	0	0	0	0	0.604	0.396	362	230	221	325	0	0	0	0	0	0	0	0	0	0	0	0	0	0	12
Assembly_At1g34470_modif70.fas	5	428	2140	1	0.047	1	0.002	0	0	0.631	0.369	556	385	404	794	0	0	0	0	0	0	0	0	0	0	0	0	0	0	1
Assembly_At3g57290_modif70.fas	5	491	2455	0	0	0	0	0	0	0.597	0.403	790	455	535	675	0	0	0	0	0	0	0	0	0	0	0	0	0	0	0
Assembly_At3g51890_modif70.fas	5	246	1230	0	0	0	0	0	0	0.589	0.411	520	210	295	205	0	0	0	0	0	0	0	0	0	0	0	0	0	0	0
Assembly_At1g72820_modif70.fas	5	197	985	0	0	2	0.01	0	0	0.541	0.459	215	121	331	318	0	0	0	0	0	0	0	0	0	0	0	0	0	0	0
Assembly_At5g61030_modif70.fas	5	311	1555	99	6367	0	0	0	0	0.5	0.5	342	202	526	386	0	0	0	0	0	0	0	0	0	0	0	5	0	4	90
Assembly_At5g03300_modif70.fas	5	140	700	0	0	1	0.007	0	0	0.523	0.477	160	144	190	206	0	0	0	0	0	0	0	0	0	0	0	0	0	0	0
Assembly_At4g02360_modif70.fas	5	360	1800	4	0.222	2	0.006	0	0	0.546	0.454	511	312	504	469	0	0	0	0	0	0	0	0	0	0	0	0	0	4	0
Assembly_At2g35330_modif70.fas	5	247	1235	18	1457	0	0	0	0	0.551	0.449	414	155	392	256	0	0	0	0	0	0	0	0	0	0	0	0	0	0	18
Assembly_At1g63170_modif70.fas	5	258	1290	0	0	1	0.004	0	0	0.559	0.441	215	214	355	506	0	0	0	0	0	0	0	0	0	0	0	0	0	0	0
Assembly_At3g17210_modif70.fas	5	302	1510	16	1.06	3	0.01	0	0	0.551	0.449	431	345	326	392	0	0	0	0	0	0	0	0	0	0	0	1	0	0	15
Assembly_At5g23720_modif70.fas	5	145	725	0	0	1	0.007	0	0	0.558	0.442	239	130	191	165	0	0	0	0	0	0	0	0	0	0	0	0	0	0	0
Assembly_At1g20540_modif70.fas	5	239	1195	0	0	2	0.008	0	0	0.55	0.45	252	260	278	405	0	0	0	0	0	0	0	0	0	0	0	0	0	0	0
Assembly_At5g04170_modif70.fas	5	188	940	97	10319	0	0	0	0	0.569	0.431	235	148	215	245	0	0	0	0	0	0	0	0	0	0	0	97	0	0	0
Assembly_At1g57770_modif70.fas	5	303	1515	0	0	3	0.01	0	0	0.517	0.483	352	339	393	431	0	0	0	0	0	0	0	0	0	0	0	0	0	0	0
Assembly_At2g45690_modif70.fas	5	87	435	0	0	1	0.011	0	0	0.55	0.45	94	100	96	145	0	0	0	0	0	0	0	0	0	0	0	0	0	0	0
Assembly_At3g10210_modif70.fas	5	328	1640	0	0	1	0.003	0	0	0.525	0.475	391	380	399	470	0	0	0	0	0	0	0	0	0	0	0	0	0	0	0
Assembly_At5g21920_modif70.fas	5	161	805	0	0	1	0.006	0	0	0.572	0.428	180	184	160	281	0	0	0	0	0	0	0	0	0	0	0	0	0	0	0
Assembly_At2g17970_modif70.fas	5	427	2135	265	12412	2	0.005	0	0	0.612	0.388	592	289	437	552	0	0	0	0	0	0	0	0	0	0	0	265	0	0	0
Assembly_At1g29070_modif70.fas	5	195	975	0	0	0	0	0	0	0.554	0.446	310	160	275	230	0	0	0	0	0	0	0	0	0	0	0	0	0	0	0
Assembly_At5g49960_modif70.fas	5	191	955	0	0	0	0	0	0	0.555	0.445	255	170	255	275	0	0	0	0	0	0	0	0	0	0	0	0	0	0	0
Assembly_At3g44880_modif70.fas	5	255	1275	0	0	1	0.004	0	0	0.562	0.438	355	259	300	361	0	0	0	0	0	0	0	0	0	0	0	0	0	0	0
Assembly_At4g27390_modif70.fas	5	122	610	8	1311	1	0.008	0	0	0.535	0.465	111	110	170	211	0	0	0	0	0	0	0	0	0	0	0	0	0	0	8
Assembly_At3g13120_modif70.fas	5	236	1180	0	0	3	0.013	0	0	0.584	0.416	409	260	231	280	0	0	0	0	0	0	0	0	0	0	0	0	0	0	0
Assembly_At5g40300_modif70.fas	5	175	875	7	0.8	0	0	0	0	0.522	0.478	164	209	206	289	0	0	0	0	0	0	0	0	0	0	0	0	0	0	7
Assembly_At3g56910_modif70.fas	5	150	750	0	0	1	0.007	0	0	0.574	0.426	321	105	214	110	0	0	0	0	0	0	0	0	0	0	0	0	0	0	0
Assembly_At3g13200_modif70.fas	5	346	1730	46	2659	2	0.006	0	0	0.526	0.474	592	335	463	294	0	0	0	0	0	0	0	0	0	0	0	0	0	0	46
Assembly_At1g68550_modif70.fas	5	155	775	0	0	2	0.013	0	0	0.528	0.472	256	121	245	153	0	0	0	0	0	0	0	0	0	0	0	0	0	0	0
Assembly_At1g14340_modif70.fas	5	303	1515	0	0	1	0.003	0	0	0.476	0.524	366	310	484	355	0	0	0	0	0	0	0	0	0	0	0	0	0	0	0
Assembly_At4g35880_modif70.fas	5	177	885	2	0.226	1	0.006	0	0	0.566	0.434	209	163	220	291	0	0	0	0	0	0	0	0	0	0	0	0	0	0	2
Assembly_At2g45550_modif70.fas	5	450	2250	63	2.8	7	0.016	0	0	0.58	0.42	672	486	432	597	0	0	0	0	0	0	0	0	0	0	0	0	0	20	43
Assembly_At3g13530_modif70.fas	5	325	1625	0	0	3	0.009	0	0	0.589	0.411	451	365	304	505	0	0	0	0	0	0	0	0	0	0	0	0	0	0	0
Assembly_At5g51070_modif70.fas	5	614	3070	0	0	4	0.007	0	0	0.524	0.476	800	687	775	808	0	0	0	0	0	0	0	0	0	0	0	0	0	0	0
Assembly_At1g66070_modif70.fas	5	201	1005	0	0	0	0	0	0	0.607	0.393	390	155	240	220	0	0	0	0	0	0	0	0	0	0	0	0	0	0	0
Assembly_At2g37340_modif70.fas	5	146	730	0	0	1	0.007	0	0	0.48	0.52	220	154	225	131	0	0	0	0	0	0	0	0	0	0	0	0	0	0	0
Assembly_At3g57810_modif70.fas	5	98	490	0	0	0	0	0	0	0.571	0.429	135	85	125	145	0	0	0	0	0	0	0	0	0	0	0	0	0	0	0
Assembly_At5g15610_modif70.fas	5	119	595	0	0	1	0.008	0	0	0.599	0.401	210	144	95	146	0	0	0	0	0	0	0	0	0	0	0	0	0	0	0
Assembly_At4g03560_modif70.fas	5	194	970	8	0.825	1	0.005	0	0	0.604	0.396	239	170	211	342	0	0	0	0	0	0	0	0	0	0	0	0	0	0	8
Assembly_At1g56020_modif70.fas	5	72	360	69	19167	0	0	0	0	0.489	0.511	54	87	60	90	0	0	0	0	0	0	0	0	0	0	0	3	0	0	66
Assembly_At1g17220_modif70.fas	5	214	1070	0	0	0	0	0	0	0.607	0.393	320	155	265	330	0	0	0	0	0	0	0	0	0	0	0	0	0	0	0
Assembly_At1g60420_modif70.fas	5	85	425	0	0	1	0.012	0	0	0.61	0.39	139	61	105	120	0	0	0	0	0	0	0	0	0	0	0	0	0	0	0
Assembly_At3g18215_modif70.fas	5	107	535	1	0.187	1	0.009	0	0	0.58	0.42	164	149	75	146	0	0	0	0	0	0	0	0	0	0	0	0	0	0	1
Assembly_At1g14150_modif70.fas	5	209	1045	0	0	4	0.019	0	0	0.552	0.448	292	174	294	285	0	0	0	0	0	0	0	0	0	0	0	0	0	0	0
Assembly_At1g77350_modif70.fas	5	303	1515	443	29241	0	0	0	0	0.598	0.402	236	206	226	404	0	0	0	0	0	0	0	0	0	0	0	47	0	0	396
Assembly_At3g57150_modif70.fas	5	498	2490	4	0.161	1	0.002	0	0	0.581	0.419	676	310	730	770	0	0	0	0	0	0	0	0	0	0	0	0	0	4	0
Assembly_At4g01100_modif70.fas	5	352	1760	0	0	1	0.003	0	0	0.53	0.47	429	390	436	505	0	0	0	0	0	0	0	0	0	0	0	0	0	0	0
Assembly_At5g42570_modif70.fas	5	229	1145	0	0	4	0.017	0	0	0.6	0.4	447	190	268	240	0	0	0	0	0	0	0	0	0	0	0	0	0	0	0
Assembly_At4g34430_modif70.fas	5	256	1280	675	52734	1	0.004	0	0	0.562	0.438	222	157	108	118	0	0	0	0	0	0	0	0	0	0	0	600	0	0	75
Assembly_At1g09960_modif70.fas	5	146	730	9	1233	2	0.014	0	0	0.599	0.401	171	147	142	261	0	0	0	0	0	0	0	0	0	0	0	0	0	0	9
Assembly_At3g12680_modif70.fas	5	142	710	0	0	1	0.007	0	0	0.529	0.471	180	129	205	196	0	0	0	0	0	0	0	0	0	0	0	0	0	0	0
Assembly_At5g02120_modif70.fas	5	156	780	3	0.385	3	0.019	0	0	0.584	0.416	229	166	157	225	0	0	0	0	0	0	0	0	0	0	0	3	0	0	0
Assembly_At5g13640_modif70.fas	5	137	685	0	0	0	0	0	0	0.533	0.467	175	130	190	190	0	0	0	0	0	0	0	0	0	0	0	0	0	0	0
Assembly_At3g55520_modif70.fas	5	120	600	0	0	0	0	0	0	0.475	0.525	235	95	220	50	0	0	0	0	0	0	0	0	0	0	0	0	0	0	0
Assembly_At1g77310_modif70.fas	5	106	530	2	0.377	3	0.028	0	0	0.595	0.405	159	110	104	155	0	0	0	0	0	0	0	0	0	0	0	2	0	0	0
Assembly_At5g12040_modif70.fas	5	119	595	0	0	2	0.017	0	0	0.529	0.471	160	105	175	155	0	0	0	0	0	0	0	0	0	0	0	0	0	0	0
Assembly_At4g27750_modif70.fas	5	174	870	0	0	5	0.029	0	0	0.501	0.499	226	209	225	210	0	0	0	0	0	0	0	0	0	0	0	0	0	0	0
Assembly_At1g12580_modif70.fas	5	273	1365	4	0.293	1	0.004	0	0	0.517	0.483	315	254	403	389	0	0	0	0	0	0	0	0	0	0	0	0	0	0	4
Assembly_At5g35830_modif70.fas	5	176	880	462	52.5	4	0.023	0	0	0.609	0.391	146	71	91	110	0	0	0	0	0	0	0	0	0	0	0	409	0	53	0
Assembly_At2g32230_modif70.fas	5	341	1705	59	3.46	2	0.006	0	0	0.613	0.387	494	230	407	515	0	0	0	0	0	0	0	0	0	0	0	11	0	0	48
Assembly_At1g75110_modif70.fas	5	159	795	0	0	1	0.006	0	0	0.63	0.37	251	95	199	250	0	0	0	0	0	0	0	0	0	0	0	0	0	0	0
Assembly_At4g26490_modif70.fas	5	235	1175	0	0	2	0.009	0	0	0.561	0.439	289	191	325	370	0	0	0	0	0	0	0	0	0	0	0	0	0	0	0
Assembly_At4g31200_modif70.fas	5	240	1200	0	0	1	0.004	0	0	0.553	0.447	324	285	251	340	0	0	0	0	0	0	0	0	0	0	0	0	0	0	0
Assembly_At2g18900_modif70.fas	5	102	510	10	1961	0	0	0	0	0.6	0.4	145	80	120	155	0	0	0	0	0	0	0	0	0	0	0	10	0	0	0
Assembly_At4g38510_modif70.fas	5	322	1610	0	0	1	0.003	0	0	0.529	0.471	416	380	379	435	0	0	0	0	0	0	0	0	0	0	0	0	0	0	0
Assembly_At3g50860_modif70.fas	5	98	490	0	0	0	0	0	0	0.653	0.347	125	70	100	195	0	0	0	0	0	0	0	0	0	0	0	0	0	0	0
Assembly_At1g76180_modif70.fas	5	230	1150	197	17.13	5	0.022	0	0	0.527	0.473	331	150	301	171	0	0	0	0	0	0	0	0	0	0	0	169	0	24	4
Assembly_At5g19860_modif70.fas	5	250	1250	1	0.08	1	0.004	0	0	0.591	0.409	344	220	291	394	0	0	0	0	0	0	0	0	0	0	0	0	0	0	1
Assembly_At2g21290_modif70.fas	5	156	780	0	0	2	0.013	0	0	0.507	0.493	254	159	225	142	0	0	0	0	0	0	0	0	0	0	0	0	0	0	0
Assembly_At2g26210_modif70.fas	5	240	1200	573	47.75	1	0.004	0	0	0.576	0.424	198	124	142	163	0	0	0	0	0	0	0	0	0	0	0	573	0	0	0
Assembly_At4g35870_modif70.fas	5	144	720	0	0	0	0	0	0	0.646	0.354	140	65	190	325	0	0	0	0	0	0	0	0	0	0	0	0	0	0	0
Assembly_At5g04000_modif70.fas	5	143	715	0	0	6	0.042	0	0	0.544	0.456	195	127	199	194	0	0	0	0	0	0	0	0	0	0	0	0	0	0	0
Assembly_At4g20260_modif70.fas	5	430	2150	80	3721	10	0.023	0	0	0.569	0.431	684	363	530	493	0	0	0	0	0	0	0	0	0	0	0	0	0	80	0
Assembly_At3g44680_modif70.fas	5	100	500	0	0	0	0	0	0	0.61	0.39	180	85	110	125	0	0	0	0	0	0	0	0	0	0	0	0	0	0	0
Assembly_At2g45740_modif70.fas	5	294	1470	0	0	2	0.007	0	0	0.553	0.447	433	300	356	381	0	0	0	0	0	0	0	0	0	0	0	0	0	0	0
Assembly_At5g51010_modif70.fas	5	110	550	0	0	1	0.009	0	0	0.538	0.462	201	120	134	95	0	0	0	0	0	0	0	0	0	0	0	0	0	0	0
Assembly_At3g23400_modif70.fas	5	251	1255	0	0	1	0.004	0	0	0.605	0.395	439	245	251	320	0	0	0	0	0	0	0	0	0	0	0	0	0	0	0
Assembly_At5g09600_modif70.fas	5	168	840	0	0	1	0.006	0	0	0.624	0.376	189	206	110	335	0	0	0	0	0	0	0	0	0	0	0	0	0	0	0
Assembly_At1g06190_modif70.fas	5	163	815	10	1227	1	0.006	0	0	0.593	0.407	271	58	270	206	0	0	0	0	0	0	0	0	0	0	0	0	0	0	10
Assembly_At3g63490_modif70.fas	5	374	1870	0	0	2	0.005	0	0	0.614	0.386	694	261	461	454	0	0	0	0	0	0	0	0	0	0	0	0	0	0	0
Assembly_At4g37040_modif70.fas	5	327	1635	229	14006	19	0.058	0	0	0.587	0.413	453	219	357	377	0	0	0	0	0	0	0	0	0	0	0	183	0	0	46
Assembly_At3g11730_modif70.fas	5	260	1300	0	0	2	0.008	0	0	0.586	0.414	425	223	315	337	0	0	0	0	0	0	0	0	0	0	0	0	0	0	0
Assembly_At1g12230_modif70.fas	5	248	1240	0	0	2	0.008	0	0	0.597	0.403	420	240	260	320	0	0	0	0	0	0	0	0	0	0	0	0	0	0	0
Assembly_At1g27435_modif70.fas	5	132	660	0	0	2	0.015	0	0	0.458	0.542	176	154	204	126	0	0	0	0	0	0	0	0	0	0	0	0	0	0	0
Assembly_At3g59530_modif70.fas	5	476	2380	4	0.168	1	0.002	0	0	0.613	0.387	735	369	551	721	0	0	0	0	0	0	0	0	0	0	0	0	0	0	4
Assembly_At2g23090_modif70.fas	5	117	585	0	0	1	0.009	0	0	0.566	0.434	181	129	125	150	0	0	0	0	0	0	0	0	0	0	0	0	0	0	0
Assembly_At1g16210_modif70.fas	5	121	605	0	0	0	0	0	0	0.562	0.438	200	135	130	140	0	0	0	0	0	0	0	0	0	0	0	0	0	0	0
Assembly_At4g36440_modif70.fas	5	128	640	0	0	0	0	0	0	0.594	0.406	155	105	155	225	0	0	0	0	0	0	0	0	0	0	0	0	0	0	0
Assembly_At4g25080_modif70.fas	5	351	1755	0	0	3	0.009	0	0	0.609	0.391	562	313	374	506	0	0	0	0	0	0	0	0	0	0	0	0	0	0	0
Assembly_At1g32500_modif70.fas	5	453	2265	0	0	1	0.002	0	0	0.594	0.406	709	385	536	635	0	0	0	0	0	0	0	0	0	0	0	0	0	0	0
Assembly_At2g35920_modif70.fas	5	369	1845	76	4119	0	0	0	0	0.582	0.418	518	276	463	512	0	0	0	0	0	0	0	0	0	0	0	0	0	0	76
Assembly_At5g63310_modif70.fas	5	294	1470	15	1.02	1	0.003	0	0	0.568	0.432	425	248	380	402	0	0	0	0	0	0	0	0	0	0	0	15	0	0	0
Assembly_At1g14620_modif70.fas	5	254	1270	0	0	1	0.004	0	0	0.598	0.402	391	245	265	369	0	0	0	0	0	0	0	0	0	0	0	0	0	0	0
Assembly_At2g04790_modif70.fas	5	149	745	109	14631	2	0.013	0	0	0.485	0.515	110	190	139	197	0	0	0	0	0	0	0	0	0	0	0	0	0	16	93
Assembly_At3g19910_modif70.fas	5	233	1165	560	48069	1	0.004	0	0	0.63	0.37	200	89	135	181	0	0	0	0	0	0	0	0	0	0	0	560	0	0	0
Assembly_At2g40620_modif70.fas	5	134	670	0	0	3	0.022	0	0	0.56	0.44	219	150	145	156	0	0	0	0	0	0	0	0	0	0	0	0	0	0	0
Assembly_At1g19100_modif70.fas	5	128	640	4	0.625	2	0.016	0	0	0.646	0.354	213	99	126	198	0	0	0	0	0	0	0	0	0	0	0	0	0	0	4
Assembly_At4g22880_modif70.fas	5	459	2295	72	3137	10	0.022	0	0	0.489	0.511	604	521	616	482	0	0	0	0	0	0	0	0	0	0	0	0	0	0	72
Assembly_At2g27600_modif70.fas	5	366	1830	0	0	2	0.005	0	0	0.575	0.425	501	284	495	550	0	0	0	0	0	0	0	0	0	0	0	0	0	0	0
Assembly_At2g06530_modif70.fas	5	253	1265	0	0	1	0.004	0	0	0.586	0.414	490	159	365	251	0	0	0	0	0	0	0	0	0	0	0	0	0	0	0
Assembly_At4g07990_modif70.fas	5	110	550	188	34182	0	0	0	0	0.563	0.437	128	54	103	77	0	0	0	0	0	0	0	0	0	0	0	0	0	0	188
Assembly_At1g73990_modif70.fas	5	222	1110	0	0	0	0	0	0	0.577	0.423	335	200	270	305	0	0	0	0	0	0	0	0	0	0	0	0	0	0	0
Assembly_At3g12600_modif70.fas	5	242	1210	0	0	1	0.004	0	0	0.526	0.474	355	209	365	281	0	0	0	0	0	0	0	0	0	0	0	0	0	0	0
Assembly_At3g54890_modif70.fas	5	156	780	6	0.769	1	0.006	0	0	0.506	0.494	209	195	187	183	0	0	0	0	0	0	0	0	0	0	0	0	0	0	6
Assembly_At1g12830_modif70.fas	5	147	735	0	0	0	0	0	0	0.49	0.51	160	160	215	200	0	0	0	0	0	0	0	0	0	0	0	0	0	0	0
Assembly_At5g61640_modif70.fas	5	462	2310	0	0	1	0.002	0	0	0.576	0.424	730	429	550	601	0	0	0	0	0	0	0	0	0	0	0	0	0	0	0
Assembly_At4g02790_modif70.fas	5	181	905	40	4.42	1	0.006	0	0	0.607	0.393	243	128	212	282	0	0	0	0	0	0	0	0	0	0	0	0	0	0	40
Assembly_At3g23780_modif70.fas	5	275	1375	0	0	2	0.007	0	0	0.522	0.478	371	254	404	346	0	0	0	0	0	0	0	0	0	0	0	0	0	0	0
Assembly_At4g02920_modif70.fas	5	146	730	0	0	0	0	0	0	0.548	0.452	180	110	220	220	0	0	0	0	0	0	0	0	0	0	0	0	0	0	0
Assembly_At5g42800_modif70.fas	5	253	1265	90	7115	5	0.02	0	0	0.598	0.402	454	217	255	249	0	0	0	0	0	0	0	0	0	0	0	0	0	0	90
Assembly_At1g55480_modif70.fas	5	134	670	6	0.896	2	0.015	0	0	0.636	0.364	207	84	158	215	0	0	0	0	0	0	0	0	0	0	0	0	0	0	6
Assembly_At5g56940_modif70.fas	5	279	1395	0	0	6	0.022	0	0	0.449	0.551	304	314	455	322	0	0	0	0	0	0	0	0	0	0	0	0	0	0	0
Assembly_At3g22680_modif70.fas	5	187	935	0	0	1	0.005	0	0	0.595	0.405	360	199	180	196	0	0	0	0	0	0	0	0	0	0	0	0	0	0	0
Assembly_At4g37030_modif70.fas	5	263	1315	90	6844	1	0.004	0	0	0.569	0.431	371	334	194	326	0	0	0	0	0	0	0	0	0	0	0	0	0	78	12
Assembly_At1g09340_modif70.fas	5	335	1675	0	0	4	0.012	0	0	0.559	0.441	502	337	401	435	0	0	0	0	0	0	0	0	0	0	0	0	0	0	0
Assembly_At1g05190_modif70.fas	5	225	1125	0	0	0	0	0	0	0.6	0.4	365	175	275	310	0	0	0	0	0	0	0	0	0	0	0	0	0	0	0
Assembly_At3g19900_modif70.fas	5	136	680	0	0	0	0	0	0	0.544	0.456	190	110	200	180	0	0	0	0	0	0	0	0	0	0	0	0	0	0	0
Assembly_At2g47590_modif70.fas	5	222	1110	0	0	0	0	0	0	0.617	0.383	400	95	330	285	0	0	0	0	0	0	0	0	0	0	0	0	0	0	0
Assembly_At3g15640_modif70.fas	5	124	620	3	0.484	1	0.008	0	0	0.531	0.469	174	105	184	154	0	0	0	0	0	0	0	0	0	0	0	0	0	0	3
Assembly_At2g33220_modif70.fas	5	263	1315	0	0	4	0.015	0	0	0.465	0.535	321	281	423	290	0	0	0	0	0	0	0	0	0	0	0	0	0	0	0
Assembly_At1g31160_modif70.fas	5	149	745	0	0	0	0	0	0	0.611	0.389	230	150	140	225	0	0	0	0	0	0	0	0	0	0	0	0	0	0	0
Assembly_At3g05580_modif70.fas	5	537	2685	59	2197	0	0	0	0	0.576	0.424	732	485	628	781	0	0	0	0	0	0	0	0	0	0	0	0	0	0	59
Assembly_At4g31780_modif70.fas	5	225	1125	0	0	0	0	0	0	0.596	0.404	370	180	275	300	0	0	0	0	0	0	0	0	0	0	0	0	0	0	0
Assembly_At5g53650_modif70.fas	5	123	615	0	0	0	0	0	0	0.463	0.537	110	150	180	175	0	0	0	0	0	0	0	0	0	0	0	0	0	0	0
Assembly_At3g18210_modif70.fas	5	110	550	0	0	0	0	0	0	0.536	0.464	140	125	130	155	0	0	0	0	0	0	0	0	0	0	0	0	0	0	0
Assembly_At5g22580_modif70.fas	5	300	1500	4	0.267	3	0.01	0	0	0.552	0.448	386	300	370	440	0	0	0	0	0	0	0	0	0	0	0	0	0	0	4
Assembly_At2g44060_modif70.fas	5	445	2225	143	6427	3	0.007	0	0	0.607	0.393	622	365	453	642	0	0	0	0	0	0	0	0	0	0	0	59	0	0	84
Assembly_At1g48350_modif70.fas	5	401	2005	4	0.2	0	0	0	0	0.539	0.461	584	444	480	493	0	0	0	0	0	0	0	0	0	0	0	0	0	0	4
Assembly_At1g79740_modif70.fas	5	543	2715	0	0	3	0.006	0	0	0.623	0.377	871	455	569	820	0	0	0	0	0	0	0	0	0	0	0	0	0	0	0
Assembly_At1g10740_modif70.fas	5	243	1215	0	0	1	0.004	0	0	0.581	0.419	320	274	235	386	0	0	0	0	0	0	0	0	0	0	0	0	0	0	0
Assembly_At2g15240_modif70.fas	5	98	490	0	0	0	0	0	0	0.602	0.398	105	115	80	190	0	0	0	0	0	0	0	0	0	0	0	0	0	0	0
Assembly_At5g14700_modif70.fas	5	80	400	0	0	0	0	0	0	0.637	0.363	130	50	95	125	0	0	0	0	0	0	0	0	0	0	0	0	0	0	0
Assembly_At2g18600_modif70.fas	5	224	1120	2	0.179	2	0.009	0	0	0.615	0.385	370	223	208	317	0	0	0	0	0	0	0	0	0	0	0	0	0	0	2
Assembly_At4g36480_modif70.fas	5	97	485	0	0	0	0	0	0	0.598	0.402	150	60	135	140	0	0	0	0	0	0	0	0	0	0	0	0	0	0	0
Assembly_At5g17170_modif70.fas	5	168	840	0	0	0	0	0	0	0.5	0.5	205	165	255	215	0	0	0	0	0	0	0	0	0	0	0	0	0	0	0
Assembly_At1g03250_modif70.fas	5	109	545	0	0	0	0	0	0	0.55	0.45	140	95	150	160	0	0	0	0	0	0	0	0	0	0	0	0	0	0	0
Assembly_At1g06690_modif70.fas	5	129	645	0	0	0	0	0	0	0.527	0.473	190	120	185	150	0	0	0	0	0	0	0	0	0	0	0	0	0	0	0
Assembly_At4g17030_modif70.fas	5	307	1535	0	0	0	0	0	0	0.541	0.459	425	335	370	405	0	0	0	0	0	0	0	0	0	0	0	0	0	0	0
Assembly_At1g55265_modif70.fas	5	237	1185	3	0.253	1	0.004	0	0	0.536	0.464	284	233	315	350	0	0	0	0	0	0	0	0	0	0	0	0	0	0	3
Assembly_At1g08780_modif70.fas	5	357	1785	8	0.448	2	0.006	0	0	0.576	0.424	632	264	489	392	0	0	0	0	0	0	0	0	0	0	0	0	0	0	8
Assembly_At3g26070_modif70.fas	5	133	665	80	12.03	0	0	0	0	0.581	0.419	225	161	84	115	0	0	0	0	0	0	0	0	0	0	0	0	0	0	80
Assembly_At5g42070_modif70.fas	5	203	1015	0	0	1	0.005	0	0	0.42	0.58	200	189	400	226	0	0	0	0	0	0	0	0	0	0	0	0	0	0	0
Assembly_At1g06680_modif70.fas	5	363	1815	44	2424	7	0.019	0	0	0.53	0.47	517	377	455	422	0	0	0	0	0	0	0	0	0	0	0	0	0	0	44
Assembly_At3g46630_modif70.fas	5	166	830	0	0	1	0.006	0	0	0.602	0.398	274	165	165	226	0	0	0	0	0	0	0	0	0	0	0	0	0	0	0
Assembly_At1g22470_modif70.fas	5	168	840	3	0.357	0	0	0	0	0.582	0.418	267	120	230	220	0	0	0	0	0	0	0	0	0	0	0	0	0	0	3
Assembly_At1g56350_modif70.fas	5	583	2915	7	0.24	9	0.015	0	0	0.503	0.497	850	665	781	612	0	0	0	0	0	0	0	0	0	0	0	0	0	0	7
Assembly_At5g11950_modif70.fas	5	143	715	0	0	0	0	0	0	0.615	0.385	205	100	175	235	0	0	0	0	0	0	0	0	0	0	0	0	0	0	0
Assembly_At5g59610_modif70.fas	5	111	555	0	0	0	0	0	0	0.595	0.405	170	115	110	160	0	0	0	0	0	0	0	0	0	0	0	0	0	0	0
Assembly_At3g28007_modif70.fas	5	371	1855	275	14825	9	0.024	0	0	0.557	0.443	499	358	342	381	0	0	0	0	0	0	0	0	0	0	0	265	0	10	0
Assembly_At1g23890_modif70.fas	5	173	865	48	5549	1	0.006	0	0	0.57	0.43	221	147	204	245	0	0	0	0	0	0	0	0	0	0	0	0	0	0	48
Assembly_At3g58660_modif70.fas	5	222	1110	0	0	2	0.009	0	0	0.62	0.38	250	117	305	438	0	0	0	0	0	0	0	0	0	0	0	0	0	0	0
Assembly_At4g33360_modif70.fas	5	106	530	0	0	0	0	0	0	0.604	0.396	135	60	150	185	0	0	0	0	0	0	0	0	0	0	0	0	0	0	0
Assembly_At3g47810_modif70.fas	5	287	1435	0	0	3	0.01	0	0	0.581	0.419	374	235	366	460	0	0	0	0	0	0	0	0	0	0	0	0	0	0	0
Assembly_At5g51110_modif70.fas	5	137	685	0	0	0	0	0	0	0.591	0.409	210	140	140	195	0	0	0	0	0	0	0	0	0	0	0	0	0	0	0
Assembly_At1g11760_modif70.fas	5	244	1220	16	1311	0	0	0	0	0.656	0.344	370	143	271	420	0	0	0	0	0	0	0	0	0	0	0	0	0	0	16
Assembly_At5g10480_modif70.fas	5	164	820	167	20366	1	0.006	0	0	0.583	0.417	161	133	140	219	0	0	0	0	0	0	0	0	0	0	0	84	0	0	83
Assembly_At5g43850_modif70.fas	5	98	490	4	0.816	2	0.02	0	0	0.582	0.418	122	62	141	161	0	0	0	0	0	0	0	0	0	0	0	0	0	0	4
Assembly_At1g13690_modif70.fas	5	216	1080	0	0	1	0.005	0	0	0.478	0.522	265	220	344	251	0	0	0	0	0	0	0	0	0	0	0	0	0	0	0
Assembly_At4g21150_modif70.fas	5	250	1250	6	0.48	1	0.004	0	0	0.522	0.478	317	385	209	333	0	0	0	0	0	0	0	0	0	0	0	6	0	0	0
Assembly_At3g21400_modif70.fas	5	402	2010	10	0.498	1	0.002	0	0	0.551	0.449	678	435	462	425	0	0	0	0	0	0	0	0	0	0	0	0	0	0	10
Assembly_At5g08740_modif70.fas	5	119	595	0	0	0	0	0	0	0.563	0.437	170	100	160	165	0	0	0	0	0	0	0	0	0	0	0	0	0	0	0
Assembly_At3g61600_modif70.fas	5	239	1195	0	0	0	0	0	0	0.586	0.414	350	230	265	350	0	0	0	0	0	0	0	0	0	0	0	0	0	0	0
Assembly_At1g22940_modif70.fas	5	354	1770	7	0.395	2	0.006	0	0	0.504	0.496	479	412	463	409	0	0	0	0	0	0	0	0	0	0	0	0	0	0	7
Assembly_At2g38290_modif70.fas	5	123	615	6	0.976	0	0	0	0	0.506	0.494	158	113	188	150	0	0	0	0	0	0	0	0	0	0	0	0	0	0	6
Assembly_At3g04470_modif70.fas	5	249	1245	0	0	2	0.008	0	0	0.568	0.432	342	189	349	365	0	0	0	0	0	0	0	0	0	0	0	0	0	0	0
Assembly_At5g14220_modif70.fas	5	128	640	0	0	0	0	0	0	0.594	0.406	210	75	185	170	0	0	0	0	0	0	0	0	0	0	0	0	0	0	0
Assembly_At3g20320_modif70.fas	5	177	885	0	0	1	0.006	0	0	0.594	0.406	185	144	215	341	0	0	0	0	0	0	0	0	0	0	0	0	0	0	0
Assembly_At1g04620_modif70.fas	5	228	1140	38	3333	3	0.013	0	0	0.57	0.43	306	200	274	322	0	0	0	0	0	0	0	0	0	0	0	0	0	0	38
Assembly_At5g11730_modif70.fas	5	255	1275	0	0	2	0.008	0	0	0.596	0.404	361	265	250	399	0	0	0	0	0	0	0	0	0	0	0	0	0	0	0
Assembly_At2g17120_modif70.fas	5	245	1225	670	54694	0	0	0	0	0.541	0.459	130	90	165	170	0	0	0	0	0	0	0	0	0	0	0	670	0	0	0
Assembly_At2g38040_modif70.fas	5	380	1900	0	0	1	0.003	0	0	0.568	0.432	529	365	456	550	0	0	0	0	0	0	0	0	0	0	0	0	0	0	0
Assembly_At5g52520_modif70.fas	5	116	580	0	0	2	0.017	0	0	0.576	0.424	171	86	160	163	0	0	0	0	0	0	0	0	0	0	0	0	0	0	0
Assembly_At5g26240_modif70.fas	5	287	1435	0	0	0	0	0	0	0.603	0.397	345	275	295	520	0	0	0	0	0	0	0	0	0	0	0	0	0	0	0
Assembly_At5g19620_modif70.fas	5	112	560	0	0	0	0	0	0	0.545	0.455	160	140	115	145	0	0	0	0	0	0	0	0	0	0	0	0	0	0	0
Assembly_At2g35500_modif70.fas	5	149	745	0	0	0	0	0	0	0.577	0.423	210	120	195	220	0	0	0	0	0	0	0	0	0	0	0	0	0	0	0
Assembly_At3g16090_modif70.fas	5	320	1600	0	0	2	0.006	0	0	0.562	0.438	371	360	340	529	0	0	0	0	0	0	0	0	0	0	0	0	0	0	0
Assembly_At4g18880_modif70.fas	5	108	540	12	2222	0	0	0	0	0.525	0.475	190	146	105	87	0	0	0	0	0	0	0	0	0	0	0	0	0	0	12
Assembly_At1g23820_modif70.fas	5	124	620	0	0	3	0.024	0	0	0.594	0.406	192	132	120	176	0	0	0	0	0	0	0	0	0	0	0	0	0	0	0
Assembly_At1g19330_modif70.fas	5	125	625	5	0.8	0	0	0	0	0.613	0.387	230	105	135	150	0	0	0	0	0	0	0	0	0	0	0	5	0	0	0
Assembly_At5g18700_modif70.fas	5	329	1645	665	40426	1	0.003	0	0	0.623	0.377	310	149	220	301	0	0	0	0	0	0	0	0	0	0	0	665	0	0	0
Assembly_At4g22930_modif70.fas	5	314	1570	26	1656	1	0.003	0	0	0.584	0.416	475	333	310	426	0	0	0	0	0	0	0	0	0	0	0	0	0	26	0
Assembly_At1g52310_modif70.fas	5	212	1060	0	0	1	0.005	0	0	0.595	0.405	315	154	275	316	0	0	0	0	0	0	0	0	0	0	0	0	0	0	0
Assembly_At3g04340_modif70.fas	5	298	1490	440	29.53	1	0.003	0	0	0.598	0.402	350	203	221	276	0	0	0	0	0	0	0	0	0	0	0	440	0	0	0
Assembly_At1g12050_modif70.fas	5	142	710	0	0	0	0	0	0	0.577	0.423	205	145	155	205	0	0	0	0	0	0	0	0	0	0	0	0	0	0	0
Assembly_At5g05920_modif70.fas	5	324	1620	0	0	4	0.012	0	0	0.613	0.387	475	271	356	518	0	0	0	0	0	0	0	0	0	0	0	0	0	0	0
Assembly_At1g07350_modif70.fas	5	237	1185	0	0	2	0.008	0	0	0.563	0.437	332	259	259	335	0	0	0	0	0	0	0	0	0	0	0	0	0	0	0
Assembly_At4g17100_modif70.fas	5	184	920	0	0	1	0.005	0	0	0.604	0.396	335	149	215	221	0	0	0	0	0	0	0	0	0	0	0	0	0	0	0
Assembly_At5g65280_modif70.fas	5	276	1380	247	17899	4	0.014	0	0	0.486	0.514	254	162	421	296	0	0	0	0	0	0	0	0	0	0	0	0	0	0	247
Assembly_At5g55260_modif70.fas	5	297	1485	0	0	3	0.01	0	0	0.55	0.45	422	311	357	395	0	0	0	0	0	0	0	0	0	0	0	0	0	0	0
Assembly_At5g59180_modif70.fas	5	123	615	0	0	1	0.008	0	0	0.593	0.407	159	85	165	206	0	0	0	0	0	0	0	0	0	0	0	0	0	0	0
Assembly_At3g54900_modif70.fas	5	327	1635	12	0.734	0	0	0	0	0.62	0.38	536	281	336	470	0	0	0	0	0	0	0	0	0	0	0	0	0	0	12
Assembly_At4g09890_modif70.fas	5	122	610	3	0.492	2	0.016	0	0	0.626	0.374	265	88	139	115	0	0	0	0	0	0	0	0	0	0	0	0	0	0	3
Assembly_At1g18170_modif70.fas	5	136	680	26	3824	2	0.015	0	0	0.547	0.453	175	80	216	183	0	0	0	0	0	0	0	0	0	0	0	26	0	0	0
Assembly_At2g30410_modif70.fas	5	154	770	0	0	0	0	0	0	0.558	0.442	280	130	210	150	0	0	0	0	0	0	0	0	0	0	0	0	0	0	0
Assembly_At1g78880_modif70.fas	5	284	1420	0	0	0	0	0	0	0.567	0.433	395	220	395	410	0	0	0	0	0	0	0	0	0	0	0	0	0	0	0
Assembly_At2g20190_modif70.fas	5	132	660	0	0	0	0	0	0	0.553	0.447	180	150	145	185	0	0	0	0	0	0	0	0	0	0	0	0	0	0	0
Assembly_At5g14050_modif70.fas	5	377	1885	0	0	1	0.003	0	0	0.588	0.412	525	276	500	584	0	0	0	0	0	0	0	0	0	0	0	0	0	0	0
Assembly_At5g25757_modif70.fas	5	374	1870	0	0	5	0.013	0	0	0.584	0.416	519	316	462	573	0	0	0	0	0	0	0	0	0	0	0	0	0	0	0
Assembly_At5g14250_modif70.fas	5	117	585	0	0	1	0.009	0	0	0.598	0.402	180	74	161	170	0	0	0	0	0	0	0	0	0	0	0	0	0	0	0
Assembly_At1g51760_modif70.fas	5	167	835	20	2395	1	0.006	0	0	0.616	0.384	236	113	200	266	0	0	0	0	0	0	0	0	0	0	0	0	0	0	20
Assembly_At1g33520_modif70.fas	5	270	1350	0	0	0	0	0	0	0.604	0.396	380	140	395	435	0	0	0	0	0	0	0	0	0	0	0	0	0	0	0
Assembly_At1g77550_modif70.fas	5	176	880	0	0	1	0.006	0	0	0.62	0.38	295	164	170	251	0	0	0	0	0	0	0	0	0	0	0	0	0	0	0
Assembly_At5g08370_modif70.fas	5	123	615	0	0	1	0.008	0	0	0.648	0.352	234	110	106	165	0	0	0	0	0	0	0	0	0	0	0	0	0	0	0
Assembly_At3g13740_modif70.fas	5	169	845	8	0.947	1	0.006	0	0	0.519	0.481	239	226	177	195	0	0	0	0	0	0	0	0	0	0	0	3	0	0	5
Assembly_At4g32250_modif70.fas	5	242	1210	8	0.661	2	0.008	0	0	0.528	0.472	221	184	383	414	0	0	0	0	0	0	0	0	0	0	0	0	0	0	8
Assembly_At5g58220_modif70.fas	5	207	1035	0	0	3	0.014	0	0	0.593	0.407	294	180	241	320	0	0	0	0	0	0	0	0	0	0	0	0	0	0	0
Assembly_At1g55310_modif70.fas	5	166	830	0	0	0	0	0	0	0.566	0.434	245	125	235	225	0	0	0	0	0	0	0	0	0	0	0	0	0	0	0
Assembly_At2g27100_modif70.fas	5	313	1565	5	0.319	2	0.006	0	0	0.574	0.426	471	206	459	424	0	0	0	0	0	0	0	0	0	0	0	5	0	0	0
Assembly_At1g79260_modif70.fas	5	243	1215	578	47572	0	0	0	0	0.538	0.462	183	115	179	160	0	0	0	0	0	0	0	0	0	0	0	575	0	0	3
Assembly_At2g40690_modif70.fas	5	302	1510	0	0	1	0.003	0	0	0.547	0.453	445	290	394	381	0	0	0	0	0	0	0	0	0	0	0	0	0	0	0
Assembly_At4g33250_modif70.fas	5	161	805	21	2609	0	0	0	0	0.567	0.433	199	179	160	246	0	0	0	0	0	0	0	0	0	0	0	6	0	0	15
Assembly_At2g35736_modif70.fas	5	153	765	0	0	1	0.007	0	0	0.589	0.411	265	174	140	186	0	0	0	0	0	0	0	0	0	0	0	0	0	0	0
Assembly_At3g55800_modif70.fas	5	249	1245	0	0	6	0.024	0	0	0.588	0.412	401	195	318	331	0	0	0	0	0	0	0	0	0	0	0	0	0	0	0
Assembly_At3g21740_modif70.fas	5	228	1140	23	2018	2	0.009	0	0	0.527	0.473	248	146	382	341	0	0	0	0	0	0	0	0	0	0	0	0	0	0	23
Assembly_At2g15290_modif70.fas	5	256	1280	0	0	1	0.004	0	0	0.587	0.413	321	279	250	430	0	0	0	0	0	0	0	0	0	0	0	0	0	0	0
Assembly_At5g09790_modif70.fas	5	157	785	0	0	0	0	0	0	0.631	0.369	225	120	170	270	0	0	0	0	0	0	0	0	0	0	0	0	0	0	0
Assembly_At4g14660_modif70.fas	5	173	865	34	3931	2	0.012	0	0	0.486	0.514	237	247	180	167	0	0	0	0	0	0	0	0	0	0	0	0	0	0	34
Assembly_At3g07680_modif70.fas	5	178	890	0	0	0	0	0	0	0.584	0.416	295	205	165	225	0	0	0	0	0	0	0	0	0	0	0	0	0	0	0
Assembly_At3g15610_modif70.fas	5	385	1925	17	0.883	12	0.031	0	0	0.553	0.447	561	324	528	495	0	0	0	0	0	0	0	0	0	0	0	17	0	0	0
Assembly_At2g27490_modif70.fas	5	339	1695	0	0	0	0	0	0	0.593	0.407	545	270	420	460	0	0	0	0	0	0	0	0	0	0	0	0	0	0	0
Assembly_At4g30060_modif70.fas	5	185	925	99	10703	2	0.011	0	0	0.643	0.357	305	141	154	226	0	0	0	0	0	0	0	0	0	0	0	59	0	34	6
Assembly_At3g52155_modif70.fas	5	122	610	0	0	0	0	0	0	0.615	0.385	180	115	120	195	0	0	0	0	0	0	0	0	0	0	0	0	0	0	0
Assembly_At5g46700_modif70.fas	5	123	615	0	0	0	0	0	0	0.65	0.35	200	95	120	200	0	0	0	0	0	0	0	0	0	0	0	0	0	0	0
Assembly_At5g08650_modif70.fas	5	135	675	16	2.37	0	0	0	0	0.621	0.379	227	117	133	182	0	0	0	0	0	0	0	0	0	0	0	0	0	0	16
Assembly_At3g62820_modif70.fas	5	183	915	0	0	0	0	0	0	0.596	0.404	245	105	265	300	0	0	0	0	0	0	0	0	0	0	0	0	0	0	0
Assembly_At5g16400_modif70.fas	5	272	1360	119	8.75	1	0.004	0	0	0.562	0.438	358	230	313	340	0	0	0	0	0	0	0	0	0	0	0	76	0	0	43
Assembly_At1g26750_modif70.fas	5	225	1125	0	0	0	0	0	0	0.582	0.418	450	205	265	205	0	0	0	0	0	0	0	0	0	0	0	0	0	0	0
Assembly_At1g26550_modif70.fas	5	253	1265	40	3162	2	0.008	0	0	0.535	0.465	364	234	335	292	0	0	0	0	0	0	0	0	0	0	0	0	0	0	40
Assembly_At4g09980_modif70.fas	5	105	525	0	0	0	0	0	0	0.562	0.438	160	105	125	135	0	0	0	0	0	0	0	0	0	0	0	0	0	0	0
Assembly_At5g20680_modif70.fas	5	162	810	0	0	0	0	0	0	0.537	0.463	185	120	255	250	0	0	0	0	0	0	0	0	0	0	0	0	0	0	0
Assembly_At3g01980_modif70.fas	5	361	1805	25	1385	4	0.011	0	0	0.578	0.422	563	259	492	466	0	0	0	0	0	0	0	0	0	0	0	0	0	0	25
Assembly_At4g21320_modif70.fas	5	225	1125	0	0	2	0.009	0	0	0.558	0.442	361	189	309	266	0	0	0	0	0	0	0	0	0	0	0	0	0	0	0
Assembly_At2g27960_modif70.fas	5	128	640	0	0	1	0.008	0	0	0.455	0.545	181	155	194	110	0	0	0	0	0	0	0	0	0	0	0	0	0	0	0
Assembly_At2g01620_modif70.fas	5	135	675	72	10667	0	0	0	0	0.624	0.376	255	159	68	121	0	0	0	0	0	0	0	0	0	0	0	0	0	0	72
Assembly_At3g18410_modif70.fas	5	279	1395	1	0.072	0	0	0	0	0.48	0.52	344	325	400	325	0	0	0	0	0	0	0	0	0	0	0	0	0	1	0
Assembly_At5g20170_modif70.fas	5	134	670	0	0	2	0.015	0	0	0.458	0.542	136	84	279	171	0	0	0	0	0	0	0	0	0	0	0	0	0	0	0
Assembly_At1g30360_modif70.fas	5	246	1230	0	0	3	0.012	0	0	0.594	0.406	311	225	274	420	0	0	0	0	0	0	0	0	0	0	0	0	0	0	0
Assembly_At3g01440_modif70.fas	5	211	1055	0	0	1	0.005	0	0	0.596	0.404	325	201	225	304	0	0	0	0	0	0	0	0	0	0	0	0	0	0	0
Assembly_At5g43260_modif70.fas	5	153	765	0	0	1	0.007	0	0	0.353	0.647	91	220	275	179	0	0	0	0	0	0	0	0	0	0	0	0	0	0	0
Assembly_At5g49130_modif70.fas	5	231	1155	0	0	1	0.004	0	0	0.545	0.455	254	155	370	376	0	0	0	0	0	0	0	0	0	0	0	0	0	0	0
Assembly_At5g57330_modif70.fas	5	301	1505	0	0	0	0	0	0	0.595	0.405	405	325	285	490	0	0	0	0	0	0	0	0	0	0	0	0	0	0	0
Assembly_At1g15140_modif70.fas	5	184	920	0	0	0	0	0	0	0.571	0.429	270	150	245	255	0	0	0	0	0	0	0	0	0	0	0	0	0	0	0
Assembly_At5g09920_modif70.fas	5	109	545	0	0	1	0.009	0	0	0.619	0.381	166	90	118	171	0	0	0	0	0	0	0	0	0	0	0	0	0	0	0
Assembly_At5g14910_modif70.fas	5	323	1615	7	0.433	1	0.003	0	0	0.557	0.443	500	340	372	396	0	0	0	0	0	0	0	0	0	0	0	7	0	0	0
Assembly_At1g14650_modif70.fas	5	213	1065	0	0	0	0	0	0	0.545	0.455	325	175	310	255	0	0	0	0	0	0	0	0	0	0	0	0	0	0	0
Assembly_At4g13010_modif70.fas	5	117	585	0	0	0	0	0	0	0.53	0.47	195	145	130	115	0	0	0	0	0	0	0	0	0	0	0	0	0	0	0
Assembly_At4g17600_modif70.fas	5	361	1805	0	0	2	0.006	0	0	0.579	0.421	510	325	435	535	0	0	0	0	0	0	0	0	0	0	0	0	0	0	0
Assembly_At4g37830_modif70.fas	5	297	1485	0	0	2	0.007	0	0	0.5	0.5	351	350	393	391	0	0	0	0	0	0	0	0	0	0	0	0	0	0	0
Assembly_At5g46390_modif70.fas	5	270	1350	17	1259	4	0.015	0	0	0.576	0.424	435	220	345	333	0	0	0	0	0	0	0	0	0	0	0	0	0	0	17
Assembly_At2g27680_modif70.fas	5	119	595	0	0	0	0	0	0	0.597	0.403	175	115	125	180	0	0	0	0	0	0	0	0	0	0	0	0	0	0	0
Assembly_At4g08980_modif70.fas	5	249	1245	18	1446	4	0.016	0	0	0.482	0.518	343	338	298	248	0	0	0	0	0	0	0	0	0	0	0	0	0	0	18
Assembly_At5g24710_modif70.fas	5	219	1095	0	0	0	0	0	0	0.498	0.502	320	340	210	225	0	0	0	0	0	0	0	0	0	0	0	0	0	0	0
Assembly_At1g26880_modif70.fas	5	112	560	0	0	0	0	0	0	0.545	0.455	165	90	165	140	0	0	0	0	0	0	0	0	0	0	0	0	0	0	0
Assembly_At1g03600_modif70.fas	5	219	1095	0	0	0	0	0	0	0.502	0.498	300	250	295	250	0	0	0	0	0	0	0	0	0	0	0	0	0	0	0
Assembly_At2g27470_modif70.fas	5	118	590	0	0	4	0.034	0	0	0.612	0.388	206	99	130	155	0	0	0	0	0	0	0	0	0	0	0	0	0	0	0
Assembly_At3g49550_modif70.fas	5	219	1095	6	0.548	2	0.009	0	0	0.555	0.445	367	201	284	237	0	0	0	0	0	0	0	0	0	0	0	0	0	0	6
Assembly_At5g66680_modif70.fas	5	92	460	0	0	0	0	0	0	0.543	0.457	120	90	120	130	0	0	0	0	0	0	0	0	0	0	0	0	0	0	0
Assembly_At4g17770_modif70.fas	5	527	2635	8	0.304	0	0	0	0	0.573	0.427	795	397	725	710	0	0	0	0	0	0	0	0	0	0	0	8	0	0	0
Assembly_At3g59490_modif70.fas	5	233	1165	471	40429	0	0	0	0	0.657	0.343	233	76	162	223	0	0	0	0	0	0	0	0	0	0	0	27	0	0	444
Assembly_At1g11790_modif70.fas	5	148	740	0	0	1	0.007	0	0	0.521	0.479	176	155	199	210	0	0	0	0	0	0	0	0	0	0	0	0	0	0	0
Assembly_At5g01270_modif70.fas	5	110	550	0	0	0	0	0	0	0.545	0.455	165	135	115	135	0	0	0	0	0	0	0	0	0	0	0	0	0	0	0
Assembly_At1g79090_modif70.fas	5	98	490	12	2449	0	0	0	0	0.588	0.412	165	117	80	116	0	0	0	0	0	0	0	0	0	0	0	0	0	0	12
Assembly_At1g32440_modif70.fas	5	165	825	0	0	2	0.012	0	0	0.545	0.455	266	184	191	184	0	0	0	0	0	0	0	0	0	0	0	0	0	0	0
Assembly_At5g67380_modif70.fas	5	142	710	0	0	0	0	0	0	0.613	0.387	245	120	155	190	0	0	0	0	0	0	0	0	0	0	0	0	0	0	0
Assembly_At4g32175_modif70.fas	5	105	525	0	0	0	0	0	0	0.638	0.362	185	90	100	150	0	0	0	0	0	0	0	0	0	0	0	0	0	0	0
Assembly_At1g22170_modif70.fas	5	96	480	0	0	1	0.01	0	0	0.594	0.406	170	79	116	115	0	0	0	0	0	0	0	0	0	0	0	0	0	0	0
Assembly_At2g03800_modif70.fas	5	154	770	2	0.26	0	0	0	0	0.534	0.466	240	123	235	170	0	0	0	0	0	0	0	0	0	0	0	0	0	0	2
Assembly_At5g14320_modif70.fas	5	376	1880	12	0.638	2	0.005	0	0	0.559	0.441	610	330	494	434	0	0	0	0	0	0	0	0	0	0	0	0	0	0	12
Assembly_At4g06634_modif70.fas	5	95	475	0	0	0	0	0	0	0.663	0.337	190	80	80	125	0	0	0	0	0	0	0	0	0	0	0	0	0	0	0
Assembly_At2g32520_modif70.fas	5	132	660	0	0	0	0	0	0	0.515	0.485	160	120	200	180	0	0	0	0	0	0	0	0	0	0	0	0	0	0	0
Assembly_At2g32950_modif70.fas	5	62	310	0	0	0	0	0	0	0.613	0.387	110	45	75	80	0	0	0	0	0	0	0	0	0	0	0	0	0	0	0
Assembly_At5g26710_modif70.fas	5	403	2015	0	0	1	0.002	0	0	0.625	0.375	629	295	461	630	0	0	0	0	0	0	0	0	0	0	0	0	0	0	0
Assembly_At2g05170_modif70.fas	5	175	875	0	0	0	0	0	0	0.6	0.4	265	120	230	260	0	0	0	0	0	0	0	0	0	0	0	0	0	0	0
Assembly_At5g11680_modif70.fas	5	91	455	2	0.44	0	0	0	0	0.658	0.342	149	70	85	149	0	0	0	0	0	0	0	0	0	0	0	0	0	0	2
Assembly_At3g22590_modif70.fas	5	73	365	0	0	0	0	0	0	0.562	0.438	75	25	135	130	0	0	0	0	0	0	0	0	0	0	0	0	0	0	0
Assembly_At1g61040_modif70.fas	5	173	865	0	0	1	0.006	0	0	0.475	0.525	191	154	300	220	0	0	0	0	0	0	0	0	0	0	0	0	0	0	0
Assembly_At1g76450_modif70.fas	5	112	560	0	0	1	0.009	0	0	0.609	0.391	185	84	135	156	0	0	0	0	0	0	0	0	0	0	0	0	0	0	0
Assembly_At1g55910_modif70.fas	5	319	1595	0	0	5	0.016	0	0	0.533	0.467	349	280	465	501	0	0	0	0	0	0	0	0	0	0	0	0	0	0	0
Assembly_At5g51040_modif70.fas	5	59	295	0	0	0	0	0	0	0.475	0.525	85	60	95	55	0	0	0	0	0	0	0	0	0	0	0	0	0	0	0
Assembly_At2g41540_modif70.fas	5	167	835	0	0	1	0.006	0	0	0.588	0.412	230	99	245	261	0	0	0	0	0	0	0	0	0	0	0	0	0	0	0
Assembly_At3g54360_modif70.fas	5	124	620	0	0	1	0.008	0	0	0.583	0.417	176	104	155	185	0	0	0	0	0	0	0	0	0	0	0	0	0	0	0
Assembly_At4g04640_modif70.fas	5	254	1270	9	0.709	0	0	0	0	0.534	0.466	389	260	327	285	0	0	0	0	0	0	0	0	0	0	0	0	0	0	9
Assembly_At4g01310_modif70.fas	5	429	2145	22	1026	4	0.009	0	0	0.558	0.442	675	421	516	511	0	0	0	0	0	0	0	0	0	0	0	0	0	0	22
Assembly_At1g32470_modif70.fas	5	365	1825	4	0.219	1	0.003	0	0	0.515	0.485	507	363	520	431	0	0	0	0	0	0	0	0	0	0	0	0	0	0	4
Assembly_At3g28720_modif70.fas	5	166	830	0	0	0	0	0	0	0.578	0.422	190	135	215	290	0	0	0	0	0	0	0	0	0	0	0	0	0	0	0
Assembly_At2g07696_modif70.fas	5	266	1330	0	0	1	0.004	0	0	0.591	0.409	420	244	300	366	0	0	0	0	0	0	0	0	0	0	0	0	0	0	0
Assembly_At1g79040_modif70.fas	5	138	690	42	6087	0	0	0	0	0.531	0.469	138	102	202	206	0	0	0	0	0	0	0	0	0	0	0	42	0	0	0
Assembly_At4g26700_modif70.fas	5	270	1350	2	0.148	2	0.007	0	0	0.598	0.402	452	256	286	354	0	0	0	0	0	0	0	0	0	0	0	0	0	2	0
Assembly_At2g27810_modif70.fas	5	77	385	0	0	1	0.013	0	0	0.522	0.478	121	59	125	80	0	0	0	0	0	0	0	0	0	0	0	0	0	0	0
Assembly_At1g54650_modif70.fas	5	169	845	0	0	0	0	0	0	0.544	0.456	215	200	185	245	0	0	0	0	0	0	0	0	0	0	0	0	0	0	0
Assembly_At1g30000_modif70.fas	5	70	350	0	0	0	0	0	0	0.6	0.4	135	60	80	75	0	0	0	0	0	0	0	0	0	0	0	0	0	0	0
Assembly_At5g21430_modif70.fas	5	76	380	4	1053	1	0.013	0	0	0.511	0.489	105	65	119	87	0	0	0	0	0	0	0	0	0	0	0	0	0	0	4
Assembly_At2g01110_modif70.fas	5	230	1150	0	0	1	0.004	0	0	0.579	0.421	321	240	244	345	0	0	0	0	0	0	0	0	0	0	0	0	0	0	0
Assembly_At1g78300_modif70.fas	5	117	585	0	0	1	0.009	0	0	0.566	0.434	165	129	125	166	0	0	0	0	0	0	0	0	0	0	0	0	0	0	0
Assembly_At4g25370_modif70.fas	5	253	1265	0	0	2	0.008	0	0	0.588	0.412	375	185	336	369	0	0	0	0	0	0	0	0	0	0	0	0	0	0	0
Assembly_At3g60600_modif70.fas	5	118	590	0	0	0	0	0	0	0.551	0.449	185	130	135	140	0	0	0	0	0	0	0	0	0	0	0	0	0	0	0
Assembly_At2g13360_modif70.fas	5	323	1615	14	0.867	7	0.022	0	0	0.542	0.458	424	365	368	444	0	0	0	0	0	0	0	0	0	0	0	0	0	0	14
Assembly_At2g31570_modif70.fas	5	249	1245	498	40	1	0.004	0	0	0.625	0.375	280	137	147	183	0	0	0	0	0	0	0	0	0	0	0	484	0	0	14
Assembly_At5g02280_modif70.fas	5	164	820	8	0.976	0	0	0	0	0.613	0.387	240	135	179	258	0	0	0	0	0	0	0	0	0	0	0	0	0	0	8
Assembly_At4g34460_modif70.fas	5	122	610	0	0	0	0	0	0	0.557	0.443	155	100	170	185	0	0	0	0	0	0	0	0	0	0	0	0	0	0	0
Assembly_At2g25310_modif70.fas	5	221	1105	0	0	1	0.005	0	0	0.569	0.431	324	155	321	305	0	0	0	0	0	0	0	0	0	0	0	0	0	0	0
Assembly_At1g32260_modif70.fas	5	259	1295	71	5483	2	0.008	0	0	0.546	0.454	339	236	320	329	0	0	0	0	0	0	0	0	0	0	0	69	0	0	2
Assembly_At1g05720_modif70.fas	5	273	1365	10	0.733	0	0	0	0	0.59	0.41	388	230	325	412	0	0	0	0	0	0	0	0	0	0	0	0	0	0	10
Assembly_At4g14110_modif70.fas	5	288	1440	6	0.417	0	0	0	0	0.588	0.412	425	260	330	419	0	0	0	0	0	0	0	0	0	0	0	0	0	0	6
Assembly_At2g33450_modif70.fas	5	224	1120	0	0	4	0.018	0	0	0.586	0.414	415	199	264	242	0	0	0	0	0	0	0	0	0	0	0	0	0	0	0
Assembly_At1g20430_modif70.fas	5	242	1210	7	0.579	2	0.008	0	0	0.506	0.494	358	370	224	251	0	0	0	0	0	0	0	0	0	0	0	0	0	0	7
Assembly_At4g14710_modif70.fas	5	103	515	0	0	0	0	0	0	0.602	0.398	155	75	130	155	0	0	0	0	0	0	0	0	0	0	0	0	0	0	0
Assembly_At3g54470_modif70.fas	5	115	575	28	4.87	2	0.017	0	0	0.528	0.472	144	107	151	145	0	0	0	0	0	0	0	0	0	0	0	0	0	28	0
Assembly_At1g67170_modif70.fas	5	142	710	0	0	1	0.007	0	0	0.579	0.421	216	120	179	195	0	0	0	0	0	0	0	0	0	0	0	0	0	0	0
Assembly_At1g34220_modif70.fas	5	304	1520	2	0.132	1	0.003	0	0	0.554	0.446	431	312	365	410	0	0	0	0	0	0	0	0	0	0	0	0	0	0	2
Assembly_At4g16520_modif70.fas	5	114	570	0	0	0	0	0	0	0.588	0.412	180	125	110	155	0	0	0	0	0	0	0	0	0	0	0	0	0	0	0
Assembly_At1g72160_modif70.fas	5	378	1890	196	10.37	1	0.003	0	0	0.533	0.467	538	353	437	366	0	0	0	0	0	0	0	0	0	0	0	0	0	121	75
Assembly_At1g08200_modif70.fas	5	110	550	9	1636	0	0	0	0	0.602	0.398	194	95	120	132	0	0	0	0	0	0	0	0	0	0	0	0	0	0	9
Assembly_At2g41490_modif70.fas	5	235	1175	0	0	0	0	0	0	0.604	0.396	295	255	210	415	0	0	0	0	0	0	0	0	0	0	0	0	0	0	0
Assembly_At1g61150_modif70.fas	5	252	1260	12	0.952	0	0	0	0	0.615	0.385	452	175	305	316	0	0	0	0	0	0	0	0	0	0	0	0	0	0	12
Assembly_At3g54420_modif70.fas	5	467	2335	0	0	2	0.004	1	0.002	0.559	0.441	652	446	585	652	0	0	0	0	0	0	0	0	0	0	0	0	0	0	0
Assembly_At1g20110_modif70.fas	5	438	2190	33	1507	4	0.009	1	0.002	0.581	0.419	689	371	533	564	0	0	0	0	0	0	0	0	0	0	0	0	0	0	33
Assembly_At1g74730_modif70.fas	5	439	2195	39	1777	2	0.005	1	0.002	0.517	0.483	552	382	659	563	0	0	0	0	0	0	0	0	0	0	0	0	0	10	29
Assembly_At3g47340_modif70.fas	5	547	2735	90	3291	4	0.007	1	0.002	0.517	0.483	694	604	673	674	0	0	0	0	0	0	0	0	0	0	0	90	0	0	0
Assembly_At1g02170_modif70.fas	5	492	2460	4	0.163	2	0.004	1	0.002	0.593	0.407	708	454	545	749	0	0	0	0	0	0	0	0	0	0	0	0	0	0	4
Assembly_At1g72560_modif70.fas	5	461	2305	396	17.18	4	0.009	1	0.002	0.604	0.396	546	373	387	603	0	0	0	0	0	0	0	0	0	0	0	366	0	0	30
Assembly_At3g47860_modif70.fas	5	408	2040	8	0.392	7	0.017	1	0.002	0.603	0.397	611	385	422	614	0	0	0	0	0	0	0	0	0	0	0	0	0	0	8
Assembly_At5g03860_modif70.fas	5	590	2950	1	0.034	5	0.008	1	0.002	0.543	0.457	840	658	689	762	0	0	0	0	0	0	0	0	0	0	0	0	0	0	1
Assembly_At1g01470_modif70.fas	5	450	2250	557	24756	4	0.009	1	0.002	0.526	0.474	430	365	434	464	0	0	0	0	0	0	0	0	0	0	0	246	0	0	311
Assembly_At5g01410_modif70.fas	5	509	2545	0	0	6	0.012	1	0.002	0.511	0.489	632	427	819	667	0	0	0	0	0	0	0	0	0	0	0	0	0	0	0
Assembly_At2g45030_modif70.fas	5	474	2370	0	0	4	0.008	1	0.002	0.585	0.415	710	460	523	677	0	0	0	0	0	0	0	0	0	0	0	0	0	0	0
Assembly_At1g07040_modif70.fas	5	460	2300	76	3304	6	0.013	1	0.002	0.561	0.439	665	502	475	582	0	0	0	0	0	0	0	0	0	0	0	68	0	0	8
Assembly_At4g30100_modif70.fas	5	454	2270	0	0	2	0.004	1	0.002	0.567	0.433	616	403	579	672	0	0	0	0	0	0	0	0	0	0	0	0	0	0	0
Assembly_At1g42970_modif70.fas	5	404	2020	0	0	3	0.007	1	0.002	0.455	0.545	486	508	593	433	0	0	0	0	0	0	0	0	0	0	0	0	0	0	0
Assembly_At1g70580_modif70.fas	5	585	2925	83	2838	3	0.005	1	0.002	0.573	0.427	832	562	652	796	0	0	0	0	0	0	0	0	0	0	0	83	0	0	0
Assembly_At2g42570_modif70.fas	5	437	2185	52	2.38	6	0.014	1	0.002	0.557	0.443	634	462	484	553	0	0	0	0	0	0	0	0	0	0	0	0	0	0	52
Assembly_At1g08500_modif70.fas	5	443	2215	0	0	6	0.014	1	0.002	0.483	0.517	581	692	454	488	0	0	0	0	0	0	0	0	0	0	0	0	0	0	0
Assembly_At5g45775_modif70.fas	5	493	2465	0	0	15	0.03	1	0.002	0.537	0.463	646	428	715	676	0	0	0	0	0	0	0	0	0	0	0	0	0	0	0
Assembly_At1g29980_modif70.fas	5	421	2105	11	0.523	4	0.01	1	0.002	0.54	0.46	610	530	432	522	0	0	0	0	0	0	0	0	0	0	0	0	0	0	11
Assembly_At3g06580_modif70.fas	5	502	2510	13	0.518	2	0.004	1	0.002	0.557	0.443	691	455	650	701	0	0	0	0	0	0	0	0	0	0	0	13	0	0	0
Assembly_At5g58560_modif70.fas	5	536	2680	1	0.037	4	0.007	1	0.002	0.587	0.413	715	509	597	858	0	0	0	0	0	0	0	0	0	0	0	1	0	0	0
Assembly_At1g07180_modif70.fas	5	603	3015	52	1725	4	0.007	2	0.003	0.509	0.491	717	531	925	790	0	0	0	0	0	0	0	0	0	0	0	36	0	0	16
Assembly_At1g75330_modif70.fas	5	305	1525	14	0.918	3	0.01	1	0.003	0.567	0.433	465	275	380	391	0	0	0	0	0	0	0	0	0	0	0	0	0	0	14
Assembly_At2g21330_modif70.fas	5	357	1785	0	0	1	0.003	1	0.003	0.498	0.502	423	430	467	465	0	0	0	0	0	0	0	0	0	0	0	0	0	0	0
Assembly_At2g04350_modif70.fas	5	340	1700	2	0.118	3	0.009	1	0.003	0.563	0.437	513	308	434	443	0	0	0	0	0	0	0	0	0	0	0	0	0	2	0
Assembly_At3g11090_modif70.fas	5	321	1605	0	0	5	0.016	1	0.003	0.518	0.482	420	369	405	411	0	0	0	0	0	0	0	0	0	0	0	0	0	0	0
Assembly_At1g27480_modif70.fas	5	320	1600	0	0	3	0.009	1	0.003	0.46	0.54	375	497	367	361	0	0	0	0	0	0	0	0	0	0	0	0	0	0	0
Assembly_At1g65040_modif70.fas	5	302	1510	0	0	1	0.003	1	0.003	0.507	0.493	448	355	390	317	0	0	0	0	0	0	0	0	0	0	0	0	0	0	0
Assembly_At5g26360_modif70.fas	5	659	3295	2	0.061	7	0.011	2	0.003	0.587	0.413	1048	473	886	886	0	0	0	0	0	0	0	0	0	0	0	2	0	0	0
Assembly_At3g06050_modif70.fas	5	309	1545	3	0.194	6	0.019	1	0.003	0.523	0.477	403	355	380	404	0	0	0	0	0	0	0	0	0	0	0	0	0	0	3
Assembly_At1g18800_modif70.fas	5	375	1875	23	1227	18	0.048	1	0.003	0.589	0.411	669	298	463	422	0	0	0	0	0	0	0	0	0	0	0	23	0	0	0
Assembly_At4g27500_modif70.fas	5	302	1510	0	0	2	0.007	1	0.003	0.615	0.385	581	223	359	347	0	0	0	0	0	0	0	0	0	0	0	0	0	0	0
Assembly_At2g24940_modif70.fas	5	288	1440	0	0	3	0.01	1	0.003	0.518	0.482	419	318	376	327	0	0	0	0	0	0	0	0	0	0	0	0	0	0	0
Assembly_At1g55670_modif70.fas	5	324	1620	0	0	2	0.006	1	0.003	0.487	0.513	391	433	399	397	0	0	0	0	0	0	0	0	0	0	0	0	0	0	0
Assembly_At5g27490_modif70.fas	5	345	1725	0	0	1	0.003	1	0.003	0.593	0.407	470	342	360	553	0	0	0	0	0	0	0	0	0	0	0	0	0	0	0
Assembly_At5g11500_modif70.fas	5	346	1730	0	0	7	0.02	1	0.003	0.582	0.418	542	329	394	465	0	0	0	0	0	0	0	0	0	0	0	0	0	0	0
Assembly_At1g74210_modif70.fas	5	373	1865	3	0.161	3	0.008	1	0.003	0.623	0.377	597	374	329	562	0	0	0	0	0	0	0	0	0	0	0	0	0	0	3
Assembly_At4g02060_modif70.fas	5	366	1830	0	0	1	0.003	1	0.003	0.559	0.441	520	437	370	503	0	0	0	0	0	0	0	0	0	0	0	0	0	0	0
Assembly_At4g33670_modif70.fas	5	683	3415	234	6852	14	0.02	2	0.003	0.602	0.398	985	513	752	931	0	0	0	0	0	0	0	0	0	0	0	171	0	7	56
Assembly_At2g27290_modif70.fas	5	314	1570	24	1529	2	0.006	1	0.003	0.576	0.424	454	308	348	436	0	0	0	0	0	0	0	0	0	0	0	0	0	0	24
Assembly_At1g20340_modif70.fas	5	386	1930	3	0.155	3	0.008	1	0.003	0.483	0.517	466	441	555	465	0	0	0	0	0	0	0	0	0	0	0	0	0	3	0
Assembly_At5g65220_modif70.fas	5	289	1445	0	0	6	0.021	1	0.003	0.537	0.463	466	257	412	310	0	0	0	0	0	0	0	0	0	0	0	0	0	0	0
Assembly_At3g03790_modif70.fas	5	301	1505	10	0.664	1	0.003	1	0.003	0.559	0.441	400	275	384	436	0	0	0	0	0	0	0	0	0	0	0	0	0	0	10
Assembly_At5g59240_modif70.fas	5	309	1545	0	0	1	0.003	1	0.003	0.549	0.451	478	260	437	370	0	0	0	0	0	0	0	0	0	0	0	0	0	0	0
Assembly_At2g28315_modif70.fas	5	580	2900	13	0.448	9	0.016	2	0.003	0.61	0.39	741	609	518	1019	0	0	0	0	0	0	0	0	0	0	0	0	0	0	13
Assembly_At2g36230_modif70.fas	5	351	1755	15	0.855	1	0.003	1	0.003	0.58	0.42	462	198	532	548	0	0	0	0	0	0	0	0	0	0	0	7	0	0	8
Assembly_At5g10450_modif70.fas	5	589	2945	0	0	13	0.022	2	0.003	0.513	0.487	820	602	831	692	0	0	0	0	0	0	0	0	0	0	0	0	0	0	0
Assembly_At1g73230_modif70.fas	5	345	1725	155	8986	2	0.006	1	0.003	0.567	0.433	569	290	389	322	0	0	0	0	0	0	0	0	0	0	0	6	0	1	148
Assembly_At5g56090_modif70.fas	5	293	1465	0	0	2	0.007	1	0.003	0.536	0.464	317	353	326	469	0	0	0	0	0	0	0	0	0	0	0	0	0	0	0
Assembly_At3g25400_modif70.fas	5	309	1545	0	0	1	0.003	1	0.003	0.574	0.426	455	248	410	432	0	0	0	0	0	0	0	0	0	0	0	0	0	0	0
Assembly_At1g08480_modif70.fas	5	389	1945	13	0.668	2	0.005	1	0.003	0.507	0.493	465	431	522	514	0	0	0	0	0	0	0	0	0	0	0	13	0	0	0
Assembly_At2g40490_modif70.fas	5	299	1495	0	0	3	0.01	1	0.003	0.494	0.506	380	325	432	358	0	0	0	0	0	0	0	0	0	0	0	0	0	0	0
Assembly_At3g26340_modif70.fas	5	355	1775	0	0	3	0.008	1	0.003	0.545	0.455	463	292	515	505	0	0	0	0	0	0	0	0	0	0	0	0	0	0	0
Assembly_At2g43080_modif70.fas	5	351	1755	53	3.02	2	0.006	1	0.003	0.607	0.393	567	314	355	466	0	0	0	0	0	0	0	0	0	0	0	17	0	0	36
Assembly_At3g05070_modif70.fas	5	289	1445	23	1592	3	0.01	1	0.003	0.574	0.426	509	291	315	307	0	0	0	0	0	0	0	0	0	0	0	19	0	0	4
Assembly_At2g21250_modif70.fas	5	343	1715	6	0.35	2	0.006	1	0.003	0.559	0.441	473	363	390	483	0	0	0	0	0	0	0	0	0	0	0	0	0	0	6
Assembly_At5g48300_modif70.fas	5	229	1145	25	2183	3	0.013	1	0.004	0.579	0.421	409	167	304	240	0	0	0	0	0	0	0	0	0	0	0	0	0	0	25
Assembly_At2g31410_modif70.fas	5	271	1355	12	0.886	3	0.011	1	0.004	0.545	0.455	524	180	431	208	0	0	0	0	0	0	0	0	0	0	0	0	0	0	12
Assembly_At4g24780_modif70.fas	5	284	1420	0	0	4	0.014	1	0.004	0.558	0.442	346	244	383	447	0	0	0	0	0	0	0	0	0	0	0	0	0	0	0
Assembly_At2g38000_modif70.fas	5	279	1395	596	42724	4	0.014	1	0.004	0.532	0.468	193	181	193	232	0	0	0	0	0	0	0	0	0	0	0	560	0	0	36
Assembly_At2g16950_modif70.fas	5	229	1145	67	5852	2	0.009	1	0.004	0.534	0.466	239	213	289	337	0	0	0	0	0	0	0	0	0	0	0	65	0	0	2
Assembly_At3g17310_modif70.fas	5	270	1350	0	0	1	0.004	1	0.004	0.55	0.45	317	225	383	425	0	0	0	0	0	0	0	0	0	0	0	0	0	0	0
Assembly_At1g69640_modif70.fas	5	252	1260	176	13968	1	0.004	1	0.004	0.602	0.398	343	224	207	310	0	0	0	0	0	0	0	0	0	0	0	110	0	66	0
Assembly_At5g56290_modif70.fas	5	269	1345	0	0	2	0.007	1	0.004	0.57	0.43	410	317	261	357	0	0	0	0	0	0	0	0	0	0	0	0	0	0	0
Assembly_At2g26280_modif70.fas	5	257	1285	9	0.7	2	0.008	1	0.004	0.457	0.543	318	301	392	265	0	0	0	0	0	0	0	0	0	0	0	0	0	0	9
Assembly_At3g04760_modif70.fas	5	558	2790	6	0.215	3	0.005	2	0.004	0.634	0.366	884	322	698	880	0	0	0	0	0	0	0	0	0	0	0	0	0	0	6
Assembly_At2g06050_modif70.fas	5	284	1420	195	13732	3	0.011	1	0.004	0.517	0.483	261	313	279	372	0	0	0	0	0	0	0	0	0	0	0	162	0	0	33
Assembly_At2g42490_modif70.fas	5	261	1305	5	0.383	1	0.004	1	0.004	0.57	0.43	371	244	315	370	0	0	0	0	0	0	0	0	0	0	0	0	0	0	5
Assembly_At2g20020_modif70.fas	5	265	1325	0	0	1	0.004	1	0.004	0.564	0.436	438	225	352	310	0	0	0	0	0	0	0	0	0	0	0	0	0	0	0
Assembly_At5g17840_modif70.fas	5	264	1320	0	0	2	0.008	1	0.004	0.561	0.439	342	211	368	399	0	0	0	0	0	0	0	0	0	0	0	0	0	0	0
Assembly_At4g11160_modif70.fas	5	240	1200	10	0.833	2	0.008	1	0.004	0.5	0.5	359	144	451	236	0	0	0	0	0	0	0	0	0	0	0	0	0	0	10
Assembly_At5g10490_modif70.fas	5	282	1410	0	0	1	0.004	1	0.004	0.624	0.376	498	235	295	382	0	0	0	0	0	0	0	0	0	0	0	0	0	0	0
Assembly_At1g54500_modif70.fas	5	250	1250	8	0.64	3	0.012	1	0.004	0.478	0.522	300	256	393	293	0	0	0	0	0	0	0	0	0	0	0	0	0	0	8
Assembly_At2g45620_modif70.fas	5	512	2560	90	3516	5	0.01	2	0.004	0.606	0.394	753	422	552	743	0	0	0	0	0	0	0	0	0	0	0	0	0	8	82
Assembly_At4g29010_modif70.fas	5	283	1415	42	2968	5	0.018	1	0.004	0.582	0.418	426	241	333	373	0	0	0	0	0	0	0	0	0	0	0	0	0	0	42
Assembly_At5g20130_modif70.fas	5	224	1120	105	9375	8	0.036	1	0.004	0.53	0.47	218	167	310	320	0	0	0	0	0	0	0	0	0	0	0	38	0	0	67
Assembly_At2g40980_modif70.fas	5	225	1125	0	0	2	0.009	1	0.004	0.581	0.419	310	162	309	344	0	0	0	0	0	0	0	0	0	0	0	0	0	0	0
Assembly_At3g08710_modif70.fas	5	239	1195	0	0	1	0.004	1	0.004	0.567	0.433	347	265	253	330	0	0	0	0	0	0	0	0	0	0	0	0	0	0	0
Assembly_At5g24930_modif70.fas	5	284	1420	0	0	1	0.004	1	0.004	0.41	0.59	260	457	380	323	0	0	0	0	0	0	0	0	0	0	0	0	0	0	0
Assembly_At3g10920_modif70.fas	5	278	1390	4	0.288	3	0.011	1	0.004	0.499	0.501	393	309	385	299	0	0	0	0	0	0	0	0	0	0	0	0	0	0	4
Assembly_At5g55390_modif70.fas	5	266	1330	6	0.451	1	0.004	1	0.004	0.6	0.4	425	238	292	369	0	0	0	0	0	0	0	0	0	0	0	0	0	0	6
Assembly_At4g22300_modif70.fas	5	262	1310	16	1221	4	0.015	1	0.004	0.512	0.488	288	332	299	375	0	0	0	0	0	0	0	0	0	0	0	0	0	0	16
Assembly_At4g20100_modif70.fas	5	282	1410	132	9362	3	0.011	1	0.004	0.571	0.429	316	221	327	414	0	0	0	0	0	0	0	0	0	0	0	109	0	0	23
Assembly_At1g34270_modif70.fas	5	462	2310	39	1688	4	0.009	2	0.004	0.536	0.464	633	500	554	584	0	0	0	0	0	0	0	0	0	0	0	0	0	0	39
Assembly_At3g53470_modif70.fas	5	261	1305	1	0.077	1	0.004	1	0.004	0.588	0.412	397	259	278	370	0	0	0	0	0	0	0	0	0	0	0	0	0	0	1
Assembly_At3g06610_modif70.fas	5	240	1200	0	0	1	0.004	1	0.004	0.544	0.456	385	218	330	267	0	0	0	0	0	0	0	0	0	0	0	0	0	0	0
Assembly_At2g20990_modif70.fas	5	274	1370	4	0.292	4	0.015	1	0.004	0.55	0.45	425	258	357	326	0	0	0	0	0	0	0	0	0	0	0	4	0	0	0
Assembly_At1g05910_modif70.fas	5	272	1360	8	0.588	2	0.007	1	0.004	0.555	0.445	371	287	315	379	0	0	0	0	0	0	0	0	0	0	0	0	0	0	8
Assembly_At4g24220_modif70.fas	5	279	1395	0	0	3	0.011	1	0.004	0.581	0.419	376	155	429	435	0	0	0	0	0	0	0	0	0	0	0	0	0	0	0
Assembly_At5g43810_modif70.fas	5	258	1290	129	10	2	0.008	1	0.004	0.59	0.41	380	291	186	304	0	0	0	0	0	0	0	0	0	0	0	0	0	0	129
Assembly_At3g48680_modif70.fas	5	471	2355	0	0	5	0.011	2	0.004	0.562	0.438	645	470	562	678	0	0	0	0	0	0	0	0	0	0	0	0	0	0	0
Assembly_At3g25500_modif70.fas	5	273	1365	0	0	5	0.018	1	0.004	0.583	0.417	395	205	364	401	0	0	0	0	0	0	0	0	0	0	0	0	0	0	0
Assembly_At2g02050_modif70.fas	5	234	1170	0	0	2	0.009	1	0.004	0.503	0.497	382	254	328	206	0	0	0	0	0	0	0	0	0	0	0	0	0	0	0
Assembly_At1g30630_modif70.fas	5	255	1275	0	0	1	0.004	1	0.004	0.598	0.402	408	232	280	355	0	0	0	0	0	0	0	0	0	0	0	0	0	0	0
Assembly_At1g07510_modif70.fas	5	491	2455	632	25743	7	0.014	2	0.004	0.549	0.451	501	253	568	501	0	0	0	0	0	0	0	0	0	0	0	194	0	0	438
Assembly_At5g65270_modif70.fas	5	458	2290	0	0	4	0.009	2	0.004	0.56	0.44	749	467	541	533	0	0	0	0	0	0	0	0	0	0	0	0	0	0	0
Assembly_At1g11430_modif70.fas	5	236	1180	0	0	1	0.004	1	0.004	0.595	0.405	475	232	245	228	0	0	0	0	0	0	0	0	0	0	0	0	0	0	0
Assembly_At4g27650_modif70.fas	5	253	1265	0	0	1	0.004	1	0.004	0.591	0.409	412	233	285	335	0	0	0	0	0	0	0	0	0	0	0	0	0	0	0
Assembly_At3g09200_modif70.fas	5	234	1170	0	0	4	0.017	1	0.004	0.574	0.426	329	238	261	342	0	0	0	0	0	0	0	0	0	0	0	0	0	0	0
Assembly_At4g16210_modif70.fas	5	281	1405	0	0	5	0.018	1	0.004	0.552	0.448	423	232	398	352	0	0	0	0	0	0	0	0	0	0	0	0	0	0	0
Assembly_At1g76080_modif70.fas	5	195	975	26	2667	1	0.005	1	0.005	0.582	0.418	306	167	230	246	0	0	0	0	0	0	0	0	0	0	0	18	0	0	8
Assembly_At3g15190_modif70.fas	5	219	1095	305	27854	1	0.005	1	0.005	0.512	0.488	235	175	210	170	0	0	0	0	0	0	0	0	0	0	0	22	0	0	283
Assembly_At3g27340_modif70.fas	5	197	985	15	1523	1	0.005	1	0.005	0.597	0.403	292	171	220	287	0	0	0	0	0	0	0	0	0	0	0	0	0	0	15
Assembly_At2g28380_modif70.fas	5	409	2045	0	0	3	0.007	2	0.005	0.515	0.485	551	470	521	503	0	0	0	0	0	0	0	0	0	0	0	0	0	0	0
Assembly_At2g33800_modif70.fas	5	186	930	0	0	2	0.011	1	0.005	0.541	0.459	266	148	279	237	0	0	0	0	0	0	0	0	0	0	0	0	0	0	0
Assembly_At3g58650_modif70.fas	5	213	1065	0	0	1	0.005	1	0.005	0.606	0.394	372	60	360	273	0	0	0	0	0	0	0	0	0	0	0	0	0	0	0
Assembly_At2g20860_modif70.fas	5	200	1000	0	0	1	0.005	1	0.005	0.552	0.448	260	198	250	292	0	0	0	0	0	0	0	0	0	0	0	0	0	0	0
Assembly_At5g24490_modif70.fas	5	184	920	0	0	2	0.011	1	0.005	0.593	0.407	337	148	226	209	0	0	0	0	0	0	0	0	0	0	0	0	0	0	0
Assembly_At2g26970_modif70.fas	5	209	1045	0	0	1	0.005	1	0.005	0.589	0.411	333	135	295	282	0	0	0	0	0	0	0	0	0	0	0	0	0	0	0
Assembly_At5g15780_modif70.fas	5	195	975	0	0	3	0.015	1	0.005	0.487	0.513	265	160	340	210	0	0	0	0	0	0	0	0	0	0	0	0	0	0	0
Assembly_At5g08290_modif70.fas	5	425	2125	4	0.188	3	0.007	2	0.005	0.548	0.452	563	409	550	599	0	0	0	0	0	0	0	0	0	0	0	0	0	0	4
Assembly_At3g24180_modif70.fas	5	395	1975	0	0	6	0.015	2	0.005	0.518	0.482	493	258	694	530	0	0	0	0	0	0	0	0	0	0	0	0	0	0	0
Assembly_At3g22480_modif70.fas	5	369	1845	0	0	5	0.014	2	0.005	0.59	0.41	713	313	444	375	0	0	0	0	0	0	0	0	0	0	0	0	0	0	0
Assembly_At3g21360_modif70.fas	5	410	2050	0	0	4	0.01	2	0.005	0.537	0.463	563	487	462	538	0	0	0	0	0	0	0	0	0	0	0	0	0	0	0
Assembly_At3g49010_modif70.fas	5	367	1835	9	0.49	7	0.019	2	0.005	0.509	0.491	541	384	512	389	0	0	0	0	0	0	0	0	0	0	0	0	0	0	9
Assembly_At4g14880_modif70.fas	5	402	2010	0	0	2	0.005	2	0.005	0.56	0.44	607	397	488	518	0	0	0	0	0	0	0	0	0	0	0	0	0	0	0
Assembly_At5g49430_modif70.fas	5	182	910	0	0	3	0.016	1	0.005	0.612	0.388	309	149	204	248	0	0	0	0	0	0	0	0	0	0	0	0	0	0	0
Assembly_At3g63140_modif70.fas	5	199	995	0	0	3	0.015	1	0.005	0.512	0.488	291	212	274	218	0	0	0	0	0	0	0	0	0	0	0	0	0	0	0
Assembly_At5g64370_modif70.fas	5	202	1010	6	0.594	2	0.01	1	0.005	0.517	0.483	265	221	264	254	0	0	0	0	0	0	0	0	0	0	0	0	0	0	6
Assembly_At1g09830_modif70.fas	5	364	1820	24	1319	3	0.008	2	0.005	0.543	0.457	469	319	501	507	0	0	0	0	0	0	0	0	0	0	0	0	0	0	24
Assembly_At1g55000_modif70.fas	5	198	990	0	0	2	0.01	1	0.005	0.513	0.487	240	188	294	268	0	0	0	0	0	0	0	0	0	0	0	0	0	0	0
Assembly_At3g55250_modif70.fas	5	183	915	0	0	3	0.016	1	0.005	0.565	0.435	295	143	255	222	0	0	0	0	0	0	0	0	0	0	0	0	0	0	0
Assembly_At3g49990_modif70.fas	5	209	1045	85	8134	6	0.029	1	0.005	0.599	0.401	281	149	236	294	0	0	0	0	0	0	0	0	0	0	0	0	0	0	85
Assembly_At1g78240_modif70.fas	5	198	990	0	0	2	0.01	1	0.005	0.608	0.392	302	181	207	300	0	0	0	0	0	0	0	0	0	0	0	0	0	0	0
Assembly_At5g64180_modif70.fas	5	422	2110	0	0	6	0.014	2	0.005	0.562	0.438	738	423	501	448	0	0	0	0	0	0	0	0	0	0	0	0	0	0	0
Assembly_At1g03470_modif70.fas	5	189	945	0	0	4	0.021	1	0.005	0.563	0.437	325	176	237	207	0	0	0	0	0	0	0	0	0	0	0	0	0	0	0
Assembly_At5g01210_modif70.fas	5	408	2040	0	0	5	0.012	2	0.005	0.482	0.518	446	434	622	538	0	0	0	0	0	0	0	0	0	0	0	0	0	0	0
Assembly_At5g25080_modif70.fas	5	187	935	0	0	2	0.011	1	0.005	0.569	0.431	268	281	122	264	0	0	0	0	0	0	0	0	0	0	0	0	0	0	0
Assembly_At5g24800_modif70.fas	5	203	1015	0	0	1	0.005	1	0.005	0.555	0.445	370	205	247	193	0	0	0	0	0	0	0	0	0	0	0	0	0	0	0
Assembly_At5g11770_modif70.fas	5	409	2045	0	0	8	0.02	2	0.005	0.468	0.532	402	485	603	555	0	0	0	0	0	0	0	0	0	0	0	0	0	0	0
Assembly_At3g15840_modif70.fas	5	210	1050	18	1714	1	0.005	1	0.005	0.535	0.465	283	202	278	269	0	0	0	0	0	0	0	0	0	0	0	0	0	0	18
Assembly_At1g04290_modif70.fas	5	198	990	0	0	2	0.01	1	0.005	0.563	0.437	293	131	302	264	0	0	0	0	0	0	0	0	0	0	0	0	0	0	0
Assembly_At3g46560_modif70.fas	5	184	920	0	0	1	0.005	1	0.005	0.569	0.431	278	135	262	245	0	0	0	0	0	0	0	0	0	0	0	0	0	0	0
Assembly_At3g02360_modif70.fas	5	182	910	3	0.33	2	0.011	1	0.005	0.518	0.482	265	214	223	205	0	0	0	0	0	0	0	0	0	0	0	0	0	0	3
Assembly_At2g28900_modif70.fas	5	182	910	0	0	6	0.033	1	0.005	0.49	0.51	241	237	227	205	0	0	0	0	0	0	0	0	0	0	0	0	0	0	0
Assembly_At3g24010_modif70.fas	5	217	1085	0	0	1	0.005	1	0.005	0.544	0.456	293	155	340	297	0	0	0	0	0	0	0	0	0	0	0	0	0	0	0
Assembly_At5g22790_modif70.fas	5	185	925	9	0.973	3	0.016	1	0.005	0.57	0.43	240	142	252	282	0	0	0	0	0	0	0	0	0	0	0	0	0	0	9
Assembly_At2g38730_modif70.fas	5	181	905	0	0	2	0.011	1	0.006	0.603	0.397	277	124	235	269	0	0	0	0	0	0	0	0	0	0	0	0	0	0	0
Assembly_At1g47640_modif70.fas	5	350	1750	0	0	5	0.014	2	0.006	0.571	0.429	449	342	409	550	0	0	0	0	0	0	0	0	0	0	0	0	0	0	0
Assembly_At5g47030_modif70.fas	5	167	835	0	0	1	0.006	1	0.006	0.521	0.479	205	243	157	230	0	0	0	0	0	0	0	0	0	0	0	0	0	0	0
Assembly_At2g20495_modif70.fas	5	174	870	0	0	2	0.011	1	0.006	0.541	0.459	217	190	209	254	0	0	0	0	0	0	0	0	0	0	0	0	0	0	0
Assembly_At1g16080_modif70.fas	5	355	1775	1	0.056	7	0.02	2	0.006	0.507	0.493	370	312	563	529	0	0	0	0	0	0	0	0	0	0	0	0	0	0	1
Assembly_At1g75220_modif70.fas	5	156	780	6	0.769	2	0.013	1	0.006	0.589	0.411	167	157	161	289	0	0	0	0	0	0	0	0	0	0	0	6	0	0	0
Assembly_At2g31980_modif70.fas	5	165	825	0	0	3	0.018	1	0.006	0.528	0.472	183	100	289	253	0	0	0	0	0	0	0	0	0	0	0	0	0	0	0
Assembly_At4g20360_modif70.fas	5	541	2705	0	0	7	0.013	3	0.006	0.551	0.449	747	511	703	744	0	0	0	0	0	0	0	0	0	0	0	0	0	0	0
Assembly_At3g02540_modif70.fas	5	160	800	0	0	6	0.037	1	0.006	0.607	0.393	270	131	183	216	0	0	0	0	0	0	0	0	0	0	0	0	0	0	0
Assembly_At3g18890_modif70.fas	5	161	805	0	0	1	0.006	1	0.006	0.575	0.425	253	137	205	210	0	0	0	0	0	0	0	0	0	0	0	0	0	0	0
Assembly_At5g44650_modif70.fas	5	165	825	0	0	2	0.012	1	0.006	0.522	0.478	269	143	251	162	0	0	0	0	0	0	0	0	0	0	0	0	0	0	0
Assembly_At4g23000_modif70.fas	5	540	2700	3	0.111	15	0.028	3	0.006	0.592	0.408	669	521	580	927	0	0	0	0	0	0	0	0	0	0	0	0	0	0	3
Assembly_At3g02450_modif70.fas	5	518	2590	92	3552	5	0.01	3	0.006	0.584	0.416	742	419	619	718	0	0	0	0	0	0	0	0	0	0	0	0	0	0	92
Assembly_At1g16810_modif70.fas	5	161	805	0	0	1	0.006	1	0.006	0.569	0.431	300	182	165	158	0	0	0	0	0	0	0	0	0	0	0	0	0	0	0
Assembly_At5g14105_modif70.fas	5	174	870	0	0	1	0.006	1	0.006	0.521	0.479	283	200	217	170	0	0	0	0	0	0	0	0	0	0	0	0	0	0	0
Assembly_At2g31490_modif70.fas	5	168	840	0	0	4	0.024	1	0.006	0.496	0.504	214	166	257	203	0	0	0	0	0	0	0	0	0	0	0	0	0	0	0
Assembly_At4g14950_modif70.fas	5	318	1590	9	0.566	3	0.009	2	0.006	0.549	0.451	430	354	358	439	0	0	0	0	0	0	0	0	0	0	0	0	0	0	9
Assembly_At1g12310_modif70.fas	5	315	1575	10	0.635	4	0.013	2	0.006	0.53	0.47	443	347	388	387	0	0	0	0	0	0	0	0	0	0	0	0	0	0	10
Assembly_At2g43070_modif70.fas	5	478	2390	29	1213	10	0.021	3	0.006	0.596	0.404	531	401	553	876	0	0	0	0	0	0	0	0	0	0	0	29	0	0	0
Assembly_At2g44760_modif70.fas	5	171	855	0	0	1	0.006	1	0.006	0.581	0.419	230	45	313	267	0	0	0	0	0	0	0	0	0	0	0	0	0	0	0
Assembly_At2g46420_modif70.fas	5	165	825	0	0	2	0.012	1	0.006	0.599	0.401	275	191	140	219	0	0	0	0	0	0	0	0	0	0	0	0	0	0	0
Assembly_At5g54440_modif70.fas	5	168	840	0	0	2	0.012	1	0.006	0.49	0.51	175	246	182	237	0	0	0	0	0	0	0	0	0	0	0	0	0	0	0
Assembly_At3g49810_modif70.fas	5	462	2310	0	0	4	0.009	3	0.006	0.557	0.443	590	473	550	697	0	0	0	0	0	0	0	0	0	0	0	0	0	0	0
Assembly_At3g04400_modif70.fas	5	347	1735	0	0	7	0.02	2	0.006	0.537	0.463	461	339	465	470	0	0	0	0	0	0	0	0	0	0	0	0	0	0	0
Assembly_At1g75690_modif70.fas	5	157	785	3	0.382	2	0.013	1	0.006	0.526	0.474	212	146	225	199	0	0	0	0	0	0	0	0	0	0	0	0	0	3	0
Assembly_At3g03310_modif70.fas	5	157	785	7	0.892	1	0.006	1	0.006	0.609	0.391	255	171	133	219	0	0	0	0	0	0	0	0	0	0	0	0	0	0	7
Assembly_At3g16480_modif70.fas	5	465	2325	0	0	7	0.015	3	0.006	0.566	0.434	590	435	575	725	0	0	0	0	0	0	0	0	0	0	0	0	0	0	0
Assembly_At5g15750_modif70.fas	5	317	1585	603	38044	3	0.009	2	0.006	0.614	0.386	310	165	214	293	0	0	0	0	0	0	0	0	0	0	0	544	0	0	59
Assembly_At5g60550_modif70.fas	5	269	1345	210	15613	6	0.022	2	0.007	0.568	0.432	283	179	312	361	0	0	0	0	0	0	0	0	0	0	0	0	0	0	210
Assembly_At1g77710_modif70.fas	5	141	705	0	0	2	0.014	1	0.007	0.514	0.486	188	145	198	174	0	0	0	0	0	0	0	0	0	0	0	0	0	0	0
Assembly_At2g33560_modif70.fas	5	304	1520	11	0.724	2	0.007	2	0.007	0.627	0.373	426	205	358	520	0	0	0	0	0	0	0	0	0	0	0	0	0	0	11
Assembly_At1g71695_modif70.fas	5	542	2710	10	0.369	9	0.017	4	0.007	0.49	0.51	621	804	574	701	0	0	0	0	0	0	0	0	0	0	0	0	0	0	10
Assembly_At2g39780_modif70.fas	5	140	700	0	0	1	0.007	1	0.007	0.611	0.389	203	140	132	225	0	0	0	0	0	0	0	0	0	0	0	0	0	0	0
Assembly_At1g16310_modif70.fas	5	453	2265	810	35762	5	0.011	3	0.007	0.595	0.405	482	250	340	383	0	0	0	0	0	0	0	0	0	0	0	810	0	0	0
Assembly_At1g10150_modif70.fas	5	284	1420	10	0.704	3	0.011	2	0.007	0.616	0.384	438	204	338	430	0	0	0	0	0	0	0	0	0	0	0	0	0	0	10
Assembly_At1g73090_modif70.fas	5	151	755	82	10861	2	0.013	1	0.007	0.548	0.452	196	130	174	173	0	0	0	0	0	0	0	0	0	0	0	0	0	14	68
Assembly_At5g02960_modif70.fas	5	422	2110	0	0	5	0.012	3	0.007	0.537	0.463	612	365	612	521	0	0	0	0	0	0	0	0	0	0	0	0	0	0	0
Assembly_At4g00585_modif70.fas	5	141	705	6	0.851	1	0.007	1	0.007	0.468	0.532	145	176	196	182	0	0	0	0	0	0	0	0	0	0	0	0	0	0	6
Assembly_At5g46110_modif70.fas	5	409	2045	8	0.391	6	0.015	3	0.007	0.551	0.449	413	492	423	709	0	0	0	0	0	0	0	0	0	0	0	6	0	0	2
Assembly_At3g19240_modif70.fas	5	276	1380	0	0	4	0.014	2	0.007	0.553	0.447	399	310	307	364	0	0	0	0	0	0	0	0	0	0	0	0	0	0	0
Assembly_At3g13340_modif70.fas	5	306	1530	119	7778	8	0.026	2	0.007	0.589	0.411	417	255	325	414	0	0	0	0	0	0	0	0	0	0	0	119	0	0	0
Assembly_At5g66120_modif70.fas	5	144	720	0	0	3	0.021	1	0.007	0.6	0.4	225	130	158	207	0	0	0	0	0	0	0	0	0	0	0	0	0	0	0
Assembly_At5g07840_modif70.fas	5	289	1445	6	0.415	3	0.01	2	0.007	0.526	0.474	440	303	379	317	0	0	0	0	0	0	0	0	0	0	0	0	0	0	6
Assembly_At1g80090_modif70.fas	5	143	715	0	0	2	0.014	1	0.007	0.535	0.465	187	115	217	196	0	0	0	0	0	0	0	0	0	0	0	0	0	0	0
Assembly_At2g44140_modif70.fas	5	406	2030	0	0	7	0.017	3	0.007	0.553	0.447	527	430	478	595	0	0	0	0	0	0	0	0	0	0	0	0	0	0	0
Assembly_At2g09990_modif70.fas	5	414	2070	0	0	7	0.017	3	0.007	0.465	0.535	491	517	590	472	0	0	0	0	0	0	0	0	0	0	0	0	0	0	0
Assembly_At5g65620_modif70.fas	5	302	1510	8	0.53	4	0.013	2	0.007	0.542	0.458	384	333	355	430	0	0	0	0	0	0	0	0	0	0	0	0	0	0	8
Assembly_At5g22300_modif70.fas	5	135	675	0	0	5	0.037	1	0.007	0.579	0.421	191	133	151	200	0	0	0	0	0	0	0	0	0	0	0	0	0	0	0
Assembly_At3g62810_modif70.fas	5	303	1515	27	1782	4	0.013	2	0.007	0.469	0.531	428	369	421	270	0	0	0	0	0	0	0	0	0	0	0	3	0	0	24
Assembly_At1g49430_modif70.fas	5	140	700	10	1429	1	0.007	1	0.007	0.584	0.416	231	94	193	172	0	0	0	0	0	0	0	0	0	0	0	0	0	0	10
Assembly_At5g23120_modif70.fas	5	406	2030	10	0.493	7	0.017	3	0.007	0.548	0.452	547	351	562	560	0	0	0	0	0	0	0	0	0	0	0	10	0	0	0
Assembly_At3g08590_modif70.fas	5	296	1480	0	0	4	0.014	2	0.007	0.571	0.429	401	244	391	444	0	0	0	0	0	0	0	0	0	0	0	0	0	0	0
Assembly_At4g29430_modif70.fas	5	278	1390	24	1727	4	0.014	2	0.007	0.563	0.437	436	268	329	333	0	0	0	0	0	0	0	0	0	0	0	0	0	0	24
Assembly_At1g61570_modif70.fas	5	130	650	14	2154	3	0.023	1	0.008	0.532	0.468	166	105	193	172	0	0	0	0	0	0	0	0	0	0	0	0	0	0	14
Assembly_At2g01670_modif70.fas	5	129	645	6	0.93	1	0.008	1	0.008	0.58	0.42	212	100	168	159	0	0	0	0	0	0	0	0	0	0	0	0	0	0	6
Assembly_At1g29250_modif70.fas	5	120	600	0	0	1	0.008	1	0.008	0.605	0.395	238	155	82	125	0	0	0	0	0	0	0	0	0	0	0	0	0	0	0
Assembly_At5g55610_modif70.fas	5	130	650	17	2615	1	0.008	1	0.008	0.519	0.481	149	131	173	180	0	0	0	0	0	0	0	0	0	0	0	0	0	0	17
Assembly_At5g54750_modif70.fas	5	118	590	0	0	1	0.008	1	0.008	0.602	0.398	148	85	150	207	0	0	0	0	0	0	0	0	0	0	0	0	0	0	0
Assembly_At3g01480_modif70.fas	5	130	650	57	8769	1	0.008	1	0.008	0.544	0.456	180	118	151	144	0	0	0	0	0	0	0	0	0	0	0	0	0	0	57
Assembly_At5g66290_modif70.fas	5	256	1280	35	2734	3	0.012	2	0.008	0.579	0.421	430	226	298	291	0	0	0	0	0	0	0	0	0	0	0	35	0	0	0
Assembly_At1g64850_modif70.fas	5	240	1200	0	0	4	0.017	2	0.008	0.523	0.477	334	247	325	294	0	0	0	0	0	0	0	0	0	0	0	0	0	0	0
Assembly_At1g02640_modif70.fas	5	251	1255	0	0	7	0.028	2	0.008	0.531	0.469	311	227	362	355	0	0	0	0	0	0	0	0	0	0	0	0	0	0	0
Assembly_At5g25760_modif70.fas	5	237	1185	0	0	3	0.013	2	0.008	0.598	0.402	366	235	241	343	0	0	0	0	0	0	0	0	0	0	0	0	0	0	0
Assembly_At5g47120_modif70.fas	5	526	2630	5	0.19	12	0.023	4	0.008	0.549	0.451	505	611	573	936	0	0	0	0	0	0	0	0	0	0	0	0	0	0	5
Assembly_At5g42890_modif70.fas	5	126	630	0	0	3	0.024	1	0.008	0.486	0.514	182	197	127	124	0	0	0	0	0	0	0	0	0	0	0	0	0	0	0
Assembly_At1g27210_modif70.fas	5	264	1320	0	0	3	0.011	2	0.008	0.475	0.525	295	480	212	333	0	0	0	0	0	0	0	0	0	0	0	0	0	0	0
Assembly_At3g03100_modif70.fas	5	261	1305	0	0	5	0.019	2	0.008	0.514	0.486	408	303	332	262	0	0	0	0	0	0	0	0	0	0	0	0	0	0	0
Assembly_At4g34670_modif70.fas	5	519	2595	1	0.039	17	0.033	4	0.008	0.577	0.423	824	473	625	672	0	0	0	0	0	0	0	0	0	0	0	0	0	0	1
Assembly_At5g15550_modif70.fas	5	388	1940	14	0.722	7	0.018	3	0.008	0.577	0.423	496	342	474	614	0	0	0	0	0	0	0	0	0	0	0	0	0	0	14
Assembly_At3g61110_modif70.fas	5	123	615	0	0	8	0.065	1	0.008	0.501	0.499	136	127	180	172	0	0	0	0	0	0	0	0	0	0	0	0	0	0	0
Assembly_At5g63890_modif70.fas	5	475	2375	6	0.253	5	0.011	4	0.008	0.549	0.451	663	452	616	638	0	0	0	0	0	0	0	0	0	0	0	0	0	0	6
Assembly_At4g13430_modif70.fas	5	121	605	0	0	5	0.041	1	0.008	0.496	0.504	124	124	181	176	0	0	0	0	0	0	0	0	0	0	0	0	0	0	0
Assembly_At4g27700_modif70.fas	5	228	1140	11	0.965	3	0.013	2	0.009	0.583	0.417	343	192	279	315	0	0	0	0	0	0	0	0	0	0	0	0	0	0	11
Assembly_At4g26100_modif70.fas	5	113	565	0	0	3	0.027	1	0.009	0.633	0.367	141	82	125	217	0	0	0	0	0	0	0	0	0	0	0	0	0	0	0
Assembly_At2g01970_modif70.fas	5	327	1635	0	0	7	0.021	3	0.009	0.558	0.442	403	398	325	509	0	0	0	0	0	0	0	0	0	0	0	0	0	0	0
Assembly_At4g34700_modif70.fas	5	115	575	12	2087	1	0.009	1	0.009	0.445	0.555	135	164	148	116	0	0	0	0	0	0	0	0	0	0	0	0	0	0	12
Assembly_At1g27950_modif70.fas	5	115	575	58	10087	1	0.009	1	0.009	0.568	0.432	160	153	72	132	0	0	0	0	0	0	0	0	0	0	0	0	0	0	58
Assembly_At4g12070_modif70.fas	5	346	1730	6	0.347	5	0.014	3	0.009	0.532	0.468	475	383	424	442	0	0	0	0	0	0	0	0	0	0	0	0	0	6	0
Assembly_At5g55760_modif70.fas	5	219	1095	136	12.42	4	0.018	2	0.009	0.594	0.406	276	197	191	295	0	0	0	0	0	0	0	0	0	0	0	14	0	10	112
Assembly_At4g15080_modif70.fas	5	211	1055	51	4834	2	0.009	2	0.009	0.554	0.446	211	203	245	345	0	0	0	0	0	0	0	0	0	0	0	51	0	0	0
Assembly_At1g51510_modif70.fas	5	117	585	0	0	1	0.009	1	0.009	0.568	0.432	185	88	165	147	0	0	0	0	0	0	0	0	0	0	0	0	0	0	0
Assembly_At5g51660_modif70.fas	5	335	1675	0	0	6	0.018	3	0.009	0.556	0.444	391	365	379	540	0	0	0	0	0	0	0	0	0	0	0	0	0	0	0
Assembly_At5g63905_modif70.fas	5	108	540	7	1296	2	0.019	1	0.009	0.526	0.474	208	136	117	72	0	0	0	0	0	0	0	0	0	0	0	0	0	0	7
Assembly_At5g58030_modif70.fas	5	110	550	0	0	3	0.027	1	0.009	0.5	0.5	117	127	148	158	0	0	0	0	0	0	0	0	0	0	0	0	0	0	0
Assembly_At4g14360_modif70.fas	5	466	2330	9	0.386	6	0.013	4	0.009	0.569	0.431	662	454	546	659	0	0	0	0	0	0	0	0	0	0	0	0	0	0	9
Assembly_At4g39660_modif70.fas	5	333	1665	0	0	6	0.018	3	0.009	0.555	0.445	477	309	433	446	0	0	0	0	0	0	0	0	0	0	0	0	0	0	0
Assembly_At3g18760_modif70.fas	5	116	580	0	0	1	0.009	1	0.009	0.586	0.414	185	123	117	155	0	0	0	0	0	0	0	0	0	0	0	0	0	0	0
Assembly_At1g80360_modif70.fas	5	323	1615	0	0	8	0.025	3	0.009	0.555	0.445	442	354	365	454	0	0	0	0	0	0	0	0	0	0	0	0	0	0	0
Assembly_At3g06720_modif70.fas	5	233	1165	288	24721	2	0.009	2	0.009	0.542	0.458	315	211	191	160	0	0	0	0	0	0	0	0	0	0	0	36	0	0	252
Assembly_At4g33865_modif70.fas	5	101	505	0	0	1	0.01	1	0.01	0.539	0.461	140	98	135	132	0	0	0	0	0	0	0	0	0	0	0	0	0	0	0
Assembly_At1g53645_modif70.fas	5	298	1490	152	10201	5	0.017	3	0.01	0.577	0.423	413	277	287	361	0	0	0	0	0	0	0	0	0	0	0	148	0	0	4
Assembly_At2g26800_modif70.fas	5	598	2990	0	0	14	0.023	6	0.01	0.551	0.449	783	600	743	864	0	0	0	0	0	0	0	0	0	0	0	0	0	0	0
Assembly_At4g31360_modif70.fas	5	98	490	0	0	1	0.01	1	0.01	0.524	0.476	142	90	143	115	0	0	0	0	0	0	0	0	0	0	0	0	0	0	0
Assembly_At2g37970_modif70.fas	5	194	970	10	1031	5	0.026	2	0.01	0.529	0.471	258	79	373	250	0	0	0	0	0	0	0	0	0	0	0	0	0	0	10
Assembly_At2g18050_modif70.fas	5	197	985	63	6396	9	0.046	2	0.01	0.561	0.439	319	177	227	199	0	0	0	0	0	0	0	0	0	0	0	0	0	0	63
Assembly_At3g55120_modif70.fas	5	196	980	59	6.02	4	0.02	2	0.01	0.518	0.482	231	242	202	246	0	0	0	0	0	0	0	0	0	0	0	35	0	0	24
Assembly_At3g59540_modif70.fas	5	205	1025	0	0	5	0.024	2	0.01	0.571	0.429	317	204	236	268	0	0	0	0	0	0	0	0	0	0	0	0	0	0	0
Assembly_At2g43030_modif70.fas	5	287	1435	39	2718	5	0.017	3	0.01	0.544	0.456	479	262	375	280	0	0	0	0	0	0	0	0	0	0	0	0	0	39	0
Assembly_At5g60670_modif70.fas	5	498	2490	0	0	12	0.024	5	0.01	0.476	0.524	645	567	738	540	0	0	0	0	0	0	0	0	0	0	0	0	0	0	0
Assembly_At3g57870_modif70.fas	5	102	510	0	0	1	0.01	1	0.01	0.535	0.465	140	152	85	133	0	0	0	0	0	0	0	0	0	0	0	0	0	0	0
Assembly_At5g66080_modif70.fas	5	368	1840	6	0.326	6	0.016	4	0.011	0.556	0.444	430	253	562	589	0	0	0	0	0	0	0	0	0	0	0	0	0	0	6
Assembly_At3g56010_modif70.fas	5	189	945	0	0	2	0.011	2	0.011	0.536	0.464	208	193	245	299	0	0	0	0	0	0	0	0	0	0	0	0	0	0	0
Assembly_At3g46780_modif70.fas	5	378	1890	0	0	5	0.013	4	0.011	0.505	0.495	489	464	471	466	0	0	0	0	0	0	0	0	0	0	0	0	0	0	0
Assembly_At1g79230_modif70.fas	5	190	950	50	5263	5	0.026	2	0.011	0.541	0.459	203	218	195	284	0	0	0	0	0	0	0	0	0	0	0	0	0	0	50
Assembly_At2g31040_modif70.fas	5	272	1360	259	19044	4	0.015	3	0.011	0.506	0.494	246	200	339	316	0	0	0	0	0	0	0	0	0	0	0	247	0	0	12
Assembly_At4g26530_modif70.fas	5	640	3200	0	0	14	0.022	7	0.011	0.466	0.534	756	675	1034	735	0	0	0	0	0	0	0	0	0	0	0	0	0	0	0
Assembly_At1g72020_modif70.fas	5	183	915	0	0	2	0.011	2	0.011	0.547	0.453	258	200	214	243	0	0	0	0	0	0	0	0	0	0	0	0	0	0	0
Assembly_At3g53140_modif70.fas	5	441	2205	15	0.68	12	0.027	5	0.011	0.541	0.459	593	356	650	591	0	0	0	0	0	0	0	0	0	0	0	15	0	0	0
Assembly_At5g20070_modif70.fas	5	88	440	70	15909	1	0.011	1	0.011	0.57	0.43	69	50	110	141	0	0	0	0	0	0	0	0	0	0	0	0	0	0	70
Assembly_At3g05290_modif70.fas	5	281	1405	1	0.071	7	0.025	3	0.011	0.571	0.429	395	309	294	406	0	0	0	0	0	0	0	0	0	0	0	0	0	0	1
Assembly_At2g24765_modif70.fas	5	368	1840	5	0.272	7	0.019	4	0.011	0.605	0.395	573	294	430	538	0	0	0	0	0	0	0	0	0	0	0	5	0	0	0
Assembly_At2g39770_modif70.fas	5	516	2580	35	1357	9	0.017	6	0.012	0.6	0.4	846	514	504	681	0	0	0	0	0	0	0	0	0	0	0	28	0	0	7
Assembly_At3g52300_modif70.fas	5	172	860	0	0	4	0.023	2	0.012	0.487	0.513	223	178	263	196	0	0	0	0	0	0	0	0	0	0	0	0	0	0	0
Assembly_At1g55360_modif70.fas	5	168	840	0	0	2	0.012	2	0.012	0.613	0.387	307	133	192	208	0	0	0	0	0	0	0	0	0	0	0	0	0	0	0
Assembly_At4g15770_modif70.fas	5	260	1300	8	0.615	4	0.015	3	0.012	0.556	0.444	320	140	434	398	0	0	0	0	0	0	0	0	0	0	0	0	0	0	8
Assembly_At4g15130_modif70.fas	5	239	1195	0	0	6	0.025	3	0.013	0.6	0.4	424	215	263	293	0	0	0	0	0	0	0	0	0	0	0	0	0	0	0
Assembly_At1g26810_modif70.fas	5	318	1590	0	0	4	0.013	4	0.013	0.571	0.429	531	309	373	377	0	0	0	0	0	0	0	0	0	0	0	0	0	0	0
Assembly_At3g57330_modif70.fas	5	156	780	0	0	3	0.019	2	0.013	0.52	0.48	216	154	220	190	0	0	0	0	0	0	0	0	0	0	0	0	0	0	0
Assembly_At5g23250_modif70.fas	5	377	1885	2	0.106	11	0.029	5	0.013	0.563	0.437	549	389	434	511	0	0	0	0	0	0	0	0	0	0	0	0	0	2	0
Assembly_At3g04610_modif70.fas	5	150	750	0	0	2	0.013	2	0.013	0.599	0.401	232	113	188	217	0	0	0	0	0	0	0	0	0	0	0	0	0	0	0
Assembly_At5g09310_modif70.fas	5	223	1115	15	1345	7	0.031	3	0.013	0.484	0.516	206	327	241	326	0	0	0	0	0	0	0	0	0	0	0	0	0	2	13
Assembly_At5g18170_modif70.fas	5	160	800	0	0	2	0.013	2	0.013	0.531	0.469	212	152	223	213	0	0	0	0	0	0	0	0	0	0	0	0	0	0	0
Assembly_At4g15800_modif70.fas	5	155	775	40	5161	4	0.026	2	0.013	0.447	0.553	158	228	178	171	0	0	0	0	0	0	0	0	0	0	0	2	0	0	38
Assembly_At1g20200_modif70.fas	5	542	2710	15	0.554	21	0.039	7	0.013	0.541	0.459	767	687	551	690	0	0	0	0	0	0	0	0	0	0	0	0	0	0	15
Assembly_At5g56670_modif70.fas	5	139	695	0	0	3	0.022	2	0.014	0.452	0.548	208	173	208	106	0	0	0	0	0	0	0	0	0	0	0	0	0	0	0
Assembly_At2g05620_modif70.fas	5	147	735	6	0.816	8	0.054	2	0.014	0.543	0.457	220	162	171	176	0	0	0	0	0	0	0	0	0	0	0	0	0	0	6
Assembly_At4g32140_modif70.fas	5	71	355	0	0	1	0.014	1	0.014	0.493	0.507	53	95	85	122	0	0	0	0	0	0	0	0	0	0	0	0	0	0	0
Assembly_At2g38560_modif70.fas	5	216	1080	0	0	3	0.014	3	0.014	0.6	0.4	375	160	272	273	0	0	0	0	0	0	0	0	0	0	0	0	0	0	0
Assembly_At2g13840_modif70.fas	5	518	2590	29	1.12	16	0.031	7	0.014	0.531	0.469	652	434	766	709	0	0	0	0	0	0	0	0	0	0	0	21	0	0	8
Assembly_At5g58020_modif70.fas	5	281	1405	0	0	7	0.025	4	0.014	0.601	0.399	397	214	346	448	0	0	0	0	0	0	0	0	0	0	0	0	0	0	0
Assembly_At1g72100_modif70.fas	5	270	1350	1	0.074	5	0.019	4	0.015	0.567	0.433	280	206	378	485	0	0	0	0	0	0	0	0	0	0	0	0	0	1	0
Assembly_At5g57860_modif70.fas	5	136	680	0	0	4	0.029	2	0.015	0.637	0.363	253	113	134	180	0	0	0	0	0	0	0	0	0	0	0	0	0	0	0
Assembly_At2g24200_modif70.fas	5	443	2215	0	0	14	0.032	7	0.016	0.543	0.457	596	367	645	607	0	0	0	0	0	0	0	0	0	0	0	0	0	0	0
Assembly_At2g36930_modif70.fas	5	188	940	76	8085	4	0.021	3	0.016	0.557	0.443	270	148	234	212	0	0	0	0	0	0	0	0	0	0	0	76	0	0	0
Assembly_At2g25810_modif70.fas	5	442	2210	33	1493	21	0.048	7	0.016	0.489	0.511	369	504	608	696	0	0	0	0	0	0	0	0	0	0	0	0	0	0	33
Assembly_At4g35250_modif70.fas	5	193	965	0	0	5	0.026	3	0.016	0.601	0.399	279	146	239	301	0	0	0	0	0	0	0	0	0	0	0	0	0	0	0
Assembly_At3g11830_modif70.fas	5	129	645	0	0	2	0.016	2	0.016	0.465	0.535	182	137	208	118	0	0	0	0	0	0	0	0	0	0	0	0	0	0	0
Assembly_At1g33810_modif70.fas	5	115	575	0	0	2	0.017	2	0.017	0.574	0.426	133	158	87	197	0	0	0	0	0	0	0	0	0	0	0	0	0	0	0
Assembly_At5g64510_modif70.fas	5	351	1755	4	0.228	11	0.031	6	0.017	0.524	0.476	432	225	609	485	0	0	0	0	0	0	0	0	0	0	0	0	0	1	3
Assembly_At5g19140_modif70.fas	5	472	2360	37	1568	9	0.019	8	0.017	0.544	0.456	556	482	577	708	0	0	0	0	0	0	0	0	0	0	0	0	0	0	37
Assembly_At1g44575_modif70.fas	5	234	1170	0	0	6	0.026	4	0.017	0.57	0.43	317	231	272	350	0	0	0	0	0	0	0	0	0	0	0	0	0	0	0
Assembly_At3g06430_modif70.fas	5	363	1815	39	2149	8	0.022	6	0.017	0.599	0.401	664	394	318	400	0	0	0	0	0	0	0	0	0	0	0	39	0	0	0
Assembly_At1g12410_modif70.fas	5	241	1205	0	0	4	0.017	4	0.017	0.586	0.414	363	247	252	343	0	0	0	0	0	0	0	0	0	0	0	0	0	0	0
Assembly_At5g17330_modif70.fas	5	234	1170	0	0	7	0.03	4	0.017	0.567	0.433	390	172	335	273	0	0	0	0	0	0	0	0	0	0	0	0	0	0	0
Assembly_At1g36240_modif70.fas	5	110	550	8	1455	3	0.027	2	0.018	0.563	0.437	170	96	141	135	0	0	0	0	0	0	0	0	0	0	0	0	0	0	8
Assembly_At5g58110_modif70.fas	5	106	530	8	1509	2	0.019	2	0.019	0.571	0.429	171	107	117	127	0	0	0	0	0	0	0	0	0	0	0	0	0	0	8
Assembly_At5g59420_modif70.fas	5	411	2055	3	0.146	21	0.051	8	0.019	0.602	0.398	626	383	434	609	0	0	0	0	0	0	0	0	0	0	0	0	0	3	0
Assembly_At1g80350_modif70.fas	5	249	1245	0	0	8	0.032	5	0.02	0.578	0.422	421	203	322	299	0	0	0	0	0	0	0	0	0	0	0	0	0	0	0
Assembly_At5g40810_modif70.fas	5	328	1640	0	0	8	0.024	7	0.021	0.534	0.466	434	378	387	441	0	0	0	0	0	0	0	0	0	0	0	0	0	0	0
Assembly_At3g46280_modif70.fas	5	189	945	0	0	6	0.032	4	0.021	0.581	0.419	265	165	231	284	0	0	0	0	0	0	0	0	0	0	0	0	0	0	0
Assembly_At4g30490_modif70.fas	5	374	1870	21	1123	12	0.032	8	0.021	0.549	0.451	469	354	479	547	0	0	0	0	0	0	0	0	0	0	0	21	0	0	0
Assembly_At3g51800_modif70.fas	5	519	2595	6	0.231	31	0.06	11	0.021	0.57	0.43	801	447	666	675	0	0	0	0	0	0	0	0	0	0	0	0	0	1	5
Assembly_At3g63510_modif70.fas	5	142	710	4	0.563	6	0.042	3	0.021	0.622	0.378	218	145	122	221	0	0	0	0	0	0	0	0	0	0	0	0	0	4	0
Assembly_At3g10330_modif70.fas	5	131	655	0	0	4	0.031	3	0.023	0.574	0.426	211	107	172	165	0	0	0	0	0	0	0	0	0	0	0	0	0	0	0
Assembly_At4g33090_modif70.fas	5	174	870	138	15862	6	0.034	4	0.023	0.548	0.452	204	124	206	198	0	0	0	0	0	0	0	0	0	0	0	0	0	0	138
Assembly_At4g14342_modif70.fas	5	124	620	0	0	4	0.032	3	0.024	0.615	0.385	201	105	134	180	0	0	0	0	0	0	0	0	0	0	0	0	0	0	0
Assembly_At3g25540_modif70.fas	5	170	850	0	0	7	0.041	4	0.024	0.613	0.387	191	130	199	330	0	0	0	0	0	0	0	0	0	0	0	0	0	0	0
Assembly_At2g27450_modif70.fas	5	321	1605	0	0	13	0.04	8	0.025	0.566	0.434	478	301	395	431	0	0	0	0	0	0	0	0	0	0	0	0	0	0	0
Assembly_At3g58750_modif70.fas	5	217	1085	0	0	9	0.041	6	0.028	0.538	0.462	283	228	274	300	0	0	0	0	0	0	0	0	0	0	0	0	0	0	0
Assembly_At5g47570_modif70.fas	5	130	650	0	0	4	0.031	4	0.031	0.427	0.573	117	179	193	161	0	0	0	0	0	0	0	0	0	0	0	0	0	0	0
Assembly_At3g13580_modif70.fas	5	348	1740	0	0	22	0.063	11	0.032	0.587	0.413	527	257	461	495	0	0	0	0	0	0	0	0	0	0	0	0	0	0	0
Assembly_At5g47040_modif70.fas	5	312	1560	21	1346	18	0.058	10	0.032	0.543	0.457	433	319	384	403	0	0	0	0	0	0	0	0	0	0	0	0	0	0	21
Assembly_At5g40370_modif70.fas	5	174	870	18	2069	7	0.04	6	0.034	0.473	0.527	221	188	261	182	0	0	0	0	0	0	0	0	0	0	0	6	0	0	12
Assembly_At2g21870_modif70.fas	5	281	1405	0	0	13	0.046	10	0.036	0.597	0.403	524	193	373	315	0	0	0	0	0	0	0	0	0	0	0	0	0	0	0
Assembly_At2g26340_modif70.fas	5	274	1370	24	1752	18	0.066	10	0.036	0.57	0.43	443	283	295	325	0	0	0	0	0	0	0	0	0	0	0	11	0	0	13
Assembly_At3g26560_modif70.fas	5	535	2675	140	5234	35	0.065	19	0.036	0.584	0.416	718	470	584	763	0	0	0	0	0	0	0	0	0	0	0	0	0	0	140
Assembly_At3g52750_modif70.fas	5	238	1190	0	0	11	0.046	9	0.038	0.582	0.418	327	239	258	366	0	0	0	0	0	0	0	0	0	0	0	0	0	0	0

## Sheet: Picris sp complex 9 610
Alignment_name	No_of_taxa	Alignment_length	Total_matrix_cells	Undetermined_characters	Missing_percent	No_variable_sites	Proportion_variable_sites	Parsimony_informative_sites	Proportion_parsimony_informative	AT_content	GC_content	A	C	G	T	K	M	R	Y	S	W	B	V	H	D	X	N	O	-	?
Assembly_At5g01650_modif70.fas	9	159	1431	0	0	1	0.006	0	0	0.565	0.435	395	216	406	414	0	0	0	0	0	0	0	0	0	0	0	0	0	0	0
Assembly_At4g20960_modif70.fas	9	97	873	0	0	0	0	0	0	0.598	0.402	207	99	252	315	0	0	0	0	0	0	0	0	0	0	0	0	0	0	0
Assembly_At4g38540_modif70.fas	9	68	612	0	0	0	0	0	0	0.574	0.426	234	99	162	117	0	0	0	0	0	0	0	0	0	0	0	0	0	0	0
Assembly_At3g24730_modif70.fas	9	109	981	43	4383	0	0	0	0	0.578	0.422	272	144	252	270	0	0	0	0	0	0	0	0	0	0	0	43	0	0	0
Assembly_At2g45640_modif70.fas	9	206	1854	0	0	1	0.005	0	0	0.548	0.452	567	351	487	449	0	0	0	0	0	0	0	0	0	0	0	0	0	0	0
Assembly_At5g50460_modif70.fas	9	94	846	0	0	1	0.011	0	0	0.554	0.446	172	162	215	297	0	0	0	0	0	0	0	0	0	0	0	0	0	0	0
Assembly_At2g30200_modif70.fas	9	110	990	0	0	1	0.009	0	0	0.556	0.444	324	278	162	226	0	0	0	0	0	0	0	0	0	0	0	0	0	0	0
Assembly_At2g47690_modif70.fas	9	102	918	0	0	1	0.01	0	0	0.511	0.489	217	234	215	252	0	0	0	0	0	0	0	0	0	0	0	0	0	0	0
Assembly_At3g57090_modif70.fas	9	236	2124	21	0.989	3	0.013	0	0	0.551	0.449	567	332	612	592	0	0	0	0	0	0	0	0	0	0	0	0	0	0	21
Assembly_At5g12040_modif70.fas	9	119	1071	0	0	2	0.017	0	0	0.529	0.471	278	170	334	289	0	0	0	0	0	0	0	0	0	0	0	0	0	0	0
Assembly_At5g25080_modif70.fas	9	107	963	6	0.623	1	0.009	0	0	0.518	0.482	198	348	113	298	0	0	0	0	0	0	0	0	0	0	0	0	0	0	6
Assembly_At1g75460_modif70.fas	9	159	1431	0	0	1	0.006	0	0	0.521	0.479	369	163	522	377	0	0	0	0	0	0	0	0	0	0	0	0	0	0	0
Assembly_At5g17560_modif70.fas	9	138	1242	0	0	1	0.007	0	0	0.537	0.463	397	234	341	270	0	0	0	0	0	0	0	0	0	0	0	0	0	0	0
Assembly_At4g01710_modif70.fas	9	129	1161	0	0	2	0.016	0	0	0.566	0.434	297	235	269	360	0	0	0	0	0	0	0	0	0	0	0	0	0	0	0
Assembly_At2g40800_modif70.fas	9	192	1728	0	0	1	0.005	0	0	0.568	0.432	675	197	550	306	0	0	0	0	0	0	0	0	0	0	0	0	0	0	0
Assembly_At4g12780_modif70.fas	9	134	1206	1	0.083	3	0.022	0	0	0.562	0.438	362	196	332	315	0	0	0	0	0	0	0	0	0	0	0	0	0	1	0
Assembly_At2g15020_modif70.fas	9	150	1350	0	0	2	0.013	0	0	0.619	0.381	377	72	442	459	0	0	0	0	0	0	0	0	0	0	0	0	0	0	0
Assembly_At3g57040_modif70.fas	9	103	927	3	0.324	0	0	0	0	0.563	0.437	295	170	234	225	0	0	0	0	0	0	0	0	0	0	0	0	0	0	3
Assembly_At1g17890_modif70.fas	9	219	1971	0	0	6	0.027	0	0	0.53	0.47	506	206	720	539	0	0	0	0	0	0	0	0	0	0	0	0	0	0	0
Assembly_At2g38450_modif70.fas	9	146	1314	0	0	1	0.007	0	0	0.569	0.431	405	233	333	343	0	0	0	0	0	0	0	0	0	0	0	0	0	0	0
Assembly_At1g45230_modif70.fas	9	120	1080	1	0.093	1	0.008	0	0	0.601	0.399	352	178	252	297	0	0	0	0	0	0	0	0	0	0	0	0	0	0	1
Assembly_At3g62600_modif70.fas	9	149	1341	0	0	4	0.027	0	0	0.626	0.374	480	197	304	360	0	0	0	0	0	0	0	0	0	0	0	0	0	0	0
Assembly_At3g16480_modif70.fas	9	518	4662	34	0.729	7	0.014	0	0	0.559	0.441	1184	845	1195	1404	0	0	0	0	0	0	0	0	0	0	0	0	0	0	34
Assembly_At5g53280_modif70.fas	9	154	1386	0	0	1	0.006	0	0	0.546	0.454	478	287	342	279	0	0	0	0	0	0	0	0	0	0	0	0	0	0	0
Assembly_At5g19280_modif70.fas	9	220	1980	20	1.01	2	0.009	0	0	0.575	0.425	703	363	471	423	0	0	0	0	0	0	0	0	0	0	0	0	0	0	20
Assembly_At3g07470_modif70.fas	9	219	1971	13	0.66	4	0.018	0	0	0.626	0.374	449	250	482	777	0	0	0	0	0	0	0	0	0	0	0	0	0	13	0
Assembly_At4g25670_modif70.fas	9	134	1206	0	0	0	0	0	0	0.53	0.47	423	252	315	216	0	0	0	0	0	0	0	0	0	0	0	0	0	0	0
Assembly_At1g60990_modif70.fas	9	379	3411	7	0.205	2	0.005	0	0	0.607	0.393	1115	631	705	953	0	0	0	0	0	0	0	0	0	0	0	7	0	0	0
Assembly_At3g51890_modif70.fas	9	246	2214	0	0	1	0.004	0	0	0.589	0.411	937	378	530	369	0	0	0	0	0	0	0	0	0	0	0	0	0	0	0
Assembly_At5g03300_modif70.fas	9	140	1260	0	0	4	0.029	0	0	0.523	0.477	290	259	342	369	0	0	0	0	0	0	0	0	0	0	0	0	0	0	0
Assembly_At3g54360_modif70.fas	9	150	1350	12	0.889	1	0.007	0	0	0.588	0.412	391	227	324	396	0	0	0	0	0	0	0	0	0	0	0	0	0	0	12
Assembly_At2g35330_modif70.fas	9	247	2223	27	1215	4	0.016	0	0	0.552	0.448	749	279	706	462	0	0	0	0	0	0	0	0	0	0	0	0	0	0	27
Assembly_At3g17210_modif70.fas	9	302	2718	27	0.993	7	0.023	0	0	0.551	0.449	777	619	589	706	0	0	0	0	0	0	0	0	0	0	0	1	0	0	26
Assembly_At5g23720_modif70.fas	9	145	1305	0	0	2	0.014	0	0	0.557	0.443	431	235	343	296	0	0	0	0	0	0	0	0	0	0	0	0	0	0	0
Assembly_At5g04170_modif70.fas	9	204	1836	272	14815	2	0.01	0	0	0.568	0.432	425	284	392	463	0	0	0	0	0	0	0	0	0	0	0	166	0	0	106
Assembly_At1g57770_modif70.fas	9	303	2727	0	0	8	0.026	0	0	0.517	0.483	634	611	706	776	0	0	0	0	0	0	0	0	0	0	0	0	0	0	0
Assembly_At2g45690_modif70.fas	9	87	783	22	2.81	1	0.011	0	0	0.554	0.446	169	174	166	252	0	0	0	0	0	0	0	0	0	0	0	0	0	0	22
Assembly_At3g10210_modif70.fas	9	328	2952	0	0	4	0.012	0	0	0.524	0.476	702	685	719	846	0	0	0	0	0	0	0	0	0	0	0	0	0	0	0
Assembly_At5g21920_modif70.fas	9	161	1449	0	0	2	0.012	0	0	0.573	0.427	325	331	288	505	0	0	0	0	0	0	0	0	0	0	0	0	0	0	0
Assembly_At1g29070_modif70.fas	9	195	1755	0	0	2	0.01	0	0	0.553	0.447	558	290	495	412	0	0	0	0	0	0	0	0	0	0	0	0	0	0	0
Assembly_At5g49960_modif70.fas	9	191	1719	0	0	2	0.01	0	0	0.556	0.444	461	305	459	494	0	0	0	0	0	0	0	0	0	0	0	0	0	0	0
Assembly_At3g44880_modif70.fas	9	255	2295	0	0	4	0.016	0	0	0.562	0.438	640	468	538	649	0	0	0	0	0	0	0	0	0	0	0	0	0	0	0
Assembly_At4g27390_modif70.fas	9	122	1098	14	1275	2	0.016	0	0	0.535	0.465	199	197	307	381	0	0	0	0	0	0	0	0	0	0	0	0	0	0	14
Assembly_At5g40300_modif70.fas	9	175	1575	13	0.825	0	0	0	0	0.521	0.479	295	376	372	519	0	0	0	0	0	0	0	0	0	0	0	0	0	0	13
Assembly_At1g14340_modif70.fas	9	303	2727	0	0	4	0.013	0	0	0.474	0.526	656	559	874	638	0	0	0	0	0	0	0	0	0	0	0	0	0	0	0
Assembly_At1g66070_modif70.fas	9	201	1809	0	0	0	0	0	0	0.607	0.393	702	279	432	396	0	0	0	0	0	0	0	0	0	0	0	0	0	0	0
Assembly_At3g57810_modif70.fas	9	98	882	0	0	2	0.02	0	0	0.573	0.427	245	153	223	261	0	0	0	0	0	0	0	0	0	0	0	0	0	0	0
Assembly_At1g17220_modif70.fas	9	214	1926	1	0.052	0	0	0	0	0.607	0.393	576	279	476	594	0	0	0	0	0	0	0	0	0	0	0	0	0	0	1
Assembly_At1g14150_modif70.fas	9	209	1881	12	0.638	6	0.029	0	0	0.553	0.447	525	314	522	508	0	0	0	0	0	0	0	0	0	0	0	0	0	0	12
Assembly_At2g03800_modif70.fas	9	311	2799	52	1858	14	0.045	0	0	0.5	0.5	725	530	844	648	0	0	0	0	0	0	0	0	0	0	0	37	0	0	15
Assembly_At1g77350_modif70.fas	9	303	2727	804	29483	6	0.02	0	0	0.593	0.407	411	373	412	727	0	0	0	0	0	0	0	0	0	0	0	155	0	0	649
Assembly_At4g01100_modif70.fas	9	352	3168	3	0.095	3	0.009	0	0	0.532	0.468	774	699	783	909	0	0	0	0	0	0	0	0	0	0	0	0	0	0	3
Assembly_At1g09960_modif70.fas	9	146	1314	26	1979	3	0.021	0	0	0.6	0.4	305	262	253	468	0	0	0	0	0	0	0	0	0	0	0	0	0	0	26
Assembly_At3g12680_modif70.fas	9	142	1278	0	0	1	0.007	0	0	0.529	0.471	324	233	369	352	0	0	0	0	0	0	0	0	0	0	0	0	0	0	0
Assembly_At5g13640_modif70.fas	9	137	1233	0	0	0	0	0	0	0.533	0.467	315	234	342	342	0	0	0	0	0	0	0	0	0	0	0	0	0	0	0
Assembly_At1g77310_modif70.fas	9	106	954	5	0.524	4	0.038	0	0	0.592	0.408	283	198	189	279	0	0	0	0	0	0	0	0	0	0	0	5	0	0	0
Assembly_At2g32230_modif70.fas	9	341	3069	117	3812	3	0.009	0	0	0.613	0.387	886	414	729	923	0	0	0	0	0	0	0	0	0	0	0	21	0	0	96
Assembly_At1g75110_modif70.fas	9	159	1431	0	0	1	0.006	0	0	0.63	0.37	451	171	359	450	0	0	0	0	0	0	0	0	0	0	0	0	0	0	0
Assembly_At4g31200_modif70.fas	9	270	2430	240	9877	4	0.015	0	0	0.551	0.449	589	522	461	618	0	0	0	0	0	0	0	0	0	0	0	0	0	0	240
Assembly_At2g18900_modif70.fas	9	102	918	18	1961	1	0.01	0	0	0.601	0.399	261	143	216	280	0	0	0	0	0	0	0	0	0	0	0	18	0	0	0
Assembly_At5g19860_modif70.fas	9	250	2250	2	0.089	3	0.012	0	0	0.592	0.408	619	395	523	711	0	0	0	0	0	0	0	0	0	0	0	0	0	0	2
Assembly_At4g32175_modif70.fas	9	189	1701	664	39036	1	0.005	0	0	0.626	0.374	349	190	201	297	0	0	0	0	0	0	0	0	0	0	0	0	0	0	664
Assembly_At3g44680_modif70.fas	9	100	900	0	0	1	0.01	0	0	0.611	0.389	324	152	198	226	0	0	0	0	0	0	0	0	0	0	0	0	0	0	0
Assembly_At2g45740_modif70.fas	9	294	2646	0	0	4	0.014	0	0	0.554	0.446	782	541	638	685	0	0	0	0	0	0	0	0	0	0	0	0	0	0	0
Assembly_At5g51010_modif70.fas	9	110	990	0	0	1	0.009	0	0	0.537	0.463	361	216	242	171	0	0	0	0	0	0	0	0	0	0	0	0	0	0	0
Assembly_At1g06190_modif70.fas	9	164	1476	21	1423	4	0.024	0	0	0.59	0.41	486	108	489	372	0	0	0	0	0	0	0	0	0	0	0	0	0	0	21
Assembly_At3g63490_modif70.fas	9	374	3366	0	0	3	0.008	0	0	0.614	0.386	1250	470	829	817	0	0	0	0	0	0	0	0	0	0	0	0	0	0	0
Assembly_At3g11730_modif70.fas	9	260	2340	0	0	3	0.012	0	0	0.586	0.414	766	402	567	605	0	0	0	0	0	0	0	0	0	0	0	0	0	0	0
Assembly_At1g27435_modif70.fas	9	132	1188	0	0	2	0.015	0	0	0.457	0.543	316	278	368	226	0	0	0	0	0	0	0	0	0	0	0	0	0	0	0
Assembly_At4g25080_modif70.fas	9	351	3159	0	0	7	0.02	0	0	0.607	0.393	1007	564	677	911	0	0	0	0	0	0	0	0	0	0	0	0	0	0	0
Assembly_At1g32500_modif70.fas	9	453	4077	0	0	7	0.015	0	0	0.594	0.406	1280	694	962	1141	0	0	0	0	0	0	0	0	0	0	0	0	0	0	0
Assembly_At2g35920_modif70.fas	9	369	3321	152	4577	4	0.011	0	0	0.583	0.417	929	496	827	917	0	0	0	0	0	0	0	0	0	0	0	0	0	0	152
Assembly_At5g63310_modif70.fas	9	294	2646	27	1.02	1	0.003	0	0	0.568	0.432	765	446	684	724	0	0	0	0	0	0	0	0	0	0	0	27	0	0	0
Assembly_At3g19910_modif70.fas	9	233	2097	1008	48069	1	0.004	0	0	0.629	0.371	360	161	243	325	0	0	0	0	0	0	0	0	0	0	0	1008	0	0	0
Assembly_At1g27950_modif70.fas	9	116	1044	73	6992	1	0.009	0	0	0.562	0.438	294	291	136	250	0	0	0	0	0	0	0	0	0	0	0	0	0	13	60
Assembly_At2g27600_modif70.fas	9	366	3294	0	0	2	0.005	0	0	0.574	0.426	901	512	891	990	0	0	0	0	0	0	0	0	0	0	0	0	0	0	0
Assembly_At2g06530_modif70.fas	9	253	2277	0	0	2	0.008	0	0	0.586	0.414	882	286	657	452	0	0	0	0	0	0	0	0	0	0	0	0	0	0	0
Assembly_At4g07990_modif70.fas	9	110	990	376	37.98	0	0	0	0	0.56	0.44	212	90	179	133	0	0	0	0	0	0	0	0	0	0	0	0	0	0	376
Assembly_At1g32260_modif70.fas	9	251	2259	121	5356	7	0.028	0	0	0.557	0.443	603	402	545	588	0	0	0	0	0	0	0	0	0	0	0	121	0	0	0
Assembly_At1g73990_modif70.fas	9	224	2016	6	0.298	3	0.013	0	0	0.575	0.425	607	367	487	549	0	0	0	0	0	0	0	0	0	0	0	0	0	0	6
Assembly_At3g12600_modif70.fas	9	242	2178	0	0	4	0.017	0	0	0.526	0.474	639	376	657	506	0	0	0	0	0	0	0	0	0	0	0	0	0	0	0
Assembly_At3g54890_modif70.fas	9	156	1404	18	1282	4	0.026	0	0	0.508	0.492	373	348	334	331	0	0	0	0	0	0	0	0	0	0	0	0	0	0	18
Assembly_At1g12830_modif70.fas	9	147	1323	31	2343	0	0	0	0	0.489	0.511	281	280	380	351	0	0	0	0	0	0	0	0	0	0	0	0	0	0	31
Assembly_At5g61640_modif70.fas	9	462	4158	0	0	2	0.004	0	0	0.576	0.424	1314	772	990	1082	0	0	0	0	0	0	0	0	0	0	0	0	0	0	0
Assembly_At4g02790_modif70.fas	9	181	1629	70	4297	2	0.011	0	0	0.607	0.393	439	232	381	507	0	0	0	0	0	0	0	0	0	0	0	0	0	0	70
Assembly_At4g02920_modif70.fas	9	153	1377	60	4357	5	0.033	0	0	0.546	0.454	323	201	397	396	0	0	0	0	0	0	0	0	0	0	0	0	0	56	4
Assembly_At5g21430_modif70.fas	9	139	1251	70	5596	2	0.014	0	0	0.522	0.478	321	291	273	296	0	0	0	0	0	0	0	0	0	0	0	0	0	0	70
Assembly_At1g55480_modif70.fas	9	135	1215	11	0.905	5	0.037	0	0	0.631	0.369	375	155	290	384	0	0	0	0	0	0	0	0	0	0	0	0	0	0	11
Assembly_At3g22680_modif70.fas	9	187	1683	0	0	2	0.011	0	0	0.594	0.406	647	359	325	352	0	0	0	0	0	0	0	0	0	0	0	0	0	0	0
Assembly_At1g05190_modif70.fas	9	225	2025	0	0	5	0.022	0	0	0.602	0.398	658	313	493	561	0	0	0	0	0	0	0	0	0	0	0	0	0	0	0
Assembly_At3g19900_modif70.fas	9	136	1224	0	0	0	0	0	0	0.544	0.456	342	198	360	324	0	0	0	0	0	0	0	0	0	0	0	0	0	0	0
Assembly_At2g47590_modif70.fas	9	222	1998	0	0	2	0.009	0	0	0.616	0.384	719	172	595	512	0	0	0	0	0	0	0	0	0	0	0	0	0	0	0
Assembly_At1g31160_modif70.fas	9	149	1341	0	0	2	0.013	0	0	0.611	0.389	414	271	251	405	0	0	0	0	0	0	0	0	0	0	0	0	0	0	0
Assembly_At3g05580_modif70.fas	9	538	4842	96	1983	1	0.002	0	0	0.576	0.424	1326	872	1138	1410	0	0	0	0	0	0	0	0	0	0	0	0	0	0	96
Assembly_At4g31780_modif70.fas	9	225	2025	0	0	2	0.009	0	0	0.595	0.405	665	325	496	539	0	0	0	0	0	0	0	0	0	0	0	0	0	0	0
Assembly_At3g18210_modif70.fas	9	110	990	0	0	0	0	0	0	0.536	0.464	252	225	234	279	0	0	0	0	0	0	0	0	0	0	0	0	0	0	0
Assembly_At5g22580_modif70.fas	9	300	2700	7	0.259	5	0.017	0	0	0.552	0.448	694	542	664	793	0	0	0	0	0	0	0	0	0	0	0	0	0	0	7
Assembly_At1g48350_modif70.fas	9	401	3609	15	0.416	3	0.007	0	0	0.538	0.462	1048	801	860	885	0	0	0	0	0	0	0	0	0	0	0	0	0	0	15
Assembly_At2g15240_modif70.fas	9	98	882	0	0	2	0.02	0	0	0.602	0.398	189	206	145	342	0	0	0	0	0	0	0	0	0	0	0	0	0	0	0
Assembly_At5g14700_modif70.fas	9	80	720	0	0	1	0.013	0	0	0.637	0.363	235	90	171	224	0	0	0	0	0	0	0	0	0	0	0	0	0	0	0
Assembly_At4g36480_modif70.fas	9	97	873	0	0	0	0	0	0	0.598	0.402	270	108	243	252	0	0	0	0	0	0	0	0	0	0	0	0	0	0	0
Assembly_At5g17170_modif70.fas	9	168	1512	0	0	1	0.006	0	0	0.5	0.5	369	296	460	387	0	0	0	0	0	0	0	0	0	0	0	0	0	0	0
Assembly_At1g03250_modif70.fas	9	109	981	0	0	2	0.018	0	0	0.55	0.45	252	171	270	288	0	0	0	0	0	0	0	0	0	0	0	0	0	0	0
Assembly_At1g06690_modif70.fas	9	129	1161	0	0	2	0.016	0	0	0.527	0.473	341	217	332	271	0	0	0	0	0	0	0	0	0	0	0	0	0	0	0
Assembly_At4g17030_modif70.fas	9	311	2799	12	0.429	9	0.029	0	0	0.538	0.462	767	610	677	733	0	0	0	0	0	0	0	0	0	0	0	0	0	0	12
Assembly_At1g55265_modif70.fas	9	237	2133	7	0.328	4	0.017	0	0	0.537	0.463	513	417	567	629	0	0	0	0	0	0	0	0	0	0	0	0	0	0	7
Assembly_At3g26070_modif70.fas	9	133	1197	140	11696	0	0	0	0	0.581	0.419	406	291	152	208	0	0	0	0	0	0	0	0	0	0	0	0	0	0	140
Assembly_At1g20225_modif70.fas	9	255	2295	49	2135	4	0.016	0	0	0.597	0.403	712	490	414	630	0	0	0	0	0	0	0	0	0	0	0	49	0	0	0
Assembly_At1g06680_modif70.fas	9	363	3267	106	3245	16	0.044	0	0	0.53	0.47	924	676	809	752	0	0	0	0	0	0	0	0	0	0	0	0	0	0	106
Assembly_At3g46630_modif70.fas	9	166	1494	0	0	1	0.006	0	0	0.602	0.398	494	297	297	406	0	0	0	0	0	0	0	0	0	0	0	0	0	0	0
Assembly_At1g22470_modif70.fas	9	168	1512	7	0.463	4	0.024	0	0	0.579	0.421	477	218	416	394	0	0	0	0	0	0	0	0	0	0	0	0	0	0	7
Assembly_At5g11950_modif70.fas	9	143	1287	0	0	0	0	0	0	0.615	0.385	369	180	315	423	0	0	0	0	0	0	0	0	0	0	0	0	0	0	0
Assembly_At1g23890_modif70.fas	9	173	1557	96	6166	1	0.006	0	0	0.57	0.43	397	263	364	437	0	0	0	0	0	0	0	0	0	0	0	0	0	0	96
Assembly_At3g58660_modif70.fas	9	222	1998	0	0	4	0.018	0	0	0.621	0.379	450	209	549	790	0	0	0	0	0	0	0	0	0	0	0	0	0	0	0
Assembly_At4g33360_modif70.fas	9	106	954	0	0	1	0.009	0	0	0.603	0.397	242	108	271	333	0	0	0	0	0	0	0	0	0	0	0	0	0	0	0
Assembly_At5g51110_modif70.fas	9	137	1233	0	0	3	0.022	0	0	0.592	0.408	376	251	252	354	0	0	0	0	0	0	0	0	0	0	0	0	0	0	0
Assembly_At1g11760_modif70.fas	9	245	2205	42	1905	1	0.004	0	0	0.656	0.344	665	256	487	755	0	0	0	0	0	0	0	0	0	0	0	0	0	0	42
Assembly_At5g10480_modif70.fas	9	164	1476	311	21.07	2	0.012	0	0	0.584	0.416	288	239	247	391	0	0	0	0	0	0	0	0	0	0	0	145	0	0	166
Assembly_At1g13690_modif70.fas	9	216	1944	15	0.772	3	0.014	0	0	0.478	0.522	474	391	617	447	0	0	0	0	0	0	0	0	0	0	0	0	0	0	15
[truncated: 491 more rows]

## Sheet: Vernonieae 26 174
Alignment_name	No_of_taxa	Alignment_length	Total_matrix_cells	Undetermined_characters	Missing_percent	No_variable_sites	Proportion_variable_sites	Parsimony_informative_sites	Proportion_parsimony_informative	AT_content	GC_content	A	C	G	T	K	M	R	Y	S	W	B	V	H	D	X	N	O	-	?
[truncated: 174 more rows]

[truncated: 14 more sheets: Chresta 6 432, Lychnophora 6 482, Cardueae 14 465, Carlina vulgaris 6 658, Cousinia 5 703, Gnaphalieae 11 240, Heliantheae 13 238, Hieracium alpinum 6 647, Lipochaeta 3 419 , Moquinieae 2 547, Pericallis 6 404, Senecio 7 306, Senecioneae 16 401, Antennaria 4 452]
