# Supplementary material for: An empirical assessment of a single family‐wide hybrid capture locus set at multiple evolutionary timescales in Asteraceae
Source: Appl Plant Sci. 2019 Oct 25;7(10):e11295. doi: 10.1002/aps3.11295 (PMC6814182; doi:10.1002/aps3.11295)
Supplement: Supplementary file 11 — APPENDIX S11. Variable and parsimony informative sites in concatenated exon alignments at multiple taxonomic levels within tribes Vernonieae, Senecioneae, Moquinieae, Heliantheae, and Gnaphalieae. [file APS3-7-e11295-s011.xlsx]

## Sheet: Appendix S11
Jones et al.—Applications in Plant Sciences 2019 7(10)—Data Supplement S11 DOI: 10.1002/aps3.11295
Appendix S11. Variable and parsimony informative sites in concatenated exon alignments at multiple taxonomic levels within tribes Vernonieae, Senecioneae, Moquinieae, Helianthieae, and Gnaphalieae.				Heliantheae, and Gnaphalieae
Sampling level	Sample group	No. of samples	Concatenated alignment length	No. of variable sites	Proportion variable sites	No. of parsimony-informative sites	Proportion parsimony-informative sites
Intra specific	Hieracium alpinium	6	157209	1428	0.908345	624	0.396924
Intra specific	Picris hieracioides	5	166242	1939	1.16637	670	0.403027
Intra specific	Carlina vulgaris	6	155709	1790	1.14958	856	0.549743
Species complex	Picris hieracioides species complex	9	156731	3786	2.4156	1235	0.787974
Genus	Lipochaeta	3	115251	2930	2.54228	0	0
Genus	Sonchus	4	168480	2410	1.43044	353	0.20952
Genus	Helianthus	4	179716	4964	2.76214	746	0.415099
Genus	Antennaria	4	113133	3519	3.1105	667	0.589572
Genus	Lychnophora	7	118748	2853	2.40257	1135	0.955806
Genus	Senecio	6	72155	3110	4.31017	796	1.10318
Genus	Cousinia	5	182873	7980	4.36368	2138	1.16912
Genus	Pericallis	6	95159	2860	3.0055	1181	1.24108
Genus	Chresta	6	111693	6136	5.49363	2059	1.84345
Genus	Lactuca	6	137938	11119	8.06087	3106	2.25174
Tribal	Moquinieae	2	134001	2008	1.4985	0	0
Tribal	Gnaphalieae	11	67301	8009	11.9003	3061	4.54822
Tribal	Senecioneae	16	111095	12334	11.1022	6960	6.26491
Tribal	Helianthieae	13	69968	10696	15.287	5792	8.27807
Tribal	Cardueae	14	129065	19319	14.9684	11079	8.58405
Tribal	Vernonieae	26	46376	8665	18.6842	4108	8.85803
Tribal	Cichorieae	24	59722	13512	22.6248	7802	13.0639
Tribal	Cichorieae	30	60214	14229	23.6307	9025	14.9882
