# Supplementary material for: An empirical assessment of a single family‐wide hybrid capture locus set at multiple evolutionary timescales in Asteraceae
Source: Appl Plant Sci. 2019 Oct 25;7(10):e11295. doi: 10.1002/aps3.11295 (PMC6814182; doi:10.1002/aps3.11295)
Supplement: Supplementary file 12 — APPENDIX S12. RAxML‐NG likelihood scores of analyses with and without partitioning and different branch linkage models for the Cichorieae tribe‐wide data sets. [file APS3-7-e11295-s012.xlsx]

## Sheet: Appendix S12
Jones et al.—Applications in Plant Sciences 2019 7(10)—Data Supplement S12 DOI: 10.1002/aps3.11295
Appendix S12. RAxML-NG likelihood scores of analyses with and without partitioning and different branch linkage models for the Cichorieae tribe-wide data sets.
Refer to Table 2 for datasets and scores for analyses with different branch length models in the Cichorieae tribe-wide partitioned analyses Cell highlighted in yellow indicate best-fit models.
No-partitioning vs. Partitioning (with best-fit models according to PartitionFinder)
Analysis	Test	No partitioning (--model GTR+I)	Partitioning (gene and codon positions)	Best-fit model
Tribe-exon-complete RAxML-NG	Loglikelihood	-217485	-209106	with partitioning
	AICc	435079	420603	with partitioning
Tribe-exon-shrunken RAxML-NG	Loglikelihood	-205990	-198510	with partitioning
	AICc	412088	398098	with partitioning
Tribe-supercontig RAxML-NG	Loglikelihood	-200015	-178884	with partitioning
	AICc	397744	379787	with partitioning
RAxML-NG partitioned analyses branch length linkage (brlen) model testing		brlen model
Dataset name and analysis (# sites, # partitions)	Test	linked	scaled	unlinked	Diff unlinked-scaled	Optimal brlen model	brlen model selected
Tribe-exon-complete ML partitioned (59722, 22)	Loglikelihood	-212698	-210034	-209106	927.3	unlinked	Scaled (following support according to AICc and BIC)
	AIC	425896	420609	420603	-6.61	unlinked
	AICc	425898	420612	420652	39.76	scaled
	BIC	428145	423048	431355	8306.95	scaled
Tribe-exon-shrunken ML partitioned (59722, 48)	Loglikelihood	-201706	-198510	-196882	1628.74	unlinked	Scaled
	AIC	404386	398089	398967	878.52	scaled
	AICc	404394	398098	399205	1106.26	scaled
	BIC	408767	402893	422376	19482.9	scaled
Tribe-supercontig ML partitioned (177456, 89)	Loglikelihood	-200244	-195554	-196758	-1203.86	unlinked	Scaled
	AIC	403225	377745	379009	1263.62	scaled
	AICc	403225	377748	379020	1271.53	scaled
	BIC	404567	401588	415448	13859.1	scaled
